# Supplementary material for: RNAseq versus genome-predicted transcriptomes: a large population of novel transcripts identified in an Illumina-454 Hydra transcriptome
Source: BMC Genomics. 2013 Mar 25;14:204. doi: 10.1186/1471-2164-14-204 (PMC3764976; doi:10.1186/1471-2164-14-204)
Supplement: Additional file 2 — Tables containing gene families characterized by BlastX+, PANTHER and PFAM in the various Hydra transcriptomes (Excel file). [file 1471-2164-14-204-S2.xlsx]

## Sheet: hydra-bo
Name	Accession	First SwissProt hit (Accession)	First UniProt cnidarian hit	Pfam Accession	Pfam ID	Panther Accession	Panther ID
Asmbl_10001	HAAC01000001
asmbl_10007_ext	HAAC01000002
asmbl_10008	HAAC01000003	sp|Q8CG65|SSPO_MOUSE SCO-spondin OS=Mus musculus GN=Sspo PE=2 SV=2	tr|A7RIN8|A7RIN8_NEMVE Predicted protein OS=Nematostella vectensis GN=v1g82974 PE=4 SV=1	PF00090.14	TSP_1	PTHR22906	PROPERDIN
asmbl_10010_ext	HAAC01000004
asmbl_10011	HAAC01000005
asmbl_10012_ext	HAAC01000006
asmbl_10025_ext	HAAC01000007
asmbl_10026_ext	HAAC01000008
asmbl_10027_ext	HAAC01000009
asmbl_10028_ext	HAAC01000010
asmbl_10030	HAAC01000011
asmbl_10031	HAAC01000012	sp|Q29S14|F18B1_BOVIN Protein FAM18B1 OS=Bos taurus GN=FAM18B1 PE=2 SV=1	tr|A7SE47|A7SE47_NEMVE Predicted protein OS=Nematostella vectensis GN=v1g169537 PE=4 SV=1	PF05832.7	DUF846	PTHR13019	UNCHARACTERIZED
asmbl_10032_ext	HAAC01000013	sp|Q96QF7|ACRC_HUMAN Acidic repeat-containing protein OS=Homo sapiens GN=ACRC PE=2 SV=1	tr|A7RFH1|A7RFH1_NEMVE Predicted protein (Fragment) OS=Nematostella vectensis GN=v1g80090 PE=4 SV=1	PF10263.4	SprT-like	PTHR23099	TRANSCRIPTIONAL REGULATOR
asmbl_10037_ext	HAAC01000014					PTHR11076:SF11	DNA POLYMERASE ETA
asmbl_10038	HAAC01000015
asmbl_1004	HAAC01000016
asmbl_10040_ext	HAAC01000017
asmbl_10048	HAAC01000018
asmbl_1005	HAAC01000019					PTHR19446	REVERSE TRANSCRIPTASES
asmbl_10054_ext	HAAC01000020	sp|Q24270|CAC1D_DROME Voltage-dependent calcium channel type D subunit alpha-1 OS=Drosophila melanogaster GN=Ca-alpha1D PE=1 SV=2	tr|O02038|O02038_CYACP Voltage-gated calcium channel alpha-1 subunit OS=Cyanea capillata PE=2 SV=1	PF00520.26	Ion_trans	PTHR10037:SF50	VOLTAGE-DEPENDENT CALCIUM CHANNEL TYPE D-RELATED
asmbl_10059	HAAC01000021
asmbl_10063_ext	HAAC01000022
asmbl_10064	HAAC01000023	sp|Q6INP0|SMI7A_XENLA Small integral membrane protein 7-A OS=Xenopus laevis GN=smim7-a PE=3 SV=1
asmbl_10068	HAAC01000024
asmbl_10070	HAAC01000025	sp|Q0P5L5|SUMF1_BOVIN Sulfatase-modifying factor 1 OS=Bos taurus GN=SUMF1 PE=2 SV=1	tr|A7RFE6|A7RFE6_NEMVE Predicted protein OS=Nematostella vectensis GN=v1g177136 PE=4 SV=1	PF03781.11	FGE-sulfatase	PTHR23150	SULFATASE MODIFYING FACTOR 1, 2
asmbl_10074_ext	HAAC01000026
asmbl_1008	HAAC01000027
asmbl_10090	HAAC01000028		tr|A7S0T6|A7S0T6_NEMVE Predicted protein OS=Nematostella vectensis GN=v1g205039 PE=4 SV=1
asmbl_10101	HAAC01000029	sp|Q5NC05|TTF2_MOUSE Transcription termination factor 2 OS=Mus musculus GN=Ttf2 PE=1 SV=2	tr|A7S9J4|A7S9J4_NEMVE Predicted protein OS=Nematostella vectensis GN=v1g229706 PE=4 SV=1	PF00176.18,PF00271.26	SNF2_N,Helicase_C	PTHR10799:SF63	TRANSCRIPTION TERMINATION FACTOR 2 (RNA POLYMERASE II TERMINATION FACTOR)
asmbl_10104_ext	HAAC01000030
asmbl_10106_ext	HAAC01000031	sp|Q6P3X8|PGBD2_HUMAN PiggyBac transposable element-derived protein 2 OS=Homo sapiens GN=PGBD2 PE=2 SV=1	tr|C7ENG9|C7ENG9_ACRMI Transposase OS=Acropora millepora PE=4 SV=1	PF13843.1	DDE_Tnp_1_7
asmbl_10110_ext	HAAC01000032	sp|Q4TVV3|DDX46_DANRE Probable ATP-dependent RNA helicase DDX46 OS=Danio rerio GN=ddx46 PE=2 SV=1	tr|A7S034|A7S034_NEMVE Predicted protein OS=Nematostella vectensis GN=v1g164776 PE=3 SV=1	PF00270.24,PF00271.26	DEAD,Helicase_C	PTHR24031:SF25	SUBFAMILY NOT NAMED
asmbl_1012	HAAC01000033
asmbl_10120_ext	HAAC01000034	sp|Q02485|CAC1S_RAT Voltage-dependent L-type calcium channel subunit alpha-1S (Fragment) OS=Rattus norvegicus GN=Cacna1s PE=1 SV=1	tr|A7RNU9|A7RNU9_NEMVE Predicted protein (Fragment) OS=Nematostella vectensis GN=v1g88037 PE=3 SV=1			PTHR10037:SF50	VOLTAGE-DEPENDENT CALCIUM CHANNEL TYPE D-RELATED
asmbl_10123_ext	HAAC01000035
asmbl_10125	HAAC01000036
asmbl_10126	HAAC01000037
asmbl_10131	HAAC01000038
asmbl_10135	HAAC01000039
asmbl_10138	HAAC01000040
asmbl_10157	HAAC01000041	sp|Q9CUL5|IQCA1_MOUSE IQ and AAA domain-containing protein 1 OS=Mus musculus GN=Iqca1 PE=2 SV=2	tr|A7RT85|A7RT85_NEMVE Predicted protein OS=Nematostella vectensis GN=v1g162416 PE=4 SV=1
asmbl_10161	HAAC01000042			PF05380.8	Peptidase_A17	PTHR22955:SF1	SUBFAMILY NOT NAMED
asmbl_10163	HAAC01000043
asmbl_10173	HAAC01000044
asmbl_10178	HAAC01000045	sp|Q6DHC3|S2540_DANRE Solute carrier family 25 member 40 OS=Danio rerio GN=slc25a40 PE=2 SV=1	tr|A7RY32|A7RY32_NEMVE Predicted protein OS=Nematostella vectensis GN=v1g236734 PE=3 SV=1	PF00153.22,PF00153.22,PF00153.22	Mito_carr,Mito_carr,Mito_carr	PTHR24089:SF25	SUBFAMILY NOT NAMED
asmbl_1017_ext	HAAC01000046	sp|Q63772|GAS6_RAT Growth arrest-specific protein 6 OS=Rattus norvegicus GN=Gas6 PE=1 SV=1	tr|O76809|O76809_HYDVU Receptor tyrosine kinase HTK30 (Fragment) OS=Hydra vulgaris GN=HTK30 PE=2 SV=1	PF07645.10	EGF_CA	PTHR24035	MULTIPLE EPIDERMAL GROWTH FACTOR-LIKE DOMAINS PROTEIN
asmbl_10182	HAAC01000047
asmbl_10183_ext	HAAC01000048
asmbl_10186	HAAC01000049	sp|P35317|AT1A_HYDVU Sodium/potassium-transporting ATPase subunit alpha OS=Hydra vulgaris PE=2 SV=1	sp|P35317|AT1A_HYDVU Sodium/potassium-transporting ATPase subunit alpha OS=Hydra vulgaris PE=2 SV=1
asmbl_10193	HAAC01000050	sp|Q9U2R0|BIN3D_CAEEL Probable RNA methyltransferase Y17G7B.18 OS=Caenorhabditis elegans GN=Y17G7B.18 PE=2 SV=1	tr|A7SJ10|A7SJ10_NEMVE Predicted protein OS=Nematostella vectensis GN=v1g120055 PE=4 SV=1	PF06859.7	Bin3	PTHR12315:SF0	SUBFAMILY NOT NAMED
asmbl_10194_ext	HAAC01000051	sp|Q9CR88|RT14_MOUSE 28S ribosomal protein S14, mitochondrial OS=Mus musculus GN=Mrps14 PE=2 SV=1	tr|A7RI50|A7RI50_NEMVE Predicted protein OS=Nematostella vectensis GN=v1g178208 PE=4 SV=1
asmbl_10198_ext	HAAC01000052			PF03184.14	DDE_1	PTHR19303:SF26	SUBFAMILY NOT NAMED
asmbl_10200	HAAC01000053	sp|Q9CYL5|GAPR1_MOUSE Golgi-associated plant pathogenesis-related protein 1 OS=Mus musculus GN=Glipr2 PE=2 SV=3	tr|B1A0E4|B1A0E4_9CNID Pathogen-related protein-like protein OS=Malo kingi PE=2 SV=1	PF00188.21	CAP	PTHR10334	CYSTEINE-RICH SECRETORY PROTEIN-RELATED
asmbl_10203_ext	HAAC01000054	sp|O75828|CBR3_HUMAN Carbonyl reductase [NADPH] 3 OS=Homo sapiens GN=CBR3 PE=1 SV=3	tr|A7RGK5|A7RGK5_NEMVE Predicted protein OS=Nematostella vectensis GN=v1g238099 PE=3 SV=1	PF00106.20	adh_short	PTHR24322:SF58	SUBFAMILY NOT NAMED
asmbl_10205_ext	HAAC01000055
asmbl_10208	HAAC01000056
asmbl_10213_ext	HAAC01000057
asmbl_10217_ext	HAAC01000058			PF03645.8	Tctex-1
asmbl_1021_ext	HAAC01000059
asmbl_10220	HAAC01000060
asmbl_10222	HAAC01000061
asmbl_10227_ext	HAAC01000062
asmbl_10236	HAAC01000063
asmbl_10238	HAAC01000064
asmbl_10240	HAAC01000065
asmbl_10245	HAAC01000066
asmbl_10253_ext	HAAC01000067	sp|Q9DBW0|CP4V2_MOUSE Cytochrome P450 4V2 OS=Mus musculus GN=Cyp4v2 PE=1 SV=1	tr|A7SWY9|A7SWY9_NEMVE Predicted protein OS=Nematostella vectensis GN=v1g194368 PE=3 SV=1	PF00067.17	p450	PTHR24290:SF0	SUBFAMILY NOT NAMED
asmbl_10257	HAAC01000068
asmbl_10260	HAAC01000069
asmbl_10261	HAAC01000070
asmbl_10268	HAAC01000071			PF00090.14	TSP_1	PTHR13723:SF4	ADAMTS-LIKE 3-RELATED
asmbl_10272	HAAC01000072
asmbl_10277	HAAC01000073
asmbl_10279	HAAC01000074
asmbl_10286	HAAC01000075
asmbl_10288_ext	HAAC01000076		tr|F2XX00|F2XX00_9CNID NLR type 1 OS=Hydra magnipapillata PE=2 SV=1	PF05729.7	NACHT	PTHR24106:SF0	SUBFAMILY NOT NAMED
asmbl_1028_ext	HAAC01000077			PF00931.17	NB-ARC	PTHR22845	FAMILY NOT NAMED
asmbl_10291	HAAC01000078
asmbl_10292	HAAC01000079
asmbl_102_ext	HAAC01000080	sp|Q5PQM2|KLC4_RAT Kinesin light chain 4 OS=Rattus norvegicus GN=Klc4 PE=2 SV=1	tr|A7RZV0|A7RZV0_NEMVE Predicted protein (Fragment) OS=Nematostella vectensis GN=v1g164652 PE=4 SV=1	PF00515.23,PF13424.1,PF00515.23,PF13424.1	TPR_1,TPR_12,TPR_1,TPR_12	PTHR19959	KINESIN LIGHT CHAIN
asmbl_10300	HAAC01000081
asmbl_10304	HAAC01000082	sp|Q9CX11|UTP23_MOUSE rRNA-processing protein UTP23 homolog OS=Mus musculus GN=Utp23 PE=2 SV=1	tr|A7SP87|A7SP87_NEMVE Predicted protein (Fragment) OS=Nematostella vectensis GN=v1g13439 PE=4 SV=1	PF04900.7	Fcf1	PTHR12416:SF0	SUBFAMILY NOT NAMED
asmbl_10305	HAAC01000083		tr|A7SP87|A7SP87_NEMVE Predicted protein (Fragment) OS=Nematostella vectensis GN=v1g13439 PE=4 SV=1	PF04900.7	Fcf1	PTHR12416:SF0	SUBFAMILY NOT NAMED
asmbl_10306	HAAC01000084			PF04900.7	Fcf1	PTHR12416:SF0	SUBFAMILY NOT NAMED
asmbl_10318	HAAC01000085			PF00040.14,PF00090.14	fn2,TSP_1	PTHR22918:SF1	SUBFAMILY NOT NAMED
asmbl_1032	HAAC01000086
asmbl_10324	HAAC01000087	sp|Q5R7E5|PCMD1_PONAB Protein-L-isoaspartate O-methyltransferase domain-containing protein 1 OS=Pongo abelii GN=PCMTD1 PE=2 SV=1	tr|A7SY89|A7SY89_NEMVE Predicted protein (Fragment) OS=Nematostella vectensis GN=v1g137654 PE=4 SV=1	PF01135.14	PCMT	PTHR11579	PROTEIN-L-ISOASPARTATE O-METHYLTRANSFERASE
asmbl_10330_ext	HAAC01000088		tr|A7T431|A7T431_NEMVE Predicted protein (Fragment) OS=Nematostella vectensis GN=v1g222046 PE=4 SV=1	PF13646.1	HEAT_2
asmbl_10331	HAAC01000089			PF13923.1	zf-C3HC4_2	PTHR15315	RING FINGER PROTEIN 41, 151
asmbl_10335	HAAC01000090
asmbl_10336	HAAC01000091
asmbl_10337_ext	HAAC01000092
asmbl_10339_ext	HAAC01000093
asmbl_10345	HAAC01000094
asmbl_10346	HAAC01000095
asmbl_10351_ext	HAAC01000096	sp|Q9JJZ6|KLF13_MOUSE Krueppel-like factor 13 OS=Mus musculus GN=Klf13 PE=2 SV=2	tr|I3V7W6|I3V7W6_HYDVU Transcription factor KLF13 OS=Hydra vulgaris PE=2 SV=1	PF13465.1,PF13465.1	zf-H2C2_2,zf-H2C2_2	PTHR23223	KRUEPPEL C2H2-TYPE ZINC-FINGER
asmbl_10360	HAAC01000097
asmbl_10362	HAAC01000098
asmbl_10363	HAAC01000099
asmbl_10364	HAAC01000100
asmbl_10365_ext	HAAC01000101
asmbl_10367_ext	HAAC01000102
asmbl_10368	HAAC01000103
asmbl_10373_ext	HAAC01000104					PTHR10704:SF19	SUBFAMILY NOT NAMED
asmbl_10374	HAAC01000105
asmbl_10378_ext	HAAC01000106	sp|Q6DCX5|PCFT_XENLA Proton-coupled folate transporter OS=Xenopus laevis GN=slc46a1 PE=2 SV=1	tr|A7SHN9|A7SHN9_NEMVE Predicted protein (Fragment) OS=Nematostella vectensis GN=v1g170737 PE=4 SV=1	PF07690.11	MFS_1	PTHR23038	THYMIC STROMAL COTRANSPORTER-RELATED
asmbl_1038	HAAC01000107
asmbl_10381	HAAC01000108			PF12734.2	CYSTM
asmbl_10386_ext	HAAC01000109	sp|Q9QXP4|DONS_MOUSE Protein downstream neighbor of Son OS=Mus musculus GN=Donson PE=2 SV=2	tr|A7RRL7|A7RRL7_NEMVE Predicted protein OS=Nematostella vectensis GN=v1g91106 PE=4 SV=1			PTHR12972	DOWNSTREAM NEIGHBOR OF SON
asmbl_10388_ext	HAAC01000110	sp|Q16698|DECR_HUMAN 2,4-dienoyl-CoA reductase, mitochondrial OS=Homo sapiens GN=DECR1 PE=1 SV=1	tr|A7SLI5|A7SLI5_NEMVE Predicted protein OS=Nematostella vectensis GN=v1g235656 PE=4 SV=1	PF13561.1	adh_short_C2	PTHR24315:SF2	SUBFAMILY NOT NAMED
asmbl_10401	HAAC01000111
asmbl_10409	HAAC01000112
asmbl_1042	HAAC01000113
asmbl_10421	HAAC01000114
asmbl_10423_ext	HAAC01000115
asmbl_10424_ext	HAAC01000116			PF01926.18	MMR_HSR1	PTHR24070:SF134	SUBFAMILY NOT NAMED
asmbl_10427_ext	HAAC01000117
asmbl_10437	HAAC01000118
asmbl_10442_ext	HAAC01000119					PTHR18937	STRUCTURAL MAINTENANCE OF CHROMOSOMES SMC FAMILY MEMBER
asmbl_10450_ext	HAAC01000120
asmbl_10451_ext	HAAC01000121	sp|Q3SZN3|OMA1_BOVIN Metalloendopeptidase OMA1, mitochondrial OS=Bos taurus GN=OMA1 PE=2 SV=2	tr|A7SJG2|A7SJG2_NEMVE Predicted protein OS=Nematostella vectensis GN=v1g213202 PE=4 SV=1	PF01435.13	Peptidase_M48	PTHR22726	OMA1 HOMOLOG, ZINC METALLOPEPTIDASE
asmbl_10457	HAAC01000122	sp|P48430|SOX2_CHICK Transcription factor SOX-2 OS=Gallus gallus GN=SOX2 PE=1 SV=1	tr|Q1I0U0|Q1I0U0_9CNID Sox10 (Fragment) OS=Clytia hemisphaerica PE=2 SV=1	PF00505.14	HMG_box	PTHR10270	SOX TRANSCRIPTION FACTOR
asmbl_10459	HAAC01000123					PTHR23056	CALCINEURIN B
asmbl_10460	HAAC01000124
asmbl_10469_ext	HAAC01000125
asmbl_1047_ext	HAAC01000126		tr|A7RFQ2|A7RFQ2_NEMVE Predicted protein OS=Nematostella vectensis GN=v1g237905 PE=4 SV=1	PF07690.11	MFS_1	PTHR24003	MAJOR FACILITATOR SUPERFAMILY DOMAIN-CONTAINING PROTEIN-RELATED
asmbl_10484	HAAC01000127
asmbl_10488	HAAC01000128
asmbl_10495	HAAC01000129
asmbl_10505	HAAC01000130		tr|A7RUG7|A7RUG7_NEMVE Predicted protein OS=Nematostella vectensis GN=v1g182102 PE=4 SV=1			PTHR13191	RIBOSOMAL RNA PROCESSING PROTEIN 7-RELATED
asmbl_10507_ext	HAAC01000131	sp|Q8BHA3|DTD2_MOUSE Probable D-tyrosyl-tRNA(Tyr) deacylase 2 OS=Mus musculus GN=Dtd2 PE=2 SV=1	tr|A7SH64|A7SH64_NEMVE Predicted protein OS=Nematostella vectensis GN=v1g118109 PE=4 SV=1	PF02580.11	Tyr_Deacylase	PTHR10472:SF1	D-TYROSYL-TRNA(TYR) DEACYLASE 2
asmbl_1050_ext	HAAC01000132
asmbl_1052	HAAC01000133
asmbl_10526	HAAC01000134
asmbl_10536	HAAC01000135
asmbl_10537_ext	HAAC01000136	sp|O42277|RASK_ORYLA GTPase KRas OS=Oryzias latipes GN=kras1 PE=2 SV=1	tr|A7SB93|A7SB93_NEMVE Predicted protein OS=Nematostella vectensis GN=v1g187791 PE=4 SV=1	PF00071.17	Ras	PTHR24070	FAMILY NOT NAMED
asmbl_10546_ext	HAAC01000137
asmbl_10547_ext	HAAC01000138
asmbl_10556_ext	HAAC01000139	sp|A0JNC0|TMOD1_BOVIN Tropomodulin-1 OS=Bos taurus GN=TMOD1 PE=2 SV=1	tr|A7S397|A7S397_NEMVE Predicted protein OS=Nematostella vectensis GN=v1g102755 PE=4 SV=1	PF03250.9	Tropomodulin	PTHR10901:SF6	TROPOMODULIN
asmbl_10557	HAAC01000140
asmbl_10561	HAAC01000141
asmbl_10572_ext	HAAC01000142	sp|Q6ZWL3|CP4V2_HUMAN Cytochrome P450 4V2 OS=Homo sapiens GN=CYP4V2 PE=1 SV=2	tr|A7SWY9|A7SWY9_NEMVE Predicted protein OS=Nematostella vectensis GN=v1g194368 PE=3 SV=1	PF00067.17	p450	PTHR24290:SF0	SUBFAMILY NOT NAMED
asmbl_10577_ext	HAAC01000143	sp|D3YXK2|SAFB1_MOUSE Scaffold attachment factor B1 OS=Mus musculus GN=Safb PE=1 SV=2	tr|A7SAZ9|A7SAZ9_NEMVE Predicted protein OS=Nematostella vectensis GN=v1g244062 PE=4 SV=1	PF02037.22,PF00076.17	SAP,RRM_1	PTHR15683:SF2	SCAFFOLD ATTACHMENT FACTOR B
asmbl_10584	HAAC01000144
asmbl_10587	HAAC01000145
asmbl_10591	HAAC01000146
asmbl_10593	HAAC01000147
asmbl_10594_ext	HAAC01000148
asmbl_10609_ext	HAAC01000149	sp|Q2T9V2|IQCG_BOVIN IQ domain-containing protein G OS=Bos taurus GN=IQCG PE=2 SV=1	tr|A7S8J6|A7S8J6_NEMVE Predicted protein OS=Nematostella vectensis GN=v1g167758 PE=4 SV=1			PTHR14871:SF0	SUBFAMILY NOT NAMED
asmbl_10613_ext	HAAC01000150
asmbl_10616_ext	HAAC01000151
asmbl_1061_ext	HAAC01000152
asmbl_1062_ext	HAAC01000153
asmbl_10631_ext	HAAC01000154
asmbl_10632	HAAC01000155
asmbl_10636	HAAC01000156
asmbl_10639	HAAC01000157
asmbl_10640	HAAC01000158		tr|A7SQH9|A7SQH9_NEMVE Predicted protein (Fragment) OS=Nematostella vectensis GN=v1g14584 PE=4 SV=1	PF13716.1	CRAL_TRIO_2	PTHR11106:SF4	GANGLIOSIDE INDUCED DIFFERENTIATION ASSOCIATED PROTEIN 2
asmbl_10644	HAAC01000159
asmbl_10645	HAAC01000160
asmbl_10646_ext	HAAC01000161
asmbl_1064_ext	HAAC01000162					PTHR25952:SF138	SUBFAMILY NOT NAMED
asmbl_10650	HAAC01000163
asmbl_10651_ext	HAAC01000164
asmbl_10652	HAAC01000165	sp|Q766D5|B4GN4_MOUSE N-acetyl-beta-glucosaminyl-glycoprotein 4-beta-N-acetylgalactosaminyltransferase 1 OS=Mus musculus GN=B4galnt4 PE=2 SV=1	tr|A7SBQ6|A7SBQ6_NEMVE Predicted protein (Fragment) OS=Nematostella vectensis GN=v1g112540 PE=4 SV=1	PF02709.9	Glyco_transf_7C	PTHR12369	CHONDROITIN SYNTHASE
asmbl_10663_ext	HAAC01000166
asmbl_10664	HAAC01000167
asmbl_1066_ext	HAAC01000168			PF05225.11,PF03221.11	HTH_psq,HTH_Tnp_Tc5	PTHR19303:SF26	SUBFAMILY NOT NAMED
asmbl_1067	HAAC01000169
asmbl_10677_ext	HAAC01000170
asmbl_10678	HAAC01000171		tr|Q25199|Q25199_HYDVU Tyrosine kinase receptor OS=Hydra vulgaris PE=2 SV=2
asmbl_10687_ext	HAAC01000172
asmbl_1068_ext	HAAC01000173
asmbl_10691	HAAC01000174
asmbl_10693_ext	HAAC01000175
asmbl_10694_ext	HAAC01000176		tr|A7RNN5|A7RNN5_NEMVE Predicted protein OS=Nematostella vectensis GN=v1g199785 PE=4 SV=1	PF00002.19	7tm_2	PTHR12011	G-PROTEIN COUPLED RECEPTOR
asmbl_10695_ext	HAAC01000177
asmbl_10696	HAAC01000178
asmbl_1070	HAAC01000179
asmbl_10709	HAAC01000180	sp|Q3UJP5|CH037_MOUSE Protein C8orf37 homolog OS=Mus musculus PE=1 SV=1	tr|A7RHF6|A7RHF6_NEMVE Predicted protein OS=Nematostella vectensis GN=v1g236343 PE=4 SV=1
asmbl_10710_ext	HAAC01000181	sp|Q700K0|SSPO_RAT SCO-spondin OS=Rattus norvegicus GN=Sspo PE=2 SV=1	tr|Q2MCN4|Q2MCN4_HYDVU HyTSR1 protein OS=Hydra vulgaris GN=hytsr1 PE=2 SV=3	PF00090.14,PF00090.14,PF00090.14,PF00090.14,PF00090.14,PF00090.14,PF00090.14,PF00090.14,PF00090.14	TSP_1,TSP_1,TSP_1,TSP_1,TSP_1,TSP_1,TSP_1,TSP_1,TSP_1	PTHR19897:SF72	HEMICENTIN-1
asmbl_10713_ext	HAAC01000182	sp|Q700K0|SSPO_RAT SCO-spondin OS=Rattus norvegicus GN=Sspo PE=2 SV=1	tr|Q2MCN4|Q2MCN4_HYDVU HyTSR1 protein OS=Hydra vulgaris GN=hytsr1 PE=2 SV=3	PF00090.14,PF00090.14,PF00090.14,PF00090.14,PF00090.14,PF00090.14,PF00090.14,PF00090.14,PF00090.14	TSP_1,TSP_1,TSP_1,TSP_1,TSP_1,TSP_1,TSP_1,TSP_1,TSP_1	PTHR19897:SF72	HEMICENTIN-1
asmbl_10715_ext	HAAC01000183
asmbl_10719_ext	HAAC01000184
asmbl_10720	HAAC01000185
asmbl_10721	HAAC01000186
asmbl_10722	HAAC01000187			PF12280.3	BSMAP	PTHR32181	FAMILY NOT NAMED
asmbl_10724	HAAC01000188
asmbl_10738_ext	HAAC01000189
asmbl_10742	HAAC01000190
asmbl_10743	HAAC01000191
asmbl_10745	HAAC01000192	sp|P46822|KLC_CAEEL Kinesin light chain OS=Caenorhabditis elegans GN=klc-2 PE=2 SV=2	tr|A7RZV0|A7RZV0_NEMVE Predicted protein (Fragment) OS=Nematostella vectensis GN=v1g164652 PE=4 SV=1	PF13374.1,PF13424.1,PF13424.1	TPR_10,TPR_12,TPR_12	PTHR19959	KINESIN LIGHT CHAIN
asmbl_10748	HAAC01000193
asmbl_10753	HAAC01000194
asmbl_10763	HAAC01000195			PF14295.1	PAN_4
asmbl_10765	HAAC01000196
asmbl_10768	HAAC01000197	sp|Q5F415|TBC23_CHICK TBC1 domain family member 23 OS=Gallus gallus GN=TBC1D23 PE=2 SV=1	tr|A7SWI2|A7SWI2_NEMVE Predicted protein (Fragment) OS=Nematostella vectensis GN=v1g135301 PE=4 SV=1
asmbl_10774_ext	HAAC01000198		tr|A7RW34|A7RW34_NEMVE Predicted protein OS=Nematostella vectensis GN=v1g203013 PE=4 SV=1
asmbl_10778	HAAC01000199
asmbl_1077_ext	HAAC01000200	sp|Q4R4A8|MGT4C_MACFA Alpha-1,3-mannosyl-glycoprotein 4-beta-N-acetylglucosaminyltransferase C OS=Macaca fascicularis GN=MGAT4C PE=2 SV=1				PTHR12062	N-ACETYLGLUCOSAMINYLTRANSFERASE VI
asmbl_10789_ext	HAAC01000201		tr|A7SS52|A7SS52_NEMVE Predicted protein OS=Nematostella vectensis GN=v1g247064 PE=4 SV=1
asmbl_10790	HAAC01000202
asmbl_10791_ext	HAAC01000203
asmbl_10792_ext	HAAC01000204			PF09587.5	PGA_cap
asmbl_10794	HAAC01000205
asmbl_10809	HAAC01000206			PF13424.1	TPR_12	PTHR19959	KINESIN LIGHT CHAIN
asmbl_10810_ext	HAAC01000207
asmbl_10812	HAAC01000208	sp|Q8QZY6|TSN14_MOUSE Tetraspanin-14 OS=Mus musculus GN=Tspan14 PE=1 SV=1	tr|A7SDC9|A7SDC9_NEMVE Predicted protein OS=Nematostella vectensis GN=v1g169263 PE=4 SV=1
asmbl_10819_ext	HAAC01000209
asmbl_10820	HAAC01000210			PF10156.4	Med17	PTHR13114:SF2	TRANSCRIPTIONAL CO-ACTIVATOR CRSP77-RELATED
asmbl_10821	HAAC01000211					PTHR31383:SF1	SUBFAMILY NOT NAMED
asmbl_10823	HAAC01000212
asmbl_1083	HAAC01000213	sp|P14799|RS27A_NEUCR Ubiquitin-40S ribosomal protein S27a OS=Neurospora crassa (strain ATCC 24698 / 74-OR23-1A / CBS 708.71 / DSM 1257 / FGSC 987) GN=ubi-3 PE=1 SV=4	tr|A7STF8|A7STF8_NEMVE Predicted protein (Fragment) OS=Nematostella vectensis GN=v1g131035 PE=4 SV=1	PF00240.18	ubiquitin	PTHR10666	UBIQUITIN
asmbl_10830_ext	HAAC01000214	sp|Q7TT79|MCPH1_MOUSE Microcephalin OS=Mus musculus GN=Mcph1 PE=2 SV=1	tr|A7RVE4|A7RVE4_NEMVE Predicted protein (Fragment) OS=Nematostella vectensis GN=v1g94752 PE=4 SV=1			PTHR14625:SF2	SUBFAMILY NOT NAMED
asmbl_10831_ext	HAAC01000215	sp|Q7TT79|MCPH1_MOUSE Microcephalin OS=Mus musculus GN=Mcph1 PE=2 SV=1	tr|A7RVE4|A7RVE4_NEMVE Predicted protein (Fragment) OS=Nematostella vectensis GN=v1g94752 PE=4 SV=1			PTHR14625:SF2	SUBFAMILY NOT NAMED
asmbl_10835_ext	HAAC01000216
asmbl_10842	HAAC01000217		tr|A7SIP9|A7SIP9_NEMVE Predicted protein OS=Nematostella vectensis GN=v1g212886 PE=4 SV=1
asmbl_10844	HAAC01000218
asmbl_10846_ext	HAAC01000219
asmbl_10853_ext	HAAC01000220	sp|Q03610|YN81_CAEEL Uncharacterized protein ZC84.1 OS=Caenorhabditis elegans GN=ZC84.1 PE=2 SV=6	tr|A7TCY8|A7TCY8_NEMVE Predicted protein OS=Nematostella vectensis GN=v1g155456 PE=4 SV=1	PF00014.18,PF00014.18,PF00014.18,PF01549.19	Kunitz_BPTI,Kunitz_BPTI,Kunitz_BPTI,ShK	PTHR10083	KUNITZ-TYPE PROTEASE INHIBITOR-RELATED
asmbl_10858_ext	HAAC01000221
asmbl_10862_ext	HAAC01000222
asmbl_10864_ext	HAAC01000223
asmbl_10869_ext	HAAC01000224	sp|Q5U239|TM145_XENLA Transmembrane protein 145 OS=Xenopus laevis GN=tmem145 PE=2 SV=1	tr|A7SLM3|A7SLM3_NEMVE Predicted protein (Fragment) OS=Nematostella vectensis GN=v1g12785 PE=4 SV=1			PTHR23252:SF10	SUBFAMILY NOT NAMED
asmbl_1088	HAAC01000225
asmbl_10880	HAAC01000226
asmbl_10882	HAAC01000227			PF00001.16	7tm_1	PTHR24249:SF85	D(1A) DOPAMINE RECEPTOR
asmbl_10884_ext	HAAC01000228
asmbl_10888_ext	HAAC01000229	sp|Q9NV64|TM39A_HUMAN Transmembrane protein 39A OS=Homo sapiens GN=TMEM39A PE=2 SV=1	tr|A7S2S0|A7S2S0_NEMVE Predicted protein OS=Nematostella vectensis GN=v1g205896 PE=4 SV=1	PF10271.4	Tmp39	PTHR12995:SF1	SUBFAMILY NOT NAMED
asmbl_10889_ext	HAAC01000230	sp|Q9CYC3|TM39A_MOUSE Transmembrane protein 39A OS=Mus musculus GN=Tmem39a PE=2 SV=1	tr|A7S2S0|A7S2S0_NEMVE Predicted protein OS=Nematostella vectensis GN=v1g205896 PE=4 SV=1	PF10271.4	Tmp39	PTHR12995	UNCHARACTERIZED
asmbl_10891	HAAC01000231
asmbl_10899	HAAC01000232	sp|Q9VAI1|CIA30_DROME Probable complex I intermediate-associated protein 30, mitochondrial OS=Drosophila melanogaster GN=CG7598 PE=2 SV=1	tr|A7S7X8|A7S7X8_NEMVE Predicted protein OS=Nematostella vectensis GN=v1g167541 PE=4 SV=1	PF08547.7	CIA30	PTHR13194:SF8	COMPLEX I INTERMEDIATE-ASSOCIATED PROTEIN 30, MITOCHONDRIAL
asmbl_10900_ext	HAAC01000233	sp|Q96L58|B3GT6_HUMAN Beta-1,3-galactosyltransferase 6 OS=Homo sapiens GN=B3GALT6 PE=2 SV=2	tr|A7SZM8|A7SZM8_NEMVE Predicted protein OS=Nematostella vectensis GN=v1g175792 PE=4 SV=1	PF01762.16	Galactosyl_T	PTHR11214:SF10	BETA-1,3-GALACTOSYLTRANSFERASE-6
asmbl_10904	HAAC01000234		tr|Q9XYX3|Q9XYX3_9CNID Receptor protein-tyrosine kinase (Fragment) OS=Hydra magnipapillata GN=HTK28 PE=4 SV=1	PF05473.7	Herpes_UL45	PTHR22801	LITHOSTATHINE
asmbl_10905	HAAC01000235
asmbl_10911	HAAC01000236
asmbl_10929_ext	HAAC01000237		tr|A7RRV7|A7RRV7_NEMVE Predicted protein OS=Nematostella vectensis GN=v1g91041 PE=3 SV=1
asmbl_1092_ext	HAAC01000238			PF13650.1	Asp_protease_2
asmbl_10930_ext	HAAC01000239			PF06369.7	Anemone_cytotox
asmbl_10931	HAAC01000240			PF06369.7	Anemone_cytotox
asmbl_10933_ext	HAAC01000241		tr|A7RTM5|A7RTM5_NEMVE Predicted protein OS=Nematostella vectensis GN=v1g201977 PE=4 SV=1
asmbl_10966_ext	HAAC01000242	sp|Q53H47|SETMR_HUMAN Histone-lysine N-methyltransferase SETMAR OS=Homo sapiens GN=SETMAR PE=1 SV=1	tr|Q7KXT2|Q7KXT2_9CNID Transposase OS=Fungia sp. Kusabiraishi PE=4 SV=1
asmbl_10968	HAAC01000243
asmbl_10984	HAAC01000244
asmbl_10986_ext	HAAC01000245
asmbl_10996_ext	HAAC01000246
asmbl_10997	HAAC01000247
asmbl_10998_ext	HAAC01000248	sp|Q7SYR1|OSGEP_XENLA Probable tRNA threonylcarbamoyladenosine biosynthesis protein osgep OS=Xenopus laevis GN=osgep PE=2 SV=1	sp|A7SXZ6|OSGEP_NEMVE Probable tRNA threonylcarbamoyladenosine biosynthesis protein osgep OS=Nematostella vectensis GN=osgep PE=3 SV=1	PF00814.20,PF00814.20	Peptidase_M22,Peptidase_M22	PTHR11735	O-SIALOGLYCOPROTEIN ENDOPEPTIDASE
asmbl_10999	HAAC01000249
asmbl_109_ext	HAAC01000250					PTHR23220	INTEGRIN ALPHA
asmbl_110	HAAC01000251
asmbl_11013_ext	HAAC01000252
asmbl_11014_ext	HAAC01000253		tr|A7SB99|A7SB99_NEMVE Predicted protein OS=Nematostella vectensis GN=v1g244094 PE=4 SV=1
asmbl_11015_ext	HAAC01000254
asmbl_11016_ext	HAAC01000255		tr|F2XX00|F2XX00_9CNID NLR type 1 OS=Hydra magnipapillata PE=2 SV=1
asmbl_11018	HAAC01000256
asmbl_1102	HAAC01000257
asmbl_11021_ext	HAAC01000258	sp|Q7Z494|NPHP3_HUMAN Nephrocystin-3 OS=Homo sapiens GN=NPHP3 PE=1 SV=1	tr|A7S2Q9|A7S2Q9_NEMVE Predicted protein OS=Nematostella vectensis GN=v1g205876 PE=4 SV=1	PF13424.1,PF13424.1,PF13424.1,PF13424.1,PF13374.1	TPR_12,TPR_12,TPR_12,TPR_12,TPR_10	PTHR19959	KINESIN LIGHT CHAIN
asmbl_11029	HAAC01000259	sp|Q9UK45|LSM7_HUMAN U6 snRNA-associated Sm-like protein LSm7 OS=Homo sapiens GN=LSM7 PE=1 SV=1	tr|A7S5M5|A7S5M5_NEMVE Predicted protein OS=Nematostella vectensis GN=v1g243034 PE=4 SV=1	PF01423.17	LSM	PTHR10553:SF1	U6 SNRNA-ASSOCIATED SM-LIKE PROTEIN LSM7
asmbl_11033	HAAC01000260					PTHR11505	L1 TRANSPOSABLE ELEMENT-RELATED
asmbl_11035_ext	HAAC01000261	sp|Q9H598|VIAAT_HUMAN Vesicular inhibitory amino acid transporter OS=Homo sapiens GN=SLC32A1 PE=1 SV=2	tr|A7T3C6|A7T3C6_NEMVE Predicted protein (Fragment) OS=Nematostella vectensis GN=v1g1064 PE=4 SV=1	PF01490.13	Aa_trans	PTHR22950:SF60	SUBFAMILY NOT NAMED
asmbl_11037	HAAC01000262		tr|A7S6X0|A7S6X0_NEMVE Predicted protein OS=Nematostella vectensis GN=v1g167199 PE=4 SV=1
asmbl_11039_ext	HAAC01000263		tr|A7S6X0|A7S6X0_NEMVE Predicted protein OS=Nematostella vectensis GN=v1g167199 PE=4 SV=1
asmbl_11040	HAAC01000264
asmbl_11042	HAAC01000265	sp|Q99LS3|SERB_MOUSE Phosphoserine phosphatase OS=Mus musculus GN=Psph PE=1 SV=1	tr|A7SA51|A7SA51_NEMVE Predicted protein OS=Nematostella vectensis GN=v1g209120 PE=4 SV=1	PF12710.2	HAD	PTHR10000	PHOSPHOSERINE PHOSPHATASE
asmbl_11045	HAAC01000266
asmbl_11046	HAAC01000267
asmbl_11047_ext	HAAC01000268
asmbl_11048	HAAC01000269
asmbl_11049	HAAC01000270
asmbl_11054	HAAC01000271
asmbl_11057_ext	HAAC01000272	sp|Q6P616|RBM22_XENTR Pre-mRNA-splicing factor RBM22 OS=Xenopus tropicalis GN=rbm22 PE=2 SV=1	tr|A7SWC6|A7SWC6_NEMVE Predicted protein (Fragment) OS=Nematostella vectensis GN=v1g914 PE=4 SV=1	PF00076.17	RRM_1	PTHR14089:SF4	RNA BINDING MOTIF PROTEIN 22
asmbl_11060	HAAC01000273
asmbl_11063	HAAC01000274
asmbl_11066	HAAC01000275
asmbl_11068	HAAC01000276					PTHR24242	G-PROTEIN COUPLED RECEPTOR
asmbl_1107	HAAC01000277
asmbl_11076_ext	HAAC01000278		tr|F2XX00|F2XX00_9CNID NLR type 1 OS=Hydra magnipapillata PE=2 SV=1
asmbl_11077_ext	HAAC01000279
asmbl_11078	HAAC01000280
asmbl_11083_ext	HAAC01000281		tr|A7T696|A7T696_NEMVE Predicted protein OS=Nematostella vectensis GN=v1g222923 PE=4 SV=1	PF04991.8	LicD	PTHR13627:SF13	SUBFAMILY NOT NAMED
asmbl_11084_ext	HAAC01000282					PTHR14025:SF11	SUBFAMILY NOT NAMED
asmbl_1109	HAAC01000283
asmbl_11091	HAAC01000284
asmbl_11094	HAAC01000285
asmbl_11098	HAAC01000286
asmbl_11104_ext	HAAC01000287	sp|Q7ZTY7|USE1_DANRE Vesicle transport protein USE1 OS=Danio rerio GN=use1 PE=2 SV=1	tr|A7SFA4|A7SFA4_NEMVE Predicted protein OS=Nematostella vectensis GN=v1g116334 PE=4 SV=1	PF09753.4	Use1	PTHR13050:SF5	SUBFAMILY NOT NAMED
asmbl_11108_ext	HAAC01000288
asmbl_11109_ext	HAAC01000289
asmbl_11115	HAAC01000290
asmbl_11116	HAAC01000291			PF00078.22	RVT_1	PTHR19446	REVERSE TRANSCRIPTASES
asmbl_11124_ext	HAAC01000292	sp|Q8VE97|SRSF4_MOUSE Serine/arginine-rich splicing factor 4 OS=Mus musculus GN=Srsf4 PE=2 SV=1	tr|A7RM69|A7RM69_NEMVE Predicted protein OS=Nematostella vectensis GN=v1g199162 PE=4 SV=1	PF00076.17,PF00076.17	RRM_1,RRM_1	PTHR10548	SPLICING FACTOR, ARGININE/SERINE-RICH
asmbl_11134_ext	HAAC01000293			PF14304.1	CSTF_C	PTHR23139	RNA-BINDING PROTEIN
asmbl_11135	HAAC01000294
asmbl_11136_ext	HAAC01000295
asmbl_11139	HAAC01000296	sp|Q9Y226|S22AD_HUMAN Solute carrier family 22 member 13 OS=Homo sapiens GN=SLC22A13 PE=2 SV=2	tr|A7SHW2|A7SHW2_NEMVE Predicted protein (Fragment) OS=Nematostella vectensis GN=v1g118993 PE=4 SV=1	PF07690.11	MFS_1	PTHR24064	FAMILY NOT NAMED
asmbl_11143	HAAC01000297
asmbl_11144_ext	HAAC01000298
asmbl_1114_ext	HAAC01000299
asmbl_11160_ext	HAAC01000300
asmbl_11161_ext	HAAC01000301	sp|Q19673|TYR3_CAEEL Putative tyrosinase-like protein tyr-3 OS=Caenorhabditis elegans GN=tyr-3 PE=2 SV=5	tr|A7RPY0|A7RPY0_NEMVE Predicted protein OS=Nematostella vectensis GN=v1g200349 PE=4 SV=1	PF01549.19,PF01549.19,PF01549.19,PF01549.19,PF01549.19	ShK,ShK,ShK,ShK,ShK	PTHR11474:SF1	TYROSINASE
asmbl_11166_ext	HAAC01000302
asmbl_11168_ext	HAAC01000303
asmbl_1116_ext	HAAC01000304		tr|F2XX00|F2XX00_9CNID NLR type 1 OS=Hydra magnipapillata PE=2 SV=1
asmbl_11171_ext	HAAC01000305					PTHR12174:SF22	SIGNAL PEPTIDE PEPTIDASE-LIKE 3
asmbl_11181_ext	HAAC01000306
asmbl_11182_ext	HAAC01000307
asmbl_11186	HAAC01000308
asmbl_11188	HAAC01000309	sp|Q9CQU1|MFAP1_MOUSE Microfibrillar-associated protein 1 OS=Mus musculus GN=Mfap1 PE=1 SV=1	tr|A7S5X2|A7S5X2_NEMVE Predicted protein OS=Nematostella vectensis GN=v1g105818 PE=4 SV=1	PF06991.6	Prp19_bind	PTHR15327	MICROFIBRIL-ASSOCIATED PROTEIN
asmbl_11195_ext	HAAC01000310		tr|A7RHD9|A7RHD9_NEMVE Predicted protein OS=Nematostella vectensis GN=v1g197168 PE=4 SV=1			PTHR24048:SF15	SUBFAMILY NOT NAMED
asmbl_11196_ext	HAAC01000311
asmbl_11215_ext	HAAC01000312
asmbl_11216	HAAC01000313
asmbl_11218	HAAC01000314
asmbl_11219_ext	HAAC01000315					PTHR11505:SF132	SUBFAMILY NOT NAMED
asmbl_1121_ext	HAAC01000316
asmbl_11220_ext	HAAC01000317
asmbl_11237	HAAC01000318
asmbl_1123_ext	HAAC01000319
asmbl_11244_ext	HAAC01000320		tr|A7SPX6|A7SPX6_NEMVE Predicted protein (Fragment) OS=Nematostella vectensis GN=v1g126489 PE=4 SV=1
asmbl_1125	HAAC01000321
asmbl_11265	HAAC01000322					PTHR13371	GLYCINE-, GLUTAMATE-, THIENYLCYCLOHEXYLPIPERIDINE-BINDING PROTEIN
asmbl_11268_ext	HAAC01000323
asmbl_11271	HAAC01000324
asmbl_11273_ext	HAAC01000325
asmbl_11274	HAAC01000326
asmbl_1127_ext	HAAC01000327	sp|Q6EE31|TCPQ_CHICK T-complex protein 1 subunit theta OS=Gallus gallus GN=CCT8 PE=1 SV=3	tr|A7SBU6|A7SBU6_NEMVE Predicted protein OS=Nematostella vectensis GN=v1g244189 PE=3 SV=1
asmbl_1129	HAAC01000328
asmbl_11294_ext	HAAC01000329	sp|Q7ZZ00|ZN511_DANRE Zinc finger protein 511 OS=Danio rerio GN=znf511 PE=2 SV=1	tr|A7TA96|A7TA96_NEMVE Predicted protein (Fragment) OS=Nematostella vectensis GN=v1g152167 PE=4 SV=1			PTHR21354	UNCHARACTERIZED
asmbl_11298_ext	HAAC01000330
asmbl_11308	HAAC01000331		tr|A7RMF4|A7RMF4_NEMVE Predicted protein (Fragment) OS=Nematostella vectensis GN=v1g86778 PE=4 SV=1			PTHR11161	UNCHARACTERIZED
asmbl_11311	HAAC01000332	sp|Q09225|NRF6_CAEEL Nose resistant to fluoxetine protein 6 OS=Caenorhabditis elegans GN=nrf-6 PE=1 SV=3	tr|A7RMP8|A7RMP8_NEMVE Predicted protein OS=Nematostella vectensis GN=v1g160622 PE=4 SV=1
asmbl_11312	HAAC01000333
asmbl_11315_ext	HAAC01000334	sp|P04352|CALM_CHLRE Calmodulin OS=Chlamydomonas reinhardtii PE=1 SV=2	tr|A7RIA0|A7RIA0_NEMVE Predicted protein OS=Nematostella vectensis GN=v1g178268 PE=4 SV=1			PTHR10891	EF-HAND CALCIUM-BINDING DOMAIN CONTAINING PROTEIN
asmbl_11316	HAAC01000335	sp|P57723|PCBP4_HUMAN Poly(rC)-binding protein 4 OS=Homo sapiens GN=PCBP4 PE=2 SV=1	tr|A7S1C6|A7S1C6_NEMVE Predicted protein OS=Nematostella vectensis GN=v1g236828 PE=4 SV=1	PF00013.24,PF00013.24,PF00013.24	KH_1,KH_1,KH_1	PTHR10288	KH DOMAIN CONTAINING RNA BINDING PROTEIN
asmbl_11318_ext	HAAC01000336
asmbl_11319	HAAC01000337
asmbl_11320_ext	HAAC01000338
asmbl_11323	HAAC01000339
asmbl_11324	HAAC01000340
asmbl_11325	HAAC01000341
asmbl_11332_ext	HAAC01000342
asmbl_1134	HAAC01000343
asmbl_11350_ext	HAAC01000344			PF08443.6	RimK	PTHR21621	RIBOSOMAL PROTEIN S6 MODIFICATION PROTEIN
asmbl_11351_ext	HAAC01000345		tr|A7T377|A7T377_NEMVE Predicted protein OS=Nematostella vectensis GN=v1g221694 PE=4 SV=1
asmbl_11363	HAAC01000346
asmbl_11364_ext	HAAC01000347			PF05699.9	Dimer_Tnp_hAT	PTHR11697:SF80	SUBFAMILY NOT NAMED
asmbl_11369	HAAC01000348
asmbl_1137	HAAC01000349	sp|Q8K2Q0|COMD9_MOUSE COMM domain-containing protein 9 OS=Mus musculus GN=Commd9 PE=2 SV=3	tr|A7SK29|A7SK29_NEMVE Predicted protein (Fragment) OS=Nematostella vectensis GN=v1g121194 PE=4 SV=1	PF07258.9	HCaRG	PTHR15663:SF2	SUBFAMILY NOT NAMED
asmbl_11377_ext	HAAC01000350
asmbl_11387	HAAC01000351
asmbl_11388_ext	HAAC01000352
asmbl_11389	HAAC01000353
asmbl_11394	HAAC01000354
asmbl_113_ext	HAAC01000355
asmbl_1140	HAAC01000356
asmbl_11401	HAAC01000357
asmbl_11402_ext	HAAC01000358	sp|O57314|DHB12_ANAPL Estradiol 17-beta-dehydrogenase 12 OS=Anas platyrhynchos GN=HSD17B12 PE=2 SV=1	tr|A7S4B0|A7S4B0_NEMVE Predicted protein OS=Nematostella vectensis GN=v1g166265 PE=3 SV=1	PF00106.20	adh_short	PTHR24316:SF68	SUBFAMILY NOT NAMED
asmbl_11404	HAAC01000359	sp|B5XCZ6|LYRM5_SALSA LYR motif-containing protein 5 OS=Salmo salar GN=lyrm5 PE=3 SV=1	tr|A7RH39|A7RH39_NEMVE Predicted protein OS=Nematostella vectensis GN=v1g177835 PE=4 SV=1	PF05347.10	Complex1_LYR	PTHR21024	GROWTH HORMONE-INDUCIBLE SOLUBLE PROTEIN-RELATED
asmbl_11406	HAAC01000360
asmbl_11407	HAAC01000361
asmbl_11409	HAAC01000362			PF04505.7	CD225	PTHR14948	NG5
asmbl_11410	HAAC01000363
asmbl_11411	HAAC01000364
asmbl_11414_ext	HAAC01000365
asmbl_11415	HAAC01000366
asmbl_11416	HAAC01000367
asmbl_1141_ext	HAAC01000368			PF00226.26	DnaJ	PTHR24076:SF1	SUBFAMILY NOT NAMED
asmbl_11423_ext	HAAC01000369		tr|C0JIT5|C0JIT5_9CNID Nematoblast-specific protein nb039a-sv15 (Fragment) OS=Hydra magnipapillata GN=nb039a PE=2 SV=1			PTHR10799	SWI/SNF-RELATED MATRIX-ASSOCIATED ACTIN-DEPENDENT REGULATOR OF CHROMATIN SUBFAMILY-RELATED
asmbl_11424_ext	HAAC01000370		tr|C0JIS5|C0JIS5_9CNID Nematoblast-specific protein nb039a-sv5 (Fragment) OS=Hydra magnipapillata GN=nb039a PE=2 SV=1			PTHR10799	SWI/SNF-RELATED MATRIX-ASSOCIATED ACTIN-DEPENDENT REGULATOR OF CHROMATIN SUBFAMILY-RELATED
asmbl_11425_ext	HAAC01000371		tr|C0JIS5|C0JIS5_9CNID Nematoblast-specific protein nb039a-sv5 (Fragment) OS=Hydra magnipapillata GN=nb039a PE=2 SV=1
asmbl_11428	HAAC01000372		tr|C0JIT5|C0JIT5_9CNID Nematoblast-specific protein nb039a-sv15 (Fragment) OS=Hydra magnipapillata GN=nb039a PE=2 SV=1
asmbl_11448	HAAC01000373					PTHR14093:SF9	SUBFAMILY NOT NAMED
asmbl_11456_ext	HAAC01000374
asmbl_11461_ext	HAAC01000375	sp|Q8CHW1|THAP1_MOUSE THAP domain-containing protein 1 OS=Mus musculus GN=Thap1 PE=2 SV=1
asmbl_11463	HAAC01000376		tr|A7SF62|A7SF62_NEMVE Predicted protein OS=Nematostella vectensis GN=v1g244848 PE=4 SV=1
asmbl_11466_ext	HAAC01000377
asmbl_11467_ext	HAAC01000378
asmbl_1147	HAAC01000379
asmbl_11490	HAAC01000380	sp|Q6DDL7|UN93A_XENLA Protein unc-93 homolog A OS=Xenopus laevis GN=unc93a PE=2 SV=1	tr|A7SAF1|A7SAF1_NEMVE Predicted protein OS=Nematostella vectensis GN=v1g168335 PE=4 SV=1
asmbl_11493_ext	HAAC01000381		tr|F2XX00|F2XX00_9CNID NLR type 1 OS=Hydra magnipapillata PE=2 SV=1
asmbl_11494_ext	HAAC01000382
asmbl_11495	HAAC01000383
asmbl_11500_ext	HAAC01000384	sp|Q03601|NHL1_CAEEL RING finger protein nhl-1 OS=Caenorhabditis elegans GN=nhl-1 PE=1 SV=2	tr|A7RLM1|A7RLM1_NEMVE Predicted protein OS=Nematostella vectensis GN=v1g198897 PE=4 SV=1	PF01436.16	NHL	PTHR24103:SF134	SUBFAMILY NOT NAMED
asmbl_11508	HAAC01000385					PTHR19446	REVERSE TRANSCRIPTASES
asmbl_11511_ext	HAAC01000386
asmbl_11513	HAAC01000387			PF00864.14	P2X_receptor	PTHR10125	P2X PURINOCEPTOR
asmbl_11518	HAAC01000388
asmbl_11522	HAAC01000389
asmbl_11524_ext	HAAC01000390	sp|Q24133|DNAJ1_DROME DnaJ protein homolog 1 OS=Drosophila melanogaster GN=DnaJ-1 PE=1 SV=3	tr|A7S6W8|A7S6W8_NEMVE Predicted protein OS=Nematostella vectensis GN=v1g106836 PE=4 SV=1
asmbl_11525_ext	HAAC01000391
asmbl_11534_ext	HAAC01000392
asmbl_11538_ext	HAAC01000393			PF02351.11	GDNF	PTHR16840	FAMILY NOT NAMED
asmbl_11539	HAAC01000394			PF12796.2	Ank_2	PTHR24188	ANKYRIN REPEAT PROTEIN
asmbl_1154	HAAC01000395
asmbl_11541	HAAC01000396
asmbl_11542_ext	HAAC01000397
asmbl_11548	HAAC01000398
asmbl_11555	HAAC01000399
asmbl_11558_ext	HAAC01000400		tr|A7RTW4|A7RTW4_NEMVE Predicted protein OS=Nematostella vectensis GN=v1g240648 PE=4 SV=1
asmbl_11560	HAAC01000401
asmbl_11561	HAAC01000402
asmbl_11564	HAAC01000403			PF01926.18	MMR_HSR1
asmbl_11572	HAAC01000404	sp|Q03958|PFD6_MOUSE Prefoldin subunit 6 OS=Mus musculus GN=Pfdn6 PE=2 SV=1	tr|A7T0K8|A7T0K8_NEMVE Predicted protein OS=Nematostella vectensis GN=v1g248362 PE=4 SV=1	PF01920.15	Prefoldin_2	PTHR21431	PREFOLDIN SUBUNIT 6
asmbl_1157_ext	HAAC01000405
asmbl_11583_ext	HAAC01000406					PTHR22955	RETROTRANSPOSON
asmbl_11588	HAAC01000407
asmbl_11592_ext	HAAC01000408	sp|Q99714|HCD2_HUMAN 3-hydroxyacyl-CoA dehydrogenase type-2 OS=Homo sapiens GN=HSD17B10 PE=1 SV=3	tr|A7RVM2|A7RVM2_NEMVE Predicted protein OS=Nematostella vectensis GN=v1g163220 PE=3 SV=1	PF13561.1	adh_short_C2	PTHR24316:SF0	SUBFAMILY NOT NAMED
asmbl_11597	HAAC01000409	sp|Q8NB59|SYT14_HUMAN Synaptotagmin-14 OS=Homo sapiens GN=SYT14 PE=1 SV=2	tr|A7S4W3|A7S4W3_NEMVE Predicted protein OS=Nematostella vectensis GN=v1g166469 PE=4 SV=1	PF00168.25	C2	PTHR10024:SF14	SYNAPTOTAGMIN-14
asmbl_11603	HAAC01000410
asmbl_11604	HAAC01000411			PF02845.11	CUE
asmbl_11621_ext	HAAC01000412	sp|P41224|TEF_RAT Thyrotroph embryonic factor OS=Rattus norvegicus GN=Tef PE=1 SV=3	tr|Q52UM7|Q52UM7_HYDEC BZIP transcription factor-like protein (Fragment) OS=Hydractinia echinata PE=2 SV=1	PF07716.10	bZIP_2	PTHR11988	THYROTROPH EMBRYONIC FACTOR RELATED
asmbl_11625_ext	HAAC01000413	sp|A2AAE1|K1109_MOUSE Uncharacterized protein KIAA1109 OS=Mus musculus GN=Kiaa1109 PE=1 SV=4				PTHR31640	FAMILY NOT NAMED
asmbl_11626	HAAC01000414
asmbl_11631	HAAC01000415
asmbl_11639_ext	HAAC01000416
asmbl_11641_ext	HAAC01000417
asmbl_11648	HAAC01000418
asmbl_11649_ext	HAAC01000419			PF00001.16	7tm_1	PTHR24249	HISTAMINE RECEPTOR-RELATED G-PROTEIN COUPLED RECEPTOR
asmbl_1165	HAAC01000420
asmbl_11652	HAAC01000421
asmbl_11654	HAAC01000422
asmbl_11681_ext	HAAC01000423	sp|O95721|SNP29_HUMAN Synaptosomal-associated protein 29 OS=Homo sapiens GN=SNAP29 PE=1 SV=1	tr|A7S8P1|A7S8P1_NEMVE Predicted protein OS=Nematostella vectensis GN=v1g108962 PE=4 SV=1	PF12352.3,PF05739.14	V-SNARE_C,SNARE	PTHR19305	SYNAPTOSOMAL ASSOCIATED PROTEIN
asmbl_11682	HAAC01000424
asmbl_11683	HAAC01000425
asmbl_11684	HAAC01000426
asmbl_11688_ext	HAAC01000427
asmbl_11689	HAAC01000428
asmbl_1168_ext	HAAC01000429
asmbl_11691	HAAC01000430
asmbl_11694_ext	HAAC01000431					PTHR11505	L1 TRANSPOSABLE ELEMENT-RELATED
asmbl_11705	HAAC01000432
asmbl_11707_ext	HAAC01000433
asmbl_1170_ext	HAAC01000434			PF03184.14	DDE_1	PTHR19303:SF26	SUBFAMILY NOT NAMED
asmbl_11713	HAAC01000435	sp|Q8RPX2|AGUA_LACSS Putative agmatine deiminase OS=Lactobacillus sakei subsp. sakei (strain 23K) GN=aguA PE=3 SV=1		PF04371.10	PAD_porph	PTHR31377	FAMILY NOT NAMED
asmbl_11714	HAAC01000436	sp|Q82JP0|AGUA_STRAW Putative agmatine deiminase OS=Streptomyces avermitilis (strain ATCC 31267 / DSM 46492 / JCM 5070 / NCIMB 12804 / NRRL 8165 / MA-4680) GN=aguA PE=3 SV=1		PF04371.10	PAD_porph	PTHR31377	FAMILY NOT NAMED
asmbl_11715	HAAC01000437	sp|Q82JP0|AGUA_STRAW Putative agmatine deiminase OS=Streptomyces avermitilis (strain ATCC 31267 / DSM 46492 / JCM 5070 / NCIMB 12804 / NRRL 8165 / MA-4680) GN=aguA PE=3 SV=1		PF04371.10	PAD_porph	PTHR31377	FAMILY NOT NAMED
asmbl_11717	HAAC01000438
asmbl_11719_ext	HAAC01000439	sp|Q4UMH6|Y381_RICFE Putative ankyrin repeat protein RF_0381 OS=Rickettsia felis (strain ATCC VR-1525 / URRWXCal2) GN=RF_0381 PE=4 SV=1		PF12796.2	Ank_2	PTHR24198:SF3	SUBFAMILY NOT NAMED
asmbl_11722	HAAC01000440		tr|A7RLI1|A7RLI1_NEMVE Predicted protein OS=Nematostella vectensis GN=v1g239137 PE=4 SV=1
asmbl_11723_ext	HAAC01000441		tr|A7T0C9|A7T0C9_NEMVE Predicted protein OS=Nematostella vectensis GN=v1g248332 PE=4 SV=1			PTHR31362	FAMILY NOT NAMED
asmbl_11724	HAAC01000442
asmbl_11727_ext	HAAC01000443
asmbl_1173	HAAC01000444
asmbl_11741	HAAC01000445	sp|P00630|PA2_APIME Phospholipase A2 OS=Apis mellifera PE=1 SV=3	tr|A7S4S7|A7S4S7_NEMVE Predicted protein (Fragment) OS=Nematostella vectensis GN=v1g67930 PE=4 SV=1	PF05826.7	Phospholip_A2_2	PTHR12253:SF8	SUBFAMILY NOT NAMED
asmbl_11744	HAAC01000446
asmbl_11747	HAAC01000447
asmbl_11750_ext	HAAC01000448
asmbl_11754_ext	HAAC01000449			PF13639.1	zf-RING_2
asmbl_11755	HAAC01000450	sp|Q52KN7|CPE1B_XENLA Cytoplasmic polyadenylation element-binding protein 1-B OS=Xenopus laevis GN=cpeb1-b PE=2 SV=1	tr|A7RPN2|A7RPN2_NEMVE Predicted protein OS=Nematostella vectensis GN=v1g161310 PE=4 SV=1
asmbl_11756_ext	HAAC01000451	sp|Q52KN7|CPE1B_XENLA Cytoplasmic polyadenylation element-binding protein 1-B OS=Xenopus laevis GN=cpeb1-b PE=2 SV=1	tr|A7RPN2|A7RPN2_NEMVE Predicted protein OS=Nematostella vectensis GN=v1g161310 PE=4 SV=1			PTHR12566	CYTOPLASMIC POLYADENYLATION ELEMENT BINDING PROTEIN (CPEB)
asmbl_11761	HAAC01000452
asmbl_11763	HAAC01000453			PF00078.22	RVT_1	PTHR19446	REVERSE TRANSCRIPTASES
asmbl_11769	HAAC01000454
asmbl_11770_ext	HAAC01000455
asmbl_11771_ext	HAAC01000456		tr|A7SMR4|A7SMR4_NEMVE Predicted protein OS=Nematostella vectensis GN=v1g124011 PE=4 SV=1			PTHR21521	UNCHARACTERIZED
asmbl_11772_ext	HAAC01000457
asmbl_11778	HAAC01000458
asmbl_11786_ext	HAAC01000459		tr|A7S8U5|A7S8U5_NEMVE Predicted protein OS=Nematostella vectensis GN=v1g243639 PE=4 SV=1			PTHR24003	MAJOR FACILITATOR SUPERFAMILY DOMAIN-CONTAINING PROTEIN-RELATED
asmbl_11787	HAAC01000460
asmbl_11798_ext	HAAC01000461
asmbl_11799	HAAC01000462
asmbl_11800	HAAC01000463
asmbl_11801_ext	HAAC01000464
asmbl_11802_ext	HAAC01000465
asmbl_11803_ext	HAAC01000466
asmbl_11805	HAAC01000467
asmbl_11808_ext	HAAC01000468	sp|P79384|PCCB_PIG Propionyl-CoA carboxylase beta chain, mitochondrial OS=Sus scrofa GN=PCCB PE=2 SV=1	tr|A7SED5|A7SED5_NEMVE Predicted protein OS=Nematostella vectensis GN=v1g188859 PE=4 SV=1	PF01039.17	Carboxyl_trans	PTHR22855:SF14	PROPIONYL-COA CARBOXYLASE
asmbl_11810	HAAC01000469		tr|A7SED6|A7SED6_NEMVE Predicted protein OS=Nematostella vectensis GN=v1g244677 PE=4 SV=1			PTHR16048	MSL2-RELATED
asmbl_11815	HAAC01000470
asmbl_11818_ext	HAAC01000471	sp|Q8BG81|PDIP3_MOUSE Polymerase delta-interacting protein 3 OS=Mus musculus GN=Poldip3 PE=2 SV=1	tr|A7S745|A7S745_NEMVE Predicted protein OS=Nematostella vectensis GN=v1g243314 PE=4 SV=1	PF00076.17	RRM_1	PTHR19965	RNA AND EXPORT FACTOR BINDING PROTEIN
asmbl_1181_ext	HAAC01000472			PF00531.17	Death
asmbl_11823_ext	HAAC01000473	sp|Q9NXP7|GIN1_HUMAN Gypsy retrotransposon integrase-like protein 1 OS=Homo sapiens GN=GIN1 PE=2 SV=3		PF00665.21	rve	PTHR10178	GAG/POL/ENV POLYPROTEIN
asmbl_11824	HAAC01000474					PTHR24247	5-HYDROXYTRYPTAMINE RECEPTOR
asmbl_11831	HAAC01000475		tr|A7SDP7|A7SDP7_NEMVE Predicted protein (Fragment) OS=Nematostella vectensis GN=v1g57470 PE=4 SV=1
asmbl_11833_ext	HAAC01000476			PF03825.11	Nuc_H_symport	PTHR16172	UNCHARACTERIZED
asmbl_11834	HAAC01000477
asmbl_11838	HAAC01000478			PF14291.1	DUF4371	PTHR11697:SF80	SUBFAMILY NOT NAMED
asmbl_11839_ext	HAAC01000479
asmbl_11846	HAAC01000480
asmbl_11854_ext	HAAC01000481		tr|A7S578|A7S578_NEMVE Predicted protein OS=Nematostella vectensis GN=v1g242950 PE=4 SV=1
asmbl_11855_ext	HAAC01000482
asmbl_11860_ext	HAAC01000483
asmbl_11862_ext	HAAC01000484
asmbl_11873_ext	HAAC01000485
asmbl_11874_ext	HAAC01000486
asmbl_11875	HAAC01000487
asmbl_11877_ext	HAAC01000488	sp|Q7ZWN0|LMF2_XENLA Lipase maturation factor 2 OS=Xenopus laevis GN=lmf2 PE=2 SV=1	tr|A7RQK3|A7RQK3_NEMVE Predicted protein (Fragment) OS=Nematostella vectensis GN=v1g161603 PE=4 SV=1	PF06762.9	LMF1	PTHR14463:SF5	SUBFAMILY NOT NAMED
asmbl_11878	HAAC01000489					PTHR14463:SF5	SUBFAMILY NOT NAMED
asmbl_11883_ext	HAAC01000490		tr|A7RRB9|A7RRB9_NEMVE Predicted protein OS=Nematostella vectensis GN=v1g240129 PE=4 SV=1	PF13593.1	DUF4137	PTHR18640:SF1	GB DEF: HYPOTHETICAL PROTEIN F18O21_120
asmbl_11888	HAAC01000491		tr|A7SW55|A7SW55_NEMVE Predicted protein OS=Nematostella vectensis GN=v1g247745 PE=4 SV=1			PTHR13166	PROTEIN C6ORF149
asmbl_11892	HAAC01000492					PTHR19860:SF1	SUBFAMILY NOT NAMED
asmbl_11893	HAAC01000493
asmbl_11898_ext	HAAC01000494
asmbl_11899	HAAC01000495
asmbl_118_ext	HAAC01000496			PF00931.17	NB-ARC
asmbl_11901	HAAC01000497
asmbl_11904	HAAC01000498	sp|Q9Y2Y1|RPC10_HUMAN DNA-directed RNA polymerase III subunit RPC10 OS=Homo sapiens GN=POLR3K PE=1 SV=2	tr|A7SWZ1|A7SWZ1_NEMVE DNA-directed RNA polymerase subunit OS=Nematostella vectensis GN=v1g231081 PE=3 SV=1
asmbl_11914_ext	HAAC01000499	sp|A7MB28|NDRG3_BOVIN Protein NDRG3 OS=Bos taurus GN=NDRG3 PE=2 SV=1	tr|A7S803|A7S803_NEMVE Predicted protein OS=Nematostella vectensis GN=v1g208197 PE=4 SV=1	PF03096.9	Ndr	PTHR11034	N-MYC DOWNSTREAM REGULATED
asmbl_11917	HAAC01000500	sp|P79926|HNF4B_XENLA Hepatocyte nuclear factor 4-beta OS=Xenopus laevis GN=hnf4b PE=2 SV=1	tr|A7S1X5|A7S1X5_NEMVE Predicted protein OS=Nematostella vectensis GN=v1g165424 PE=3 SV=1	PF00105.13	zf-C4	PTHR24083	NUCLEAR HORMONE RECEPTOR
asmbl_11919_ext	HAAC01000501	sp|Q60632|COT1_MOUSE COUP transcription factor 1 OS=Mus musculus GN=Nr2f1 PE=2 SV=2	tr|Q95WG1|Q95WG1_ACRMI Nuclear receptor AmNR4 isoform A OS=Acropora millepora PE=2 SV=1	PF00104.25	Hormone_recep	PTHR24083:SF54	SUBFAMILY NOT NAMED
asmbl_11922	HAAC01000502	sp|P04634|LIPG_RAT Gastric triacylglycerol lipase OS=Rattus norvegicus GN=Lipf PE=2 SV=1	tr|A7SL62|A7SL62_NEMVE Lipase OS=Nematostella vectensis GN=v1g171796 PE=3 SV=1	PF04083.11,PF00561.15	Abhydro_lipase,Abhydrolase_1	PTHR11005	LYSOSOMAL ACID LIPASE-RELATED
asmbl_11924_ext	HAAC01000503
asmbl_11925_ext	HAAC01000504
asmbl_11929	HAAC01000505		tr|F2XX00|F2XX00_9CNID NLR type 1 OS=Hydra magnipapillata PE=2 SV=1	PF00531.17	Death	PTHR15077	FAS-ASSOCIATING DEATH DOMAIN-CONTAINING PROTEIN FADD
asmbl_11933	HAAC01000506
asmbl_11942_ext	HAAC01000507	sp|Q568K5|NAA40_DANRE N-alpha-acetyltransferase 40 OS=Danio rerio GN=naa40 PE=2 SV=1	tr|A7SV95|A7SV95_NEMVE Predicted protein OS=Nematostella vectensis GN=v1g233638 PE=4 SV=1	PF00583.19	Acetyltransf_1	PTHR20531	FAMILY NOT NAMED
asmbl_11945_ext	HAAC01000508
asmbl_11950_ext	HAAC01000509
asmbl_11965_ext	HAAC01000510	sp|D3ZML2|BRSK2_RAT Serine/threonine-protein kinase BRSK2 OS=Rattus norvegicus GN=Brsk2 PE=2 SV=1				PTHR24343:SF84	BR SERINE/THREONINE-PROTEIN KINASE 2
asmbl_11967_ext	HAAC01000511			PF12340.3	DUF3638	PTHR13367:SF8	PREDICTED: HYPOTHETICAL PROTEIN
asmbl_11971	HAAC01000512					PTHR22545	UNCHARACTERIZED
asmbl_11972_ext	HAAC01000513
asmbl_1197_ext	HAAC01000514			PF00531.17	Death
asmbl_11981	HAAC01000515
asmbl_11986_ext	HAAC01000516	sp|Q6IRU7|CEP78_MOUSE Centrosomal protein of 78 kDa OS=Mus musculus GN=Cep78 PE=2 SV=1	tr|A7RJY4|A7RJY4_NEMVE Predicted protein (Fragment) OS=Nematostella vectensis GN=v1g84639 PE=4 SV=1			PTHR24110:SF0	SUBFAMILY NOT NAMED
asmbl_11991	HAAC01000517
asmbl_11993	HAAC01000518	sp|Q7TN98|CPEB4_MOUSE Cytoplasmic polyadenylation element-binding protein 4 OS=Mus musculus GN=Cpeb4 PE=2 SV=1	tr|A7RIG6|A7RIG6_NEMVE Predicted protein (Fragment) OS=Nematostella vectensis GN=v1g82979 PE=4 SV=1			PTHR12566	CYTOPLASMIC POLYADENYLATION ELEMENT BINDING PROTEIN (CPEB)
asmbl_11995	HAAC01000519
asmbl_1199_ext	HAAC01000520	sp|P14381|YTX2_XENLA Transposon TX1 uncharacterized 149 kDa protein OS=Xenopus laevis PE=4 SV=1				PTHR19446	REVERSE TRANSCRIPTASES
asmbl_12002	HAAC01000521
asmbl_12005_ext	HAAC01000522
asmbl_12006_ext	HAAC01000523
asmbl_12016	HAAC01000524			PF00001.16	7tm_1	PTHR24249	HISTAMINE RECEPTOR-RELATED G-PROTEIN COUPLED RECEPTOR
asmbl_12018	HAAC01000525	sp|Q9JMB5|ADRM1_RAT Proteasomal ubiquitin receptor ADRM1 OS=Rattus norvegicus GN=Adrm1 PE=2 SV=2	tr|A7S841|A7S841_NEMVE Predicted protein (Fragment) OS=Nematostella vectensis GN=v1g108425 PE=4 SV=1	PF04683.8	Proteasom_Rpn13	PTHR12225	ADHESION REGULATING MOLECULE 1 (110 KDA CELL MEMBRANE GLYCOPROTEIN)
asmbl_12020	HAAC01000526	sp|Q7ZXD6|ADM1B_XENLA Proteasomal ubiquitin receptor ADRM1-B OS=Xenopus laevis GN=adrm1-b PE=2 SV=1		PF13658.1	UCH37_bd	PTHR12225	ADHESION REGULATING MOLECULE 1 (110 KDA CELL MEMBRANE GLYCOPROTEIN)
asmbl_12021	HAAC01000527			PF00646.28	F-box	PTHR15493	FAMILY NOT NAMED
asmbl_12022	HAAC01000528
asmbl_12025_ext	HAAC01000529	sp|Q791B0|UBL5_PSAOB Ubiquitin-like protein 5 OS=Psammomys obesus GN=UBL5 PE=3 SV=1	tr|A7SKC2|A7SKC2_NEMVE Predicted protein OS=Nematostella vectensis GN=v1g245843 PE=4 SV=1	PF00240.18	ubiquitin	PTHR13042	FAMILY NOT NAMED
asmbl_12032_ext	HAAC01000530
asmbl_12034_ext	HAAC01000531		tr|A7S578|A7S578_NEMVE Predicted protein OS=Nematostella vectensis GN=v1g242950 PE=4 SV=1
asmbl_12035	HAAC01000532					PTHR23022:SF19	PREDICTED: HYPOTHETICAL PROTEIN
asmbl_1204	HAAC01000533
asmbl_12041	HAAC01000534
asmbl_12044	HAAC01000535
asmbl_12045_ext	HAAC01000536
asmbl_12052	HAAC01000537
asmbl_12053	HAAC01000538
asmbl_12059	HAAC01000539	sp|O00463|TRAF5_HUMAN TNF receptor-associated factor 5 OS=Homo sapiens GN=TRAF5 PE=1 SV=2	tr|Q706I7|Q706I7_HYDEC TNF-receptor-associated factor 1 OS=Hydractinia echinata GN=traf1 PE=2 SV=1	PF13923.1,PF02176.13,PF02176.13	zf-C3HC4_2,zf-TRAF,zf-TRAF	PTHR10131:SF52	TRAF-TYPE ZINC FINGER FAMILY PROTEIN
asmbl_12061	HAAC01000540		tr|A7S578|A7S578_NEMVE Predicted protein OS=Nematostella vectensis GN=v1g242950 PE=4 SV=1
asmbl_12064	HAAC01000541
asmbl_12065_ext	HAAC01000542
asmbl_12074_ext	HAAC01000543
asmbl_12075_ext	HAAC01000544
asmbl_12077	HAAC01000545					PTHR19446	REVERSE TRANSCRIPTASES
asmbl_12085	HAAC01000546
asmbl_12090_ext	HAAC01000547
asmbl_12091	HAAC01000548		tr|Q09K99|Q09K99_ACRMI C007-H6 G-protein coupled receptor OS=Acropora millepora PE=2 SV=1	PF00001.16	7tm_1	PTHR24249	HISTAMINE RECEPTOR-RELATED G-PROTEIN COUPLED RECEPTOR
asmbl_12094	HAAC01000549	sp|Q27052|FCA1_TRYRA Flagellar calcium-binding protein OS=Trypanosoma rangeli GN=FCABP PE=3 SV=1		PF13405.1	EF_hand_4	PTHR10891:SF459	SUBFAMILY NOT NAMED
asmbl_12095_ext	HAAC01000550		tr|A7SFS5|A7SFS5_NEMVE Predicted protein OS=Nematostella vectensis GN=v1g211592 PE=4 SV=1			PTHR10178:SF220	SUBFAMILY NOT NAMED
asmbl_12106	HAAC01000551
asmbl_12108	HAAC01000552
asmbl_12109	HAAC01000553			PF13855.1,PF00560.28	LRR_8,LRR_1	PTHR24365	TOLL-LIKE RECEPTOR
asmbl_12113_ext	HAAC01000554	sp|Q9UHM6|OPN4_HUMAN Melanopsin OS=Homo sapiens GN=OPN4 PE=1 SV=1	tr|A9CR42|A9CR42_9CNID Opsin OS=Cladonema radiatum GN=CropG2 PE=2 SV=1	PF00001.16	7tm_1	PTHR24240	OPSIN
asmbl_12114	HAAC01000555	sp|Q5ZJ24|FOPNL_CHICK LisH domain-containing protein FOPNL OS=Gallus gallus GN=FOPNL PE=2 SV=1	tr|A7S3A6|A7S3A6_NEMVE Predicted protein OS=Nematostella vectensis GN=v1g206132 PE=4 SV=1	PF09398.5	FOP_dimer	PTHR15431	FGFR1 ONCOGENE PARTNER/LISH DOMAIN-CONTAINING PROTEIN
asmbl_12116_ext	HAAC01000556	sp|Q6GPQ5|DPH1_XENLA Diphthamide biosynthesis protein 1 OS=Xenopus laevis GN=dph1 PE=2 SV=2	sp|A7SLX5|DPH1_NEMVE Diphthamide biosynthesis protein 1 OS=Nematostella vectensis GN=dph1 PE=3 SV=1	PF01866.12	Diphthamide_syn	PTHR10762:SF1	DIPHTHAMIDE BIOSYNTHESIS PROTEIN 1 (DPH1 HOMOLOG)(OVARIAN CANCER-ASSOCIATED GENE 1 PROTEIN)
asmbl_12118	HAAC01000557
asmbl_12119	HAAC01000558
asmbl_12121_ext	HAAC01000559
asmbl_12122_ext	HAAC01000560
asmbl_12124	HAAC01000561		tr|F2XX00|F2XX00_9CNID NLR type 1 OS=Hydra magnipapillata PE=2 SV=1	PF05729.7	NACHT	PTHR24106	FAMILY NOT NAMED
asmbl_12129_ext	HAAC01000562		tr|A7S198|A7S198_NEMVE Predicted protein OS=Nematostella vectensis GN=v1g205256 PE=4 SV=1
asmbl_1212_ext	HAAC01000563
asmbl_12130	HAAC01000564	sp|P50430|ARSB_RAT Arylsulfatase B OS=Rattus norvegicus GN=Arsb PE=2 SV=2	tr|A7SBG5|A7SBG5_NEMVE Predicted protein OS=Nematostella vectensis GN=v1g209697 PE=4 SV=1	PF00884.18,PF00884.18	Sulfatase,Sulfatase	PTHR10342:SF22	ARYLSULFATASE
asmbl_12135_ext	HAAC01000565	sp|Q8IZF6|GP112_HUMAN Probable G-protein coupled receptor 112 OS=Homo sapiens GN=GPR112 PE=2 SV=2	tr|A7SV49|A7SV49_NEMVE Predicted protein OS=Nematostella vectensis GN=v1g217955 PE=4 SV=1	PF00002.19	7tm_2	PTHR12011:SF48	G PROTEIN-COUPLED RECEPTOR 64
asmbl_12136	HAAC01000566
asmbl_12143	HAAC01000567
asmbl_12145_ext	HAAC01000568
asmbl_12148	HAAC01000569
asmbl_1214_ext	HAAC01000570			PF00041.16	fn3	PTHR10489	CELL ADHESION MOLECULE
asmbl_12150_ext	HAAC01000571	sp|P17702|RL28_RAT 60S ribosomal protein L28 OS=Rattus norvegicus GN=Rpl28 PE=1 SV=4	tr|A7RYT2|A7RYT2_NEMVE Predicted protein OS=Nematostella vectensis GN=v1g236761 PE=4 SV=1	PF01778.12	Ribosomal_L28e	PTHR10544	60S RIBOSOMAL PROTEIN L28
asmbl_12153	HAAC01000572	sp|P17702|RL28_RAT 60S ribosomal protein L28 OS=Rattus norvegicus GN=Rpl28 PE=1 SV=4	tr|A7RYT2|A7RYT2_NEMVE Predicted protein OS=Nematostella vectensis GN=v1g236761 PE=4 SV=1	PF01778.12	Ribosomal_L28e	PTHR10544	60S RIBOSOMAL PROTEIN L28
asmbl_12155	HAAC01000573	sp|Q962T2|RL28_SPOFR 60S ribosomal protein L28 OS=Spodoptera frugiperda GN=RpL28 PE=2 SV=1	tr|A7RYT2|A7RYT2_NEMVE Predicted protein OS=Nematostella vectensis GN=v1g236761 PE=4 SV=1	PF01778.12	Ribosomal_L28e	PTHR10544	60S RIBOSOMAL PROTEIN L28
asmbl_1215_ext	HAAC01000574
asmbl_12160_ext	HAAC01000575	sp|P58389|PTPA_MOUSE Serine/threonine-protein phosphatase 2A activator OS=Mus musculus GN=Ppp2r4 PE=1 SV=1	tr|A7SZJ1|A7SZJ1_NEMVE Predicted protein OS=Nematostella vectensis GN=v1g175766 PE=4 SV=1	PF03095.10	PTPA	PTHR10012	SERINE/THREONINE-PROTEIN PHOSPHATASE 2A REGULATORY SUBUNIT B
asmbl_12162	HAAC01000576
asmbl_12164_ext	HAAC01000577	sp|Q92824|PCSK5_HUMAN Proprotein convertase subtilisin/kexin type 5 OS=Homo sapiens GN=PCSK5 PE=1 SV=4	tr|A7SVH2|A7SVH2_NEMVE Predicted protein (Fragment) OS=Nematostella vectensis GN=v1g2207 PE=4 SV=1			PTHR23275:SF7	SUBFAMILY NOT NAMED
asmbl_12166	HAAC01000578
asmbl_12167_ext	HAAC01000579
asmbl_1216_ext	HAAC01000580
asmbl_12172	HAAC01000581	sp|Q9WUK7|OPN3_MOUSE Opsin-3 OS=Mus musculus GN=Opn3 PE=1 SV=1	tr|F1LIP5|F1LIP5_HYDVU Opsin OS=Hydra vulgaris GN=hydropsin8 PE=2 SV=1	PF00001.16	7tm_1	PTHR24240	OPSIN
asmbl_12173	HAAC01000582
asmbl_12174_ext	HAAC01000583			PF00001.16	7tm_1	PTHR24249	HISTAMINE RECEPTOR-RELATED G-PROTEIN COUPLED RECEPTOR
asmbl_12176	HAAC01000584
asmbl_12178_ext	HAAC01000585			PF00001.16	7tm_1	PTHR24249	HISTAMINE RECEPTOR-RELATED G-PROTEIN COUPLED RECEPTOR
asmbl_12180_ext	HAAC01000586	sp|Q3B8K3|RT24B_XENLA 28S ribosomal protein S24-B, mitochondrial OS=Xenopus laevis GN=mrps24-b PE=2 SV=1	tr|A7SH31|A7SH31_NEMVE Predicted protein (Fragment) OS=Nematostella vectensis GN=v1g118094 PE=4 SV=1			PTHR21244:SF1	SUBFAMILY NOT NAMED
asmbl_12183_ext	HAAC01000587			PF03045.10	DAN	PTHR15273	FAMILY NOT NAMED
asmbl_12185_ext	HAAC01000588
asmbl_12187_ext	HAAC01000589
asmbl_12189_ext	HAAC01000590		tr|A7RPK1|A7RPK1_NEMVE Predicted protein OS=Nematostella vectensis GN=v1g200190 PE=4 SV=1			PTHR24104:SF0	SUBFAMILY NOT NAMED
asmbl_12190	HAAC01000591	sp|Q95SX7|RTBS_DROME Probable RNA-directed DNA polymerase from transposon BS OS=Drosophila melanogaster GN=RTase PE=2 SV=1	tr|A7RUP6|A7RUP6_NEMVE Predicted protein (Fragment) OS=Nematostella vectensis GN=v1g57238 PE=4 SV=1	PF00078.22	RVT_1	PTHR19446	REVERSE TRANSCRIPTASES
asmbl_12205	HAAC01000592	sp|Q3U3E2|F117B_MOUSE Protein FAM117B OS=Mus musculus GN=Fam117b PE=1 SV=1	tr|A7S4G6|A7S4G6_NEMVE Predicted protein OS=Nematostella vectensis GN=v1g242792 PE=4 SV=1			PTHR14972	FAMILY NOT NAMED
asmbl_12206	HAAC01000593
asmbl_12208_ext	HAAC01000594	sp|Q6DEL1|S38A7_DANRE Putative sodium-coupled neutral amino acid transporter 7 OS=Danio rerio GN=slc38a7 PE=2 SV=1	tr|A7SUS1|A7SUS1_NEMVE Predicted protein OS=Nematostella vectensis GN=v1g132896 PE=4 SV=1	PF01490.13	Aa_trans	PTHR22950:SF70	SUBFAMILY NOT NAMED
asmbl_12213_ext	HAAC01000595	sp|P41180|CASR_HUMAN Extracellular calcium-sensing receptor OS=Homo sapiens GN=CASR PE=1 SV=2	tr|A7S0J8|A7S0J8_NEMVE Predicted protein (Fragment) OS=Nematostella vectensis GN=v1g21060 PE=3 SV=1	PF07562.9	NCD3G	PTHR24060	METABOTROPIC GLUTAMATE RECEPTOR
asmbl_12214_ext	HAAC01000596		tr|A7S0D2|A7S0D2_NEMVE Predicted protein (Fragment) OS=Nematostella vectensis GN=v1g60580 PE=3 SV=1	PF00003.17	7tm_3	PTHR24060:SF49	SUBFAMILY NOT NAMED
asmbl_12221	HAAC01000597	sp|Q6NYV9|LEO1_DANRE RNA polymerase-associated protein LEO1 OS=Danio rerio GN=leo1 PE=1 SV=1	tr|A7RUX9|A7RUX9_NEMVE Predicted protein OS=Nematostella vectensis GN=v1g182256 PE=4 SV=1	PF04004.8	Leo1	PTHR23146	LEO1 PROTEIN
asmbl_12223	HAAC01000598
asmbl_12228	HAAC01000599
asmbl_12245_ext	HAAC01000600
asmbl_1225	HAAC01000601
asmbl_12277_ext	HAAC01000602	sp|O35817|AKA14_RAT A-kinase anchor protein 14 OS=Rattus norvegicus GN=Akap14 PE=2 SV=1	tr|A7RYL6|A7RYL6_NEMVE Predicted protein OS=Nematostella vectensis GN=v1g241588 PE=4 SV=1	PF14469.1	AKAP28
asmbl_12280_ext	HAAC01000603	sp|Q9DB94|WDR53_MOUSE WD repeat-containing protein 53 OS=Mus musculus GN=Wdr53 PE=2 SV=1	tr|A7SEC1|A7SEC1_NEMVE Predicted protein OS=Nematostella vectensis GN=v1g244670 PE=4 SV=1	PF00400.27	WD40	PTHR22847:SF236	SUBFAMILY NOT NAMED
asmbl_12284	HAAC01000604	sp|Q8NDN9|RCBT1_HUMAN RCC1 and BTB domain-containing protein 1 OS=Homo sapiens GN=RCBTB1 PE=2 SV=1
asmbl_12299	HAAC01000605
asmbl_12313	HAAC01000606		tr|A7T1W7|A7T1W7_NEMVE Predicted protein (Fragment) OS=Nematostella vectensis GN=v1g828 PE=4 SV=1	PF00092.23	VWA	PTHR22992	VON WILENBRAND FACTOR RELATED
asmbl_12314_ext	HAAC01000607
asmbl_12320	HAAC01000608
asmbl_12325	HAAC01000609
asmbl_12327	HAAC01000610
asmbl_1233	HAAC01000611	sp|Q6GZR2|DUT_FRG3G Putative deoxyuridine 5'-triphosphate nucleotidohydrolase OS=Frog virus 3 (isolate Goorha) GN=FV3-063R PE=3 SV=1	tr|A7RPL3|A7RPL3_NEMVE Predicted protein OS=Nematostella vectensis GN=v1g239804 PE=4 SV=1	PF00692.14	dUTPase	PTHR11241:SF0	SUBFAMILY NOT NAMED
asmbl_12331	HAAC01000612
asmbl_12344	HAAC01000613	sp|Q9V785|3BP5H_DROME SH3 domain-binding protein 5 homolog OS=Drosophila melanogaster GN=pcs PE=1 SV=4	tr|A7RRR8|A7RRR8_NEMVE Predicted protein (Fragment) OS=Nematostella vectensis GN=v1g91218 PE=4 SV=1
asmbl_1237	HAAC01000614
asmbl_12371	HAAC01000615
asmbl_12372	HAAC01000616		tr|B3VQ12|B3VQ12_9CNID Secreted protein OS=Hydra magnipapillata GN=HYM301D PE=4 SV=1
asmbl_12376	HAAC01000617	sp|P34257|TC3A_CAEEL Transposable element Tc3 transposase OS=Caenorhabditis elegans GN=tc3a PE=1 SV=1		PF13358.1	DDE_3	PTHR23022	TRANSPOSABLE ELEMENT-RELATED
asmbl_12383_ext	HAAC01000618
asmbl_12385	HAAC01000619
asmbl_12389_ext	HAAC01000620			PF00531.17	Death
asmbl_1238_ext	HAAC01000621
asmbl_12392	HAAC01000622					PTHR21444	FAMILY NOT NAMED
asmbl_12401	HAAC01000623	sp|Q503Y4|OVCA2_DANRE Ovarian cancer-associated gene 2 protein homolog OS=Danio rerio GN=ovca2 PE=2 SV=1	tr|A7SDP4|A7SDP4_NEMVE Predicted protein OS=Nematostella vectensis GN=v1g210684 PE=4 SV=1	PF03959.8	FSH1	PTHR22778:SF0	SUBFAMILY NOT NAMED
asmbl_12403_ext	HAAC01000624	sp|P46097|SYT2_MOUSE Synaptotagmin-2 OS=Mus musculus GN=Syt2 PE=1 SV=1	tr|A7SX17|A7SX17_NEMVE Predicted protein (Fragment) OS=Nematostella vectensis GN=v1g136185 PE=4 SV=1	PF00168.25,PF00168.25	C2,C2	PTHR10024	SYNAPTOTAGMIN
asmbl_12406_ext	HAAC01000625
asmbl_12410_ext	HAAC01000626	sp|Q5U560|THP1A_XENLA THAP domain-containing protein 1 A OS=Xenopus laevis GN=thap1-a PE=2 SV=1		PF05485.7	THAP	PTHR23080:SF11	THAP DOMAIN PROTEIN 1
asmbl_12411	HAAC01000627
asmbl_12428_ext	HAAC01000628
asmbl_12429	HAAC01000629			PF07657.8	MNNL	PTHR24044	FAMILY NOT NAMED
asmbl_1242_ext	HAAC01000630
asmbl_12433	HAAC01000631
asmbl_12442	HAAC01000632
asmbl_12448	HAAC01000633
asmbl_1245	HAAC01000634	sp|Q95SX7|RTBS_DROME Probable RNA-directed DNA polymerase from transposon BS OS=Drosophila melanogaster GN=RTase PE=2 SV=1		PF00078.22	RVT_1	PTHR19446	REVERSE TRANSCRIPTASES
asmbl_12453	HAAC01000635			PF07092.7	DUF1356	PTHR16132:SF5	SUBFAMILY NOT NAMED
asmbl_12454	HAAC01000636			PF07092.7	DUF1356	PTHR16132	FAMILY NOT NAMED
asmbl_12455_ext	HAAC01000637	sp|O94539|PAM17_SCHPO Presequence translocated-associated motor subunit pam17, mitochondrial OS=Schizosaccharomyces pombe (strain 972 / ATCC 24843) GN=pam17 PE=2 SV=2	tr|A7S783|A7S783_NEMVE Predicted protein OS=Nematostella vectensis GN=v1g243333 PE=4 SV=1	PF08566.5	Pam17
asmbl_12471_ext	HAAC01000638
asmbl_12474	HAAC01000639
asmbl_12485_ext	HAAC01000640
asmbl_12491	HAAC01000641	sp|O62667|S28A1_PIG Sodium/nucleoside cotransporter 1 OS=Sus scrofa GN=SLC28A1 PE=2 SV=1	tr|A7SWL3|A7SWL3_NEMVE Predicted protein OS=Nematostella vectensis GN=v1g135437 PE=4 SV=1
asmbl_12495	HAAC01000642	sp|Q95WA0|RL26_LITLI 60S ribosomal protein L26 OS=Littorina littorea GN=RPL26 PE=2 SV=1	tr|A7RGT2|A7RGT2_NEMVE Predicted protein OS=Nematostella vectensis GN=v1g236320 PE=4 SV=1	PF00467.24	KOW	PTHR11143	60S RIBOSOMAL PROTEIN L26 FAMILY MEMBER
asmbl_12496	HAAC01000643	sp|Q95WA0|RL26_LITLI 60S ribosomal protein L26 OS=Littorina littorea GN=RPL26 PE=2 SV=1	tr|A7RGT2|A7RGT2_NEMVE Predicted protein OS=Nematostella vectensis GN=v1g236320 PE=4 SV=1	PF00467.24	KOW	PTHR11143	60S RIBOSOMAL PROTEIN L26 FAMILY MEMBER
asmbl_12498	HAAC01000644
asmbl_12499	HAAC01000645
asmbl_124_ext	HAAC01000646		tr|A7RF11|A7RF11_NEMVE Predicted protein OS=Nematostella vectensis GN=v1g79564 PE=4 SV=1			PTHR24206	FAMILY NOT NAMED
asmbl_1250	HAAC01000647	sp|Q2PZL6|FAT4_MOUSE Protocadherin Fat 4 OS=Mus musculus GN=Fat4 PE=1 SV=2	tr|A7T100|A7T100_NEMVE Predicted protein OS=Nematostella vectensis GN=v1g248422 PE=4 SV=1	PF00028.12	Cadherin	PTHR24027	FAMILY NOT NAMED
asmbl_12504	HAAC01000648
asmbl_12505	HAAC01000649		tr|A7S578|A7S578_NEMVE Predicted protein OS=Nematostella vectensis GN=v1g242950 PE=4 SV=1
asmbl_12515	HAAC01000650			PF00021.16	UPAR_LY6
asmbl_12519_ext	HAAC01000651	sp|Q86X10|RLGPB_HUMAN Ral GTPase-activating protein subunit beta OS=Homo sapiens GN=RALGAPB PE=1 SV=1	tr|A7RP36|A7RP36_NEMVE Predicted protein OS=Nematostella vectensis GN=v1g88469 PE=4 SV=1			PTHR21344:SF0	SUBFAMILY NOT NAMED
asmbl_12523_ext	HAAC01000652
asmbl_12525_ext	HAAC01000653	sp|Q9QUM9|PSA6_MOUSE Proteasome subunit alpha type-6 OS=Mus musculus GN=Psma6 PE=1 SV=1	tr|A7RIX7|A7RIX7_NEMVE Proteasome subunit alpha type OS=Nematostella vectensis GN=v1g238636 PE=3 SV=1	PF10584.4,PF00227.21	Proteasome_A_N,Proteasome	PTHR11599:SF11	PROTEASOME SUBUNIT ALPHA TYPE 6
asmbl_12526	HAAC01000654
asmbl_12531	HAAC01000655
asmbl_12536_ext	HAAC01000656	sp|Q9CYH6|RRS1_MOUSE Ribosome biogenesis regulatory protein homolog OS=Mus musculus GN=Rrs1 PE=2 SV=1	tr|A7S8D3|A7S8D3_NEMVE Predicted protein (Fragment) OS=Nematostella vectensis GN=v1g108595 PE=4 SV=1	PF04939.7	RRS1	PTHR17602	RIBOSOME BIOGENESIS REGULATORY PROTEIN
asmbl_12543	HAAC01000657		tr|A7RUR8|A7RUR8_NEMVE Predicted protein OS=Nematostella vectensis GN=v1g236657 PE=4 SV=1	PF04749.12	PLAC8	PTHR15907	FAMILY NOT NAMED
asmbl_12554	HAAC01000658
asmbl_12555	HAAC01000659	sp|Q6AYK5|LYAR_RAT Cell growth-regulating nucleolar protein OS=Rattus norvegicus GN=Lyar PE=2 SV=1	tr|A7RIF9|A7RIF9_NEMVE Predicted protein OS=Nematostella vectensis GN=v1g178355 PE=4 SV=1			PTHR13100	FAMILY NOT NAMED
asmbl_12558_ext	HAAC01000660	sp|Q5FVG6|PRR5_RAT Proline-rich protein 5 OS=Rattus norvegicus GN=Prr5 PE=2 SV=1	tr|A7SGM9|A7SGM9_NEMVE Predicted protein OS=Nematostella vectensis GN=v1g233194 PE=4 SV=1	PF08539.6	HbrB	PTHR32428:SF2	SUBFAMILY NOT NAMED
asmbl_12560_ext	HAAC01000661			PF06372.7	Gemin6	PTHR32365:SF1	SUBFAMILY NOT NAMED
asmbl_12561	HAAC01000662
asmbl_12566	HAAC01000663
asmbl_12576	HAAC01000664
asmbl_12582	HAAC01000665
asmbl_12584	HAAC01000666	sp|O35264|PA1B2_RAT Platelet-activating factor acetylhydrolase IB subunit beta OS=Rattus norvegicus GN=Pafah1b2 PE=1 SV=1	tr|A7RR23|A7RR23_NEMVE Predicted protein OS=Nematostella vectensis GN=v1g200840 PE=4 SV=1	PF13472.1	Lipase_GDSL_2	PTHR11852	PLATELET-ACTIVATING FACTOR ACETYLHYDROLASE
asmbl_12591_ext	HAAC01000667	sp|Q9QUG2|POLK_MOUSE DNA polymerase kappa OS=Mus musculus GN=Polk PE=1 SV=1	tr|A7SB19|A7SB19_NEMVE Predicted protein (Fragment) OS=Nematostella vectensis GN=v1g21291 PE=3 SV=1	PF00817.15,PF11799.3	IMS,IMS_C	PTHR11076:SF12	DNA POLYMERASE IV / KAPPA
asmbl_12595	HAAC01000668
asmbl_1259_ext	HAAC01000669
asmbl_12602_ext	HAAC01000670
asmbl_12606_ext	HAAC01000671
asmbl_12607_ext	HAAC01000672
asmbl_12614	HAAC01000673					PTHR10178:SF211	SUBFAMILY NOT NAMED
asmbl_12615_ext	HAAC01000674
asmbl_1261_ext	HAAC01000675	sp|Q5R6S2|DIRA2_PONAB GTP-binding protein Di-Ras2 OS=Pongo abelii GN=DIRAS2 PE=2 SV=1	tr|A7SS29|A7SS29_NEMVE Predicted protein OS=Nematostella vectensis GN=v1g247047 PE=4 SV=1	PF00071.17	Ras	PTHR24070	FAMILY NOT NAMED
asmbl_1262	HAAC01000676
asmbl_12623_ext	HAAC01000677	sp|P25784|CYSP3_HOMAM Digestive cysteine proteinase 3 OS=Homarus americanus GN=LCP3 PE=2 SV=1	tr|Q86GJ2|Q86GJ2_HYDVU Cathepsin L OS=Hydra vulgaris PE=2 SV=1	PF08246.7,PF00112.18	Inhibitor_I29,Peptidase_C1	PTHR12411:SF57	CATHEPSIN L
asmbl_12631	HAAC01000678			PF09409.5	PUB
asmbl_12632_ext	HAAC01000679			PF09409.5	PUB
asmbl_12638_ext	HAAC01000680
asmbl_12640_ext	HAAC01000681
asmbl_12641_ext	HAAC01000682
asmbl_12647	HAAC01000683
asmbl_12652	HAAC01000684
asmbl_12659	HAAC01000685	sp|Q5RCY3|EMP1_PONAB Epithelial membrane protein 1 OS=Pongo abelii GN=EMP1 PE=2 SV=1		PF00822.15	PMP22_Claudin	PTHR10671	EPITHELIAL MEMBRANE PROTEIN-RELATED
asmbl_12660_ext	HAAC01000686
asmbl_12664	HAAC01000687					PTHR19446	REVERSE TRANSCRIPTASES
asmbl_12666	HAAC01000688	sp|Q02375|NDUS4_BOVIN NADH dehydrogenase [ubiquinone] iron-sulfur protein 4, mitochondrial OS=Bos taurus GN=NDUFS4 PE=1 SV=1	tr|A7SYP5|A7SYP5_NEMVE Predicted protein OS=Nematostella vectensis GN=v1g236104 PE=4 SV=1	PF04800.7	ETC_C1_NDUFA4	PTHR12219	NADH-UBIQUINONE OXIDOREDUCTASE
asmbl_1266_ext	HAAC01000689
asmbl_1267	HAAC01000690					PTHR22962	UROMODULIN(UMOD)
asmbl_12678	HAAC01000691	sp|O94759|TRPM2_HUMAN Transient receptor potential cation channel subfamily M member 2 OS=Homo sapiens GN=TRPM2 PE=1 SV=2	tr|A7RLT7|A7RLT7_NEMVE Predicted protein (Fragment) OS=Nematostella vectensis GN=v1g85952 PE=4 SV=1			PTHR13800:SF0	SUBFAMILY NOT NAMED
asmbl_12685_ext	HAAC01000692
asmbl_12687	HAAC01000693	sp|A7Y2W8|SC6A9_XENLA Sodium- and chloride-dependent glycine transporter 1 OS=Xenopus laevis GN=slc6a9 PE=2 SV=1	tr|A7RHF4|A7RHF4_NEMVE Transporter OS=Nematostella vectensis GN=v1g228010 PE=3 SV=1
asmbl_12697_ext	HAAC01000694
asmbl_127	HAAC01000695
asmbl_12700_ext	HAAC01000696			PF00090.14	TSP_1	PTHR13723:SF4	ADAMTS-LIKE 3-RELATED
asmbl_12705	HAAC01000697
asmbl_12716_ext	HAAC01000698	sp|Q4R4J0|GDIR1_MACFA Rho GDP-dissociation inhibitor 1 OS=Macaca fascicularis GN=ARHGDIA PE=2 SV=1	tr|A7SHH6|A7SHH6_NEMVE Predicted protein OS=Nematostella vectensis GN=v1g170702 PE=4 SV=1	PF02115.12	Rho_GDI	PTHR10980	RHO GDP-DISSOCIATION INHIBITOR
asmbl_12722	HAAC01000699			PF02338.14	OTU
asmbl_12729_ext	HAAC01000700		tr|A7S0J0|A7S0J0_NEMVE Predicted protein OS=Nematostella vectensis GN=v1g241996 PE=4 SV=1	PF00595.19	PDZ	PTHR14102:SF7	SUBFAMILY NOT NAMED
asmbl_12732	HAAC01000701
asmbl_12734	HAAC01000702
asmbl_12736	HAAC01000703
asmbl_1273_ext	HAAC01000704
asmbl_12744_ext	HAAC01000705		tr|A7S9P7|A7S9P7_NEMVE Predicted protein OS=Nematostella vectensis GN=v1g243800 PE=4 SV=1			PTHR12471:SF0	SUBFAMILY NOT NAMED
asmbl_12749	HAAC01000706
asmbl_1275	HAAC01000707					PTHR11505:SF132	SUBFAMILY NOT NAMED
asmbl_12750	HAAC01000708
asmbl_12752	HAAC01000709
asmbl_12757_ext	HAAC01000710	sp|P35072|TCB1_CAEBR Transposable element Tcb1 transposase OS=Caenorhabditis briggsae PE=3 SV=1		PF13358.1	DDE_3	PTHR23022:SF19	PREDICTED: HYPOTHETICAL PROTEIN
asmbl_12758_ext	HAAC01000711
asmbl_12761	HAAC01000712		tr|A7S1C9|A7S1C9_NEMVE Predicted protein (Fragment) OS=Nematostella vectensis GN=v1g100691 PE=3 SV=1	PF00168.25	C2	PTHR24115:SF131	SUBFAMILY NOT NAMED
asmbl_12766_ext	HAAC01000713	sp|Q6AXL5|HBAP1_DANRE HSPB1-associated protein 1 homolog OS=Danio rerio GN=hspbap1 PE=2 SV=2	tr|A7SQQ9|A7SQQ9_NEMVE Predicted protein (Fragment) OS=Nematostella vectensis GN=v1g127824 PE=4 SV=1	PF13621.1	Cupin_8	PTHR12461:SF4	HSPB1-ASSOCIATED PROTEIN 1
asmbl_12770	HAAC01000714	sp|Q29RV1|PDIA4_BOVIN Protein disulfide-isomerase A4 OS=Bos taurus GN=PDIA4 PE=2 SV=1	tr|A7SR22|A7SR22_NEMVE Predicted protein OS=Nematostella vectensis GN=v1g128283 PE=3 SV=1	PF00085.15	Thioredoxin	PTHR18929:SF32	SUBFAMILY NOT NAMED
asmbl_12779_ext	HAAC01000715	sp|Q7ZYC4|ACBG2_XENLA Long-chain-fatty-acid--CoA ligase ACSBG2 OS=Xenopus laevis GN=acsbg2 PE=2 SV=1	tr|A7SW65|A7SW65_NEMVE Predicted protein OS=Nematostella vectensis GN=v1g231022 PE=4 SV=1	PF00501.23	AMP-binding	PTHR24096:SF38	SUBFAMILY NOT NAMED
asmbl_12785	HAAC01000716		tr|Q25199|Q25199_HYDVU Tyrosine kinase receptor OS=Hydra vulgaris PE=2 SV=2
asmbl_12798	HAAC01000717			PF00002.19	7tm_2	PTHR12011:SF48	G PROTEIN-COUPLED RECEPTOR 64
asmbl_12799	HAAC01000718
asmbl_128	HAAC01000719
asmbl_12800	HAAC01000720
asmbl_12802	HAAC01000721
asmbl_12804_ext	HAAC01000722		tr|F2XX00|F2XX00_9CNID NLR type 1 OS=Hydra magnipapillata PE=2 SV=1
asmbl_12808	HAAC01000723			PF01390.15	SEA
asmbl_1281	HAAC01000724
asmbl_12812	HAAC01000725			PF01390.15	SEA
asmbl_12821	HAAC01000726
asmbl_12823	HAAC01000727
asmbl_12824	HAAC01000728		tr|A7SR14|A7SR14_NEMVE Predicted protein (Fragment) OS=Nematostella vectensis GN=v1g128290 PE=4 SV=1
asmbl_12831	HAAC01000729
asmbl_12841_ext	HAAC01000730	sp|Q8BUZ3|TIGD4_MOUSE Tigger transposable element-derived protein 4 OS=Mus musculus GN=Tigd4 PE=2 SV=1	tr|A7S8J7|A7S8J7_NEMVE Predicted protein OS=Nematostella vectensis GN=v1g208439 PE=4 SV=1	PF03184.14	DDE_1	PTHR19303:SF148	SUBFAMILY NOT NAMED
asmbl_12845	HAAC01000731
asmbl_12847_ext	HAAC01000732
asmbl_1284_ext	HAAC01000733		tr|F2XX00|F2XX00_9CNID NLR type 1 OS=Hydra magnipapillata PE=2 SV=1
asmbl_1285	HAAC01000734
asmbl_12854	HAAC01000735
asmbl_1286	HAAC01000736
asmbl_12865	HAAC01000737
asmbl_12867	HAAC01000738
asmbl_12868_ext	HAAC01000739		tr|A7S578|A7S578_NEMVE Predicted protein OS=Nematostella vectensis GN=v1g242950 PE=4 SV=1
asmbl_12869_ext	HAAC01000740		tr|A7RUI6|A7RUI6_NEMVE Predicted protein OS=Nematostella vectensis GN=v1g202361 PE=4 SV=1
asmbl_12870	HAAC01000741
asmbl_12873	HAAC01000742
asmbl_1287_ext	HAAC01000743
asmbl_12884_ext	HAAC01000744	sp|O95881|TXD12_HUMAN Thioredoxin domain-containing protein 12 OS=Homo sapiens GN=TXNDC12 PE=1 SV=1	tr|A7RX19|A7RX19_NEMVE Predicted protein OS=Nematostella vectensis GN=v1g163663 PE=4 SV=1	PF13899.1,PF13899.1	Thioredoxin_7,Thioredoxin_7	PTHR15337:SF3	THIOREDOXIN-LIKE PROTEIN P19 (ENDOPLASMIC RETICULUM PROTEIN ERP19)
asmbl_12892	HAAC01000745
asmbl_12895	HAAC01000746
asmbl_12896	HAAC01000747
asmbl_129	HAAC01000748
asmbl_1290	HAAC01000749
asmbl_12900	HAAC01000750
asmbl_12902_ext	HAAC01000751			PF01753.13	zf-MYND	PTHR23083	TETRATRICOPEPTIDE REPEAT PROTEIN, TPR
asmbl_12913	HAAC01000752
asmbl_12919	HAAC01000753
asmbl_12924	HAAC01000754
asmbl_12927_ext	HAAC01000755
asmbl_12933	HAAC01000756
asmbl_12935	HAAC01000757
asmbl_12941	HAAC01000758
asmbl_12943	HAAC01000759
asmbl_12947_ext	HAAC01000760			PF05485.7	THAP
asmbl_12951	HAAC01000761	sp|A1VGB0|HLDD_DESVV ADP-L-glycero-D-manno-heptose-6-epimerase OS=Desulfovibrio vulgaris subsp. vulgaris (strain DP4) GN=hldD PE=3 SV=1				PTHR10366:SF29	ADP-L-GLYCERO-D-MANNOHEPTOSE-6-EPIMERASE
asmbl_12952_ext	HAAC01000762			PF01284.18	MARVEL	PTHR22776	MARVEL-CONTAINING POTENTIAL LIPID RAFT-ASSOCIATED PROTEIN
asmbl_12964_ext	HAAC01000763		tr|A7S445|A7S445_NEMVE Predicted protein (Fragment) OS=Nematostella vectensis GN=v1g103876 PE=4 SV=1	PF13359.1	DDE_4	PTHR23080:SF34	SUBFAMILY NOT NAMED
asmbl_12965	HAAC01000764		tr|A7RX13|A7RX13_NEMVE Predicted protein (Fragment) OS=Nematostella vectensis GN=v1g96567 PE=4 SV=1
asmbl_1296_ext	HAAC01000765
asmbl_12979	HAAC01000766
asmbl_12981	HAAC01000767
asmbl_12984	HAAC01000768
asmbl_1298_ext	HAAC01000769
asmbl_12994	HAAC01000770
asmbl_12995	HAAC01000771	sp|Q0P4F7|ACSF2_DANRE Acyl-CoA synthetase family member 2, mitochondrial OS=Danio rerio GN=acsf2 PE=2 SV=1	tr|A7RFX5|A7RFX5_NEMVE Predicted protein OS=Nematostella vectensis GN=v1g237955 PE=4 SV=1	PF00501.23	AMP-binding	PTHR24095	FAMILY NOT NAMED
asmbl_12999	HAAC01000772
asmbl_13	HAAC01000773
asmbl_130	HAAC01000774			PF13424.1	TPR_12	PTHR19959	KINESIN LIGHT CHAIN
asmbl_13009	HAAC01000775
asmbl_13017	HAAC01000776
asmbl_13026_ext	HAAC01000777
asmbl_13040_ext	HAAC01000778	sp|Q14192|FHL2_HUMAN Four and a half LIM domains protein 2 OS=Homo sapiens GN=FHL2 PE=1 SV=3	tr|A7RFX6|A7RFX6_NEMVE Predicted protein OS=Nematostella vectensis GN=v1g177334 PE=4 SV=1	PF00412.17,PF00412.17	LIM,LIM	PTHR24216	FAMILY NOT NAMED
asmbl_13041_ext	HAAC01000779	sp|Q14192|FHL2_HUMAN Four and a half LIM domains protein 2 OS=Homo sapiens GN=FHL2 PE=1 SV=3	tr|A7SQ31|A7SQ31_NEMVE Predicted protein (Fragment) OS=Nematostella vectensis GN=v1g127058 PE=4 SV=1
asmbl_13042	HAAC01000780	sp|Q14192|FHL2_HUMAN Four and a half LIM domains protein 2 OS=Homo sapiens GN=FHL2 PE=1 SV=3	tr|A7SQ31|A7SQ31_NEMVE Predicted protein (Fragment) OS=Nematostella vectensis GN=v1g127058 PE=4 SV=1	PF00412.17,PF00412.17	LIM,LIM	PTHR24216	FAMILY NOT NAMED
asmbl_13043	HAAC01000781	sp|Q9R059|FHL3_MOUSE Four and a half LIM domains protein 3 OS=Mus musculus GN=Fhl3 PE=2 SV=2	tr|A7RFX6|A7RFX6_NEMVE Predicted protein OS=Nematostella vectensis GN=v1g177334 PE=4 SV=1
asmbl_13046	HAAC01000782
asmbl_13052	HAAC01000783
asmbl_13060	HAAC01000784		tr|F2XX00|F2XX00_9CNID NLR type 1 OS=Hydra magnipapillata PE=2 SV=1
asmbl_13063	HAAC01000785					PTHR24060	METABOTROPIC GLUTAMATE RECEPTOR
asmbl_13071_ext	HAAC01000786
asmbl_13074_ext	HAAC01000787
asmbl_13098_ext	HAAC01000788	sp|Q6GV29|B3GNL_RAT UDP-GlcNAc:betaGal beta-1,3-N-acetylglucosaminyltransferase-like protein 1 OS=Rattus norvegicus GN=B3gntl1 PE=2 SV=1		PF00535.21	Glycos_transf_2	PTHR22916	GLYCOSYLTRANSFERASE
asmbl_13101_ext	HAAC01000789
asmbl_13106	HAAC01000790
asmbl_13109	HAAC01000791		tr|A7RRQ2|A7RRQ2_NEMVE Predicted protein OS=Nematostella vectensis GN=v1g236573 PE=4 SV=1	PF00582.21	Usp	PTHR31964	FAMILY NOT NAMED
asmbl_13112	HAAC01000792
asmbl_13127_ext	HAAC01000793
asmbl_13135	HAAC01000794
asmbl_13136	HAAC01000795
asmbl_13139_ext	HAAC01000796
asmbl_13140	HAAC01000797
asmbl_13145	HAAC01000798	sp|Q9D0N7|CAF1B_MOUSE Chromatin assembly factor 1 subunit B OS=Mus musculus GN=Chaf1b PE=2 SV=1	tr|A7SC75|A7SC75_NEMVE Predicted protein (Fragment) OS=Nematostella vectensis GN=v1g112997 PE=4 SV=1			PTHR15271	CHROMATIN ASSEMBLY FACTOR 1 SUBUNIT B
asmbl_13147	HAAC01000799
asmbl_13148	HAAC01000800
asmbl_1314_ext	HAAC01000801
asmbl_13153_ext	HAAC01000802
asmbl_13161	HAAC01000803
asmbl_13164	HAAC01000804					PTHR31553:SF0	SUBFAMILY NOT NAMED
asmbl_13167_ext	HAAC01000805			PF13531.1	SBP_bac_11	PTHR30632	MOLYBDATE-BINDING PERIPLASMIC PROTEIN
asmbl_13171	HAAC01000806
asmbl_13173	HAAC01000807
asmbl_13174	HAAC01000808
asmbl_13176	HAAC01000809
asmbl_13182	HAAC01000810
asmbl_13183_ext	HAAC01000811
asmbl_13195_ext	HAAC01000812	sp|P42289|DRD1_XENLA D(1A) dopamine receptor OS=Xenopus laevis GN=drd1 PE=2 SV=1	tr|A7RQG8|A7RQG8_NEMVE Predicted protein (Fragment) OS=Nematostella vectensis GN=v1g89857 PE=4 SV=1	PF00001.16	7tm_1	PTHR24249:SF89	SUBFAMILY NOT NAMED
asmbl_13203_ext	HAAC01000813	sp|Q5R792|ATG5_PONAB Autophagy protein 5 OS=Pongo abelii GN=ATG5 PE=2 SV=1	tr|A7SNR5|A7SNR5_NEMVE Predicted protein OS=Nematostella vectensis GN=v1g125073 PE=4 SV=1	PF04106.7	APG5	PTHR13040	AUTOPHAGY PROTEIN 5
asmbl_13204	HAAC01000814	sp|Q9H069|LRC48_HUMAN Leucine-rich repeat-containing protein 48 OS=Homo sapiens GN=LRRC48 PE=2 SV=2	tr|A7SDZ3|A7SDZ3_NEMVE Predicted protein OS=Nematostella vectensis GN=v1g244599 PE=4 SV=1	PF13855.1	LRR_8	PTHR10588	FAMILY NOT NAMED
asmbl_13208	HAAC01000815	sp|Q86YB8|ERO1B_HUMAN ERO1-like protein beta OS=Homo sapiens GN=ERO1LB PE=1 SV=2	tr|A7RJ61|A7RJ61_NEMVE Predicted protein (Fragment) OS=Nematostella vectensis GN=v1g83316 PE=4 SV=1	PF04137.10	ERO1	PTHR12613	ERO1-RELATED
asmbl_13213	HAAC01000816	sp|Q07890|SOS2_HUMAN Son of sevenless homolog 2 OS=Homo sapiens GN=SOS2 PE=1 SV=2	tr|A7S505|A7S505_NEMVE Predicted protein (Fragment) OS=Nematostella vectensis GN=v1g104769 PE=4 SV=1	PF00617.14	RasGEF	PTHR23113:SF47	RAS GTP EXCHANGE FACTOR, SON OF SEVENLESS
asmbl_13215	HAAC01000817		tr|F2XX00|F2XX00_9CNID NLR type 1 OS=Hydra magnipapillata PE=2 SV=1
asmbl_13220	HAAC01000818		tr|F2XX00|F2XX00_9CNID NLR type 1 OS=Hydra magnipapillata PE=2 SV=1
asmbl_13221	HAAC01000819
asmbl_13224	HAAC01000820	sp|Q505D1|ANR28_MOUSE Serine/threonine-protein phosphatase 6 regulatory ankyrin repeat subunit A OS=Mus musculus GN=Ankrd28 PE=1 SV=1	tr|A7RXV8|A7RXV8_NEMVE Predicted protein OS=Nematostella vectensis GN=v1g203767 PE=4 SV=1	PF12796.2,PF13637.1	Ank_2,Ank_4	PTHR24158:SF3	SUBFAMILY NOT NAMED
asmbl_13225	HAAC01000821
asmbl_1323	HAAC01000822
asmbl_13236	HAAC01000823	sp|P26256|ANX12_HYDVU Annexin-B12 OS=Hydra vulgaris GN=ANXB12 PE=1 SV=1	sp|P26256|ANX12_HYDVU Annexin-B12 OS=Hydra vulgaris GN=ANXB12 PE=1 SV=1	PF00191.15,PF00191.15	Annexin,Annexin	PTHR10502	ANNEXIN
asmbl_13239_ext	HAAC01000824	sp|P0A5L8|NAT_MYCTU Arylamine N-acetyltransferase OS=Mycobacterium tuberculosis GN=nat PE=1 SV=1		PF00797.12	Acetyltransf_2	PTHR11786	N-HYDROXYARYLAMINE O-ACETYLTRANSFERASE
asmbl_1324	HAAC01000825
asmbl_13241_ext	HAAC01000826
asmbl_13246	HAAC01000827
asmbl_13256_ext	HAAC01000828
asmbl_13257_ext	HAAC01000829
asmbl_1325_ext	HAAC01000830			PF05699.9	Dimer_Tnp_hAT	PTHR11697:SF8	UNCHARACTERIZED
asmbl_13265_ext	HAAC01000831
asmbl_13270_ext	HAAC01000832
asmbl_13272_ext	HAAC01000833
asmbl_13278	HAAC01000834					PTHR23089	HISTIDINE TRIAD (HIT) PROTEIN
asmbl_13279	HAAC01000835
asmbl_1327_ext	HAAC01000836
asmbl_1328	HAAC01000837
asmbl_13282_ext	HAAC01000838
asmbl_13283	HAAC01000839
asmbl_13284	HAAC01000840
asmbl_13292_ext	HAAC01000841	sp|Q0V9R3|DI3L2_XENTR DIS3-like exonuclease 2 OS=Xenopus tropicalis GN=dis3l2 PE=2 SV=1	tr|A7S1B6|A7S1B6_NEMVE Predicted protein (Fragment) OS=Nematostella vectensis GN=v1g21213 PE=3 SV=1	PF00773.14	RNB	PTHR23355:SF10	RIBONUCLEASE II-RELATED
asmbl_13293_ext	HAAC01000842	sp|Q8IYB7|DI3L2_HUMAN DIS3-like exonuclease 2 OS=Homo sapiens GN=DIS3L2 PE=1 SV=4	tr|A7S1B6|A7S1B6_NEMVE Predicted protein (Fragment) OS=Nematostella vectensis GN=v1g21213 PE=3 SV=1	PF00773.14	RNB	PTHR23355:SF10	RIBONUCLEASE II-RELATED
asmbl_13297	HAAC01000843
asmbl_13298	HAAC01000844	sp|Q9XS59|S6A15_BOVIN Sodium-dependent neutral amino acid transporter B(0)AT2 OS=Bos taurus GN=SLC6A15 PE=2 SV=1	tr|A7RFF4|A7RFF4_NEMVE Transporter (Fragment) OS=Nematostella vectensis GN=v1g79785 PE=3 SV=1	PF00209.13	SNF	PTHR11616	SODIUM/CHLORIDE DEPENDENT TRANSPORTER
asmbl_13299	HAAC01000845	sp|Q08469|S6A15_RAT Sodium-dependent neutral amino acid transporter B(0)AT2 OS=Rattus norvegicus GN=Slc6a15 PE=2 SV=1	tr|A7RFF4|A7RFF4_NEMVE Transporter (Fragment) OS=Nematostella vectensis GN=v1g79785 PE=3 SV=1	PF00209.13	SNF	PTHR11616	SODIUM/CHLORIDE DEPENDENT TRANSPORTER
asmbl_1329_ext	HAAC01000846
asmbl_13301_ext	HAAC01000847	sp|Q66IY8|I2BLA_XENLA Interferon regulatory factor 2-binding protein-like A OS=Xenopus laevis GN=irf2bpl-a PE=2 SV=1	tr|A7RZW7|A7RZW7_NEMVE Predicted protein OS=Nematostella vectensis GN=v1g183914 PE=4 SV=1	PF11261.3	IRF-2BP1_2	PTHR31237:SF0	INTERFERON REGULATORY FACTOR 2-BINDING PROTEIN 1
asmbl_13302_ext	HAAC01000848					PTHR21301:SF1	SUBFAMILY NOT NAMED
asmbl_1331	HAAC01000849
asmbl_13312	HAAC01000850
asmbl_13318_ext	HAAC01000851
asmbl_13320	HAAC01000852
asmbl_13321_ext	HAAC01000853
asmbl_13334	HAAC01000854
asmbl_13341_ext	HAAC01000855
asmbl_13350	HAAC01000856
asmbl_13353	HAAC01000857			PF09495.5	DUF2462	PTHR16967	FAMILY NOT NAMED
asmbl_13354_ext	HAAC01000858			PF09495.5	DUF2462	PTHR16967	FAMILY NOT NAMED
asmbl_13357	HAAC01000859			PF13424.1	TPR_12	PTHR19959	KINESIN LIGHT CHAIN
asmbl_13359	HAAC01000860
asmbl_13362	HAAC01000861
asmbl_13364	HAAC01000862
asmbl_13366	HAAC01000863		tr|A7SLX7|A7SLX7_NEMVE Predicted protein OS=Nematostella vectensis GN=v1g214320 PE=4 SV=1
asmbl_13371	HAAC01000864
asmbl_13372_ext	HAAC01000865
asmbl_13378_ext	HAAC01000866	sp|Q9NXS3|KLH28_HUMAN Kelch-like protein 28 OS=Homo sapiens GN=KLHL28 PE=2 SV=2	tr|A7RP55|A7RP55_NEMVE Predicted protein OS=Nematostella vectensis GN=v1g88501 PE=4 SV=1	PF00651.26,PF07707.10,PF13415.1,PF01344.20,PF01344.20,PF01344.20,PF01344.20	BTB,BACK,Kelch_3,Kelch_1,Kelch_1,Kelch_1,Kelch_1	PTHR24412	FAMILY NOT NAMED
asmbl_13390_ext	HAAC01000867	sp|O94941|RNF37_HUMAN RING finger protein 37 OS=Homo sapiens GN=UBOX5 PE=2 SV=1	tr|A7RLL4|A7RLL4_NEMVE Predicted protein (Fragment) OS=Nematostella vectensis GN=v1g179420 PE=4 SV=1	PF04564.10	U-box	PTHR13492	RING FINGER PROTEIN 37
asmbl_13394	HAAC01000868
asmbl_13399_ext	HAAC01000869			PF00560.28,PF00560.28,PF13855.1	LRR_1,LRR_1,LRR_8	PTHR24365	TOLL-LIKE RECEPTOR
asmbl_133_ext	HAAC01000870
asmbl_13403_ext	HAAC01000871	sp|A5PN43|TM175_DANRE Transmembrane protein 175 OS=Danio rerio GN=tmem175 PE=3 SV=1	tr|A7SCC1|A7SCC1_NEMVE Predicted protein OS=Nematostella vectensis GN=v1g244271 PE=4 SV=1	PF06736.6	DUF1211	PTHR31462:SF1	SUBFAMILY NOT NAMED
asmbl_13404_ext	HAAC01000872
asmbl_13406_ext	HAAC01000873		tr|F1LIP2|F1LIP2_HYDVU Opsin OS=Hydra vulgaris GN=hydropsin5 PE=2 SV=1	PF00001.16	7tm_1	PTHR24240	OPSIN
asmbl_13408_ext	HAAC01000874	sp|Q5R7U2|PEX19_PONAB Peroxisomal biogenesis factor 19 OS=Pongo abelii GN=PEX19 PE=2 SV=1	tr|A7S8I7|A7S8I7_NEMVE Predicted protein OS=Nematostella vectensis GN=v1g243581 PE=4 SV=1
asmbl_13412_ext	HAAC01000875
asmbl_13416	HAAC01000876
asmbl_13417_ext	HAAC01000877
asmbl_13419_ext	HAAC01000878
asmbl_1341_ext	HAAC01000879			PF13358.1	DDE_3	PTHR23022	TRANSPOSABLE ELEMENT-RELATED
asmbl_1342	HAAC01000880
asmbl_13425_ext	HAAC01000881
asmbl_13427_ext	HAAC01000882
asmbl_13432	HAAC01000883
asmbl_13433	HAAC01000884
asmbl_13434	HAAC01000885
asmbl_13437	HAAC01000886
asmbl_1345	HAAC01000887	sp|Q5XFW8|SEC13_RAT Protein SEC13 homolog OS=Rattus norvegicus GN=Sec13 PE=1 SV=1	tr|A7S9W6|A7S9W6_NEMVE Predicted protein OS=Nematostella vectensis GN=v1g243846 PE=4 SV=1	PF00400.27,PF00400.27,PF00400.27	WD40,WD40,WD40	PTHR11024	PROTEIN TRANSPORT PROTEIN SEC13-RELATED
asmbl_13453	HAAC01000888	sp|Q39613|CYPH_CATRO Peptidyl-prolyl cis-trans isomerase OS=Catharanthus roseus GN=PCKR1 PE=2 SV=1	tr|A7SXN2|A7SXN2_NEMVE Peptidyl-prolyl cis-trans isomerase OS=Nematostella vectensis GN=v1g237586 PE=3 SV=1	PF00160.16	Pro_isomerase	PTHR11071	PEPTIDYL-PROLYL CIS-TRANS ISOMERASE
asmbl_13459_ext	HAAC01000889
asmbl_13467	HAAC01000890
asmbl_13468_ext	HAAC01000891
asmbl_13471	HAAC01000892
asmbl_13475	HAAC01000893
asmbl_13476	HAAC01000894		tr|A7SVP6|A7SVP6_NEMVE Predicted protein (Fragment) OS=Nematostella vectensis GN=v1g134317 PE=4 SV=1	PF00078.22	RVT_1	PTHR19446	REVERSE TRANSCRIPTASES
asmbl_13478	HAAC01000895
asmbl_13479	HAAC01000896					PTHR10877	POLYCYSTIN-RELATED
asmbl_1347_ext	HAAC01000897
asmbl_13487	HAAC01000898
asmbl_13489	HAAC01000899
asmbl_13498	HAAC01000900
asmbl_13502_ext	HAAC01000901	sp|O35372|CNIH_MOUSE Protein cornichon homolog OS=Mus musculus GN=Cnih PE=2 SV=2	tr|A7STH0|A7STH0_NEMVE Predicted protein OS=Nematostella vectensis GN=v1g131022 PE=4 SV=1	PF03311.9	Cornichon	PTHR12290:SF3	CORNICHON
asmbl_13512_ext	HAAC01000902	sp|Q14DH7|ACSS3_MOUSE Acyl-CoA synthetase short-chain family member 3, mitochondrial OS=Mus musculus GN=Acss3 PE=2 SV=2	tr|A7RH51|A7RH51_NEMVE Predicted protein OS=Nematostella vectensis GN=v1g158601 PE=4 SV=1	PF00501.23,PF13193.1	AMP-binding,DUF4009	PTHR24095	FAMILY NOT NAMED
asmbl_13518_ext	HAAC01000903
asmbl_1351_ext	HAAC01000904			PF05699.9	Dimer_Tnp_hAT	PTHR23272	BED FINGER-RELATED
asmbl_1352	HAAC01000905
asmbl_13525	HAAC01000906	sp|Q28GW8|MELK_XENTR Maternal embryonic leucine zipper kinase OS=Xenopus tropicalis GN=melk PE=2 SV=1	tr|A7RVS7|A7RVS7_NEMVE Predicted protein (Fragment) OS=Nematostella vectensis GN=v1g95020 PE=4 SV=1
asmbl_13531_ext	HAAC01000907
asmbl_13532	HAAC01000908
asmbl_13534_ext	HAAC01000909	sp|Q5RFP8|SNX1_PONAB Sorting nexin-1 OS=Pongo abelii GN=SNX1 PE=2 SV=1	tr|A7SW17|A7SW17_NEMVE Predicted protein (Fragment) OS=Nematostella vectensis GN=v1g134716 PE=4 SV=1
asmbl_13539	HAAC01000910
asmbl_1353_ext	HAAC01000911
asmbl_13553	HAAC01000912	sp|A5WUX7|CL065_DANRE Probable peptide chain release factor C12orf65 homolog, mitochondrial OS=Danio rerio GN=si:ch211-275j6.5 PE=3 SV=1	tr|A7SF22|A7SF22_NEMVE Predicted protein (Fragment) OS=Nematostella vectensis GN=v1g115976 PE=4 SV=1	PF00472.15	RF-1	PTHR11075	PEPTIDE CHAIN RELEASE FACTOR
asmbl_13554	HAAC01000913
asmbl_13555_ext	HAAC01000914	sp|Q5SV06|SPT22_MOUSE Spermatogenesis-associated protein 22 OS=Mus musculus GN=Spata22 PE=2 SV=1	tr|A7S2Z4|A7S2Z4_NEMVE Predicted protein OS=Nematostella vectensis GN=v1g242484 PE=4 SV=1	PF01336.20	tRNA_anti
asmbl_13570_ext	HAAC01000915					PTHR22699:SF0	SUBFAMILY NOT NAMED
asmbl_13572	HAAC01000916			PF01498.13	HTH_Tnp_Tc3_2
asmbl_13576_ext	HAAC01000917
asmbl_13579	HAAC01000918
asmbl_1357_ext	HAAC01000919
asmbl_13583_ext	HAAC01000920		tr|F2XX00|F2XX00_9CNID NLR type 1 OS=Hydra magnipapillata PE=2 SV=1			PTHR24106	FAMILY NOT NAMED
asmbl_13586_ext	HAAC01000921
asmbl_1358_ext	HAAC01000922	sp|P35072|TCB1_CAEBR Transposable element Tcb1 transposase OS=Caenorhabditis briggsae PE=3 SV=1		PF13358.1	DDE_3	PTHR23022:SF19	PREDICTED: HYPOTHETICAL PROTEIN
asmbl_13597_ext	HAAC01000923			PF04253.10	TFR_dimer	PTHR10404:SF15	N-ACETYLATED-ALPHA-LINKED ACIDIC DIPEPTIDASE-RELATED
asmbl_13598_ext	HAAC01000924	sp|Q9UQQ1|NALDL_HUMAN N-acetylated-alpha-linked acidic dipeptidase-like protein OS=Homo sapiens GN=NAALADL1 PE=2 SV=2	tr|A7SSM9|A7SSM9_NEMVE Predicted protein (Fragment) OS=Nematostella vectensis GN=v1g130123 PE=4 SV=1
asmbl_13599	HAAC01000925
asmbl_13603	HAAC01000926	sp|Q08DJ7|AAR2_BOVIN Protein AAR2 homolog OS=Bos taurus GN=AAR2 PE=2 SV=1	tr|A7RIW5|A7RIW5_NEMVE Predicted protein OS=Nematostella vectensis GN=v1g159311 PE=4 SV=1	PF05282.6	AAR2	PTHR12689:SF4	SUBFAMILY NOT NAMED
asmbl_13605	HAAC01000927	sp|Q9PV94|RSMB_CHICK Small nuclear ribonucleoprotein-associated protein B' OS=Gallus gallus GN=SNRPB PE=2 SV=1	tr|A7T1G2|A7T1G2_NEMVE Small nuclear ribonucleoprotein-associated protein OS=Nematostella vectensis GN=v1g176237 PE=3 SV=1	PF01423.17	LSM	PTHR10701	SMALL NUCLEAR RIBONUCLEOPROTEIN-ASSOCIATED PROTEIN B AND N
asmbl_13607	HAAC01000928
asmbl_13609_ext	HAAC01000929		tr|A7S562|A7S562_NEMVE Predicted protein OS=Nematostella vectensis GN=v1g232720 PE=4 SV=1
asmbl_13617_ext	HAAC01000930
asmbl_13623	HAAC01000931
asmbl_13624	HAAC01000932
asmbl_13625	HAAC01000933
asmbl_13627_ext	HAAC01000934	sp|Q9D3W5|LRC71_MOUSE Leucine-rich repeat-containing protein 71 OS=Mus musculus GN=Lrrc71 PE=2 SV=1	tr|A7T0M8|A7T0M8_NEMVE Predicted protein OS=Nematostella vectensis GN=v1g248374 PE=4 SV=1
asmbl_13629	HAAC01000935
asmbl_13632	HAAC01000936
asmbl_13634	HAAC01000937
asmbl_13637	HAAC01000938
asmbl_1364	HAAC01000939
asmbl_13645_ext	HAAC01000940
asmbl_13649	HAAC01000941
asmbl_13650	HAAC01000942			PF00078.22	RVT_1	PTHR19446	REVERSE TRANSCRIPTASES
asmbl_13651	HAAC01000943			PF07491.6	PPI_Ypi1	PTHR20835	FAMILY NOT NAMED
asmbl_13657_ext	HAAC01000944					PTHR23080:SF37	SUBFAMILY NOT NAMED
asmbl_13665_ext	HAAC01000945		tr|A7RL86|A7RL86_NEMVE Predicted protein OS=Nematostella vectensis GN=v1g198740 PE=4 SV=1	PF01562.14	Pep_M12B_propep	PTHR11905	ADAM (A DISINTEGRIN AND METALLOPROTEASE DOMAIN)
asmbl_13666_ext	HAAC01000946	sp|Q8BGA9|OXA1L_MOUSE Mitochondrial inner membrane protein OXA1L OS=Mus musculus GN=Oxa1l PE=2 SV=1	tr|A7RMF7|A7RMF7_NEMVE Predicted protein (Fragment) OS=Nematostella vectensis GN=v1g33386 PE=3 SV=1	PF02096.15	60KD_IMP	PTHR12428:SF3	OXA1
asmbl_1366_ext	HAAC01000947
asmbl_13674	HAAC01000948
asmbl_13675_ext	HAAC01000949	sp|Q2M3M2|SC5A9_HUMAN Sodium/glucose cotransporter 4 OS=Homo sapiens GN=SLC5A9 PE=2 SV=2	tr|A7RY63|A7RY63_NEMVE Predicted protein OS=Nematostella vectensis GN=v1g228981 PE=3 SV=1			PTHR11819:SF43	SOLUTE CARRIER FAMILY 5 MEMBER-RELATED
asmbl_13679	HAAC01000950
asmbl_13686	HAAC01000951	sp|Q9Z1F9|SAE2_MOUSE SUMO-activating enzyme subunit 2 OS=Mus musculus GN=Uba2 PE=2 SV=1	tr|A7RPW5|A7RPW5_NEMVE Predicted protein OS=Nematostella vectensis GN=v1g161397 PE=4 SV=1
asmbl_1369	HAAC01000952					PTHR10725:SF0	THAP DOMAIN-CONTAINING PROTEIN 9
asmbl_13698	HAAC01000953
asmbl_136_ext	HAAC01000954		tr|A7SHF0|A7SHF0_NEMVE Predicted protein OS=Nematostella vectensis GN=v1g245290 PE=4 SV=1	PF03184.14	DDE_1	PTHR19303:SF64	SUBFAMILY NOT NAMED
asmbl_13703	HAAC01000955
asmbl_13708_ext	HAAC01000956
asmbl_13713	HAAC01000957		tr|Q2EMV6|Q2EMV6_HYDVU Innexin 1 OS=Hydra vulgaris PE=2 SV=1
asmbl_13717	HAAC01000958	sp|P34257|TC3A_CAEEL Transposable element Tc3 transposase OS=Caenorhabditis elegans GN=tc3a PE=1 SV=1		PF13358.1	DDE_3	PTHR23022	TRANSPOSABLE ELEMENT-RELATED
asmbl_1371_ext	HAAC01000959
asmbl_13721_ext	HAAC01000960	sp|Q54243|IPNS_STRGR Isopenicillin N synthase OS=Streptomyces griseus GN=pcbC PE=3 SV=1		PF14226.1,PF03171.15	DIOX_N,2OG-FeII_Oxy	PTHR10209	OXIDOREDUCTASE, 2OG-FE(II) OXYGENASE FAMILY PROTEIN
asmbl_13722_ext	HAAC01000961
asmbl_13725_ext	HAAC01000962	sp|A3KQ55|MEPCE_DANRE 7SK snRNA methylphosphate capping enzyme OS=Danio rerio GN=mepce PE=3 SV=2	tr|A7SJ10|A7SJ10_NEMVE Predicted protein OS=Nematostella vectensis GN=v1g120055 PE=4 SV=1	PF13847.1,PF06859.7	Methyltransf_31,Bin3	PTHR12315:SF0	SUBFAMILY NOT NAMED
asmbl_13728	HAAC01000963
asmbl_13730_ext	HAAC01000964
asmbl_13738	HAAC01000965	sp|Q6GM65|PLAP_XENLA Phospholipase A-2-activating protein OS=Xenopus laevis GN=plaa PE=2 SV=2	tr|A7SQD4|A7SQD4_NEMVE Predicted protein (Fragment) OS=Nematostella vectensis GN=v1g215773 PE=4 SV=1
asmbl_1373_ext	HAAC01000966	sp|O67849|OBG_AQUAE GTPase obg OS=Aquifex aeolicus (strain VF5) GN=obg PE=3 SV=1	tr|A7RRP0|A7RRP0_NEMVE Predicted protein (Fragment) OS=Nematostella vectensis GN=v1g91245 PE=4 SV=1	PF01018.17	GTP1_OBG	PTHR11702:SF3	MITOCHONDRIAL GTPASE 2(YEAST)/OBG-RELATED
asmbl_13742	HAAC01000967
asmbl_13748	HAAC01000968
asmbl_13750_ext	HAAC01000969	sp|A3KNB6|ODR4_XENLA Protein odr-4 homolog OS=Xenopus laevis GN=odr4 PE=2 SV=1	tr|A7RYT3|A7RYT3_NEMVE Predicted protein OS=Nematostella vectensis GN=v1g241624 PE=4 SV=1
asmbl_13756	HAAC01000970
asmbl_1376	HAAC01000971
asmbl_13768_ext	HAAC01000972		tr|A7S578|A7S578_NEMVE Predicted protein OS=Nematostella vectensis GN=v1g242950 PE=4 SV=1
asmbl_1377	HAAC01000973
asmbl_13773	HAAC01000974	sp|Q641X9|RM09_RAT 39S ribosomal protein L9, mitochondrial OS=Rattus norvegicus GN=Mrpl9 PE=2 SV=1	tr|A7S9U8|A7S9U8_NEMVE Predicted protein OS=Nematostella vectensis GN=v1g243832 PE=4 SV=1	PF01281.14	Ribosomal_L9_N	PTHR21368:SF18	SUBFAMILY NOT NAMED
asmbl_13782	HAAC01000975
asmbl_13783	HAAC01000976
asmbl_13787	HAAC01000977	sp|Q13231|CHIT1_HUMAN Chitotriosidase-1 OS=Homo sapiens GN=CHIT1 PE=1 SV=1	tr|Q6ZYN0|Q6ZYN0_HYDEC Chitinase 1 OS=Hydractinia echinata GN=chit1 PE=2 SV=1	PF00704.23	Glyco_hydro_18	PTHR11177:SF80	SUBFAMILY NOT NAMED
asmbl_13797	HAAC01000978
asmbl_13799_ext	HAAC01000979
asmbl_13818	HAAC01000980
asmbl_13819_ext	HAAC01000981
asmbl_13831_ext	HAAC01000982			PF03372.18	Exo_endo_phos	PTHR19446:SF107	PREDICTED: SIMILAR TO RNA-DIRECTED DNA POLYMERASE (REVERSE TRANSCRIPTASE)
asmbl_13835_ext	HAAC01000983
asmbl_13845_ext	HAAC01000984	sp|P34257|TC3A_CAEEL Transposable element Tc3 transposase OS=Caenorhabditis elegans GN=tc3a PE=1 SV=1
asmbl_13847_ext	HAAC01000985
asmbl_13860_ext	HAAC01000986		tr|A7S5I2|A7S5I2_NEMVE Predicted protein OS=Nematostella vectensis GN=v1g242999 PE=4 SV=1	PF08592.6	DUF1772
asmbl_13867_ext	HAAC01000987
asmbl_13893_ext	HAAC01000988
asmbl_13908	HAAC01000989
asmbl_13910_ext	HAAC01000990
asmbl_13915	HAAC01000991
asmbl_13917_ext	HAAC01000992		tr|A7RFQ2|A7RFQ2_NEMVE Predicted protein OS=Nematostella vectensis GN=v1g237905 PE=4 SV=1	PF07690.11	MFS_1	PTHR24003	MAJOR FACILITATOR SUPERFAMILY DOMAIN-CONTAINING PROTEIN-RELATED
asmbl_1391_ext	HAAC01000993					PTHR10725	THAP DOMAIN-CONTAINING PROTEIN 9
asmbl_13925	HAAC01000994		tr|A7SXF5|A7SXF5_NEMVE Predicted protein OS=Nematostella vectensis GN=v1g227578 PE=4 SV=1	PF10146.4	zf-C4H2	PTHR31058	FAMILY NOT NAMED
asmbl_13926	HAAC01000995
asmbl_13927_ext	HAAC01000996	sp|P46824|KLC_DROME Kinesin light chain OS=Drosophila melanogaster GN=Klc PE=1 SV=1	tr|A7RZV0|A7RZV0_NEMVE Predicted protein (Fragment) OS=Nematostella vectensis GN=v1g164652 PE=4 SV=1	PF13424.1	TPR_12	PTHR19959	KINESIN LIGHT CHAIN
asmbl_13928	HAAC01000997
asmbl_13946_ext	HAAC01000998
asmbl_13951_ext	HAAC01000999
asmbl_13956	HAAC01001000			PF05699.9	Dimer_Tnp_hAT	PTHR11697:SF8	UNCHARACTERIZED
asmbl_13964	HAAC01001001
asmbl_13966	HAAC01001002
asmbl_13970_ext	HAAC01001003
asmbl_13971_ext	HAAC01001004
asmbl_13976	HAAC01001005
asmbl_13978_ext	HAAC01001006	sp|Q8K3X3|GMDS_CRIGR GDP-mannose 4,6 dehydratase OS=Cricetulus griseus GN=GMDS PE=2 SV=1	tr|A7T0R9|A7T0R9_NEMVE Predicted protein OS=Nematostella vectensis GN=v1g248392 PE=4 SV=1	PF01370.16	Epimerase	PTHR10366:SF32	GDP MANNOSE-4,6-DEHYDRATASE
asmbl_13988	HAAC01001007
asmbl_13989_ext	HAAC01001008
asmbl_13990_ext	HAAC01001009
asmbl_13993	HAAC01001010	sp|P38977|ANTA_HYDVU Antistasin OS=Hydra vulgaris PE=2 SV=1	sp|P38977|ANTA_HYDVU Antistasin OS=Hydra vulgaris PE=2 SV=1	PF00219.13,PF02822.9,PF02822.9	IGFBP,Antistasin,Antistasin	PTHR14186	INSULIN-LIKE GROWTH FACTOR BINDING PROTEIN-RELATED
asmbl_139_ext	HAAC01001011		tr|A7S198|A7S198_NEMVE Predicted protein OS=Nematostella vectensis GN=v1g205256 PE=4 SV=1
asmbl_14001_ext	HAAC01001012
asmbl_14004	HAAC01001013
asmbl_14006_ext	HAAC01001014
asmbl_14013	HAAC01001015	sp|Q75AF2|UBC12_ASHGO NEDD8-conjugating enzyme UBC12 OS=Ashbya gossypii (strain ATCC 10895 / CBS 109.51 / FGSC 9923 / NRRL Y-1056) GN=UBC12 PE=3 SV=2	tr|A7STQ8|A7STQ8_NEMVE Predicted protein (Fragment) OS=Nematostella vectensis GN=v1g65453 PE=4 SV=1	PF00179.21	UQ_con	PTHR24067:SF39	NEDD8-CONJUGATING ENZYME UBC12
asmbl_14017_ext	HAAC01001016	sp|P48994|TRPL_DROME Transient-receptor-potential-like protein OS=Drosophila melanogaster GN=trpl PE=1 SV=2				PTHR24121:SF0	NO MECHANORECEPTOR POTENTIAL C, ISOFORM D-RELATED
asmbl_14025_ext	HAAC01001017
asmbl_14027_ext	HAAC01001018
asmbl_1403	HAAC01001019
asmbl_14033	HAAC01001020			PF10277.4	Frag1	PTHR21324	FASTING-INDUCIBLE INTEGRAL MEMBRANE PROTEIN TM6P1-RELATED
asmbl_14045	HAAC01001021
asmbl_14051_ext	HAAC01001022	sp|Q5RKJ1|MAEA_RAT Macrophage erythroblast attacher OS=Rattus norvegicus GN=Maea PE=2 SV=2	tr|A7SX53|A7SX53_NEMVE Predicted protein OS=Nematostella vectensis GN=v1g194411 PE=4 SV=1	PF10607.4,PF13445.1	CLTH,zf-RING_LisH	PTHR12170:SF2	ERYTHROBLAST MACROPHAGE PROTEIN EMP
asmbl_14057_ext	HAAC01001023
asmbl_14058_ext	HAAC01001024	sp|E9Q555|RN213_MOUSE E3 ubiquitin-protein ligase RNF213 OS=Mus musculus GN=Rnf213 PE=2 SV=1	tr|A7SF03|A7SF03_NEMVE Predicted protein OS=Nematostella vectensis GN=v1g244806 PE=4 SV=1			PTHR22605:SF0	SUBFAMILY NOT NAMED
asmbl_1405_ext	HAAC01001025		tr|A7RNN5|A7RNN5_NEMVE Predicted protein OS=Nematostella vectensis GN=v1g199785 PE=4 SV=1
asmbl_14065	HAAC01001026
asmbl_14081_ext	HAAC01001027
asmbl_14085_ext	HAAC01001028			PF12762.2	DDE_Tnp_IS1595	PTHR31524	FAMILY NOT NAMED
asmbl_14086_ext	HAAC01001029	sp|Q8WXI9|P66B_HUMAN Transcriptional repressor p66-beta OS=Homo sapiens GN=GATAD2B PE=1 SV=1	tr|A7SUU6|A7SUU6_NEMVE Predicted protein OS=Nematostella vectensis GN=v1g247547 PE=4 SV=1			PTHR13455	TRANSCRIPTIONAL REPRESSOR P66-RELATED
asmbl_14088	HAAC01001030
asmbl_1409	HAAC01001031
asmbl_14095_ext	HAAC01001032
asmbl_14099	HAAC01001033		tr|A7RI12|A7RI12_NEMVE Predicted protein OS=Nematostella vectensis GN=v1g82333 PE=4 SV=1			PTHR19229:SF30	ABC TRANSPORTER
asmbl_14102	HAAC01001034					PTHR14274	FAMILY NOT NAMED
asmbl_14104	HAAC01001035
asmbl_14111	HAAC01001036
asmbl_14113_ext	HAAC01001037	sp|E7EXT2|UVSSA_DANRE UV-stimulated scaffold protein A OS=Danio rerio GN=uvssa PE=2 SV=2	tr|A7RZW9|A7RZW9_NEMVE Predicted protein (Fragment) OS=Nematostella vectensis GN=v1g21782 PE=4 SV=1	PF09740.4	DUF2043
asmbl_14117_ext	HAAC01001038
asmbl_14118_ext	HAAC01001039
asmbl_14122_ext	HAAC01001040	sp|Q800L1|SURF1_CHICK Surfeit locus protein 1 OS=Gallus gallus GN=SURF1 PE=3 SV=1		PF02104.10	SURF1	PTHR23427:SF2	SURFEIT LOCUS PROTEIN 1
asmbl_14136	HAAC01001041
asmbl_14138	HAAC01001042
asmbl_14144_ext	HAAC01001043					PTHR11389	ZINC FINGER PROTEIN
asmbl_14147_ext	HAAC01001044		tr|G5CCW1|G5CCW1_HYDVU Jagged OS=Hydra vulgaris PE=2 SV=1
asmbl_14153	HAAC01001045
asmbl_14156_ext	HAAC01001046
asmbl_1416	HAAC01001047
asmbl_14166_ext	HAAC01001048			PF06027.7	DUF914	PTHR14233:SF4	SUBFAMILY NOT NAMED
asmbl_14183	HAAC01001049
asmbl_14196	HAAC01001050
asmbl_14198_ext	HAAC01001051
asmbl_14203	HAAC01001052
asmbl_14206	HAAC01001053
asmbl_1420_ext	HAAC01001054
asmbl_14212_ext	HAAC01001055		tr|A7T7G9|A7T7G9_NEMVE Predicted protein OS=Nematostella vectensis GN=v1g223363 PE=4 SV=1	PF01549.19,PF01549.19,PF01549.19	ShK,ShK,ShK	PTHR21724	UNCHARACTERIZED
asmbl_14215	HAAC01001056			PF02176.13	zf-TRAF	PTHR10131:SF52	TRAF-TYPE ZINC FINGER FAMILY PROTEIN
asmbl_14217_ext	HAAC01001057	sp|Q10651|A4_CAEEL Beta-amyloid-like protein OS=Caenorhabditis elegans GN=apl-1 PE=1 SV=2	tr|A7RTM2|A7RTM2_NEMVE Predicted protein OS=Nematostella vectensis GN=v1g181774 PE=4 SV=1	PF02177.11,PF12924.2,PF12925.2,PF10515.4	APP_N,APP_Cu_bd,APP_E2,APP_amyloid	PTHR23103	ALZHEIMER'S DISEASE BETA-AMYLOID RELATED
asmbl_14229	HAAC01001058
asmbl_1422_ext	HAAC01001059	sp|P14381|YTX2_XENLA Transposon TX1 uncharacterized 149 kDa protein OS=Xenopus laevis PE=4 SV=1		PF00078.22	RVT_1	PTHR19446:SF107	PREDICTED: SIMILAR TO RNA-DIRECTED DNA POLYMERASE (REVERSE TRANSCRIPTASE)
asmbl_14236	HAAC01001060
asmbl_14254	HAAC01001061
asmbl_14256	HAAC01001062
asmbl_14262_ext	HAAC01001063
asmbl_14264	HAAC01001064	sp|Q9HCI6|K1586_HUMAN Uncharacterized protein KIAA1586 OS=Homo sapiens GN=KIAA1586 PE=2 SV=2
asmbl_14265_ext	HAAC01001065		tr|Q25199|Q25199_HYDVU Tyrosine kinase receptor OS=Hydra vulgaris PE=2 SV=2
asmbl_14276	HAAC01001066
asmbl_14279_ext	HAAC01001067
asmbl_1427_ext	HAAC01001068		tr|F2XX00|F2XX00_9CNID NLR type 1 OS=Hydra magnipapillata PE=2 SV=1
asmbl_14280	HAAC01001069			PF07690.11	MFS_1
asmbl_14287_ext	HAAC01001070
asmbl_14296_ext	HAAC01001071	sp|Q6DTY7|F264_MOUSE 6-phosphofructo-2-kinase/fructose-2,6-bisphosphatase 4 OS=Mus musculus GN=Pfkfb4 PE=2 SV=4	tr|A7S156|A7S156_NEMVE Predicted protein OS=Nematostella vectensis GN=v1g234745 PE=4 SV=1	PF01591.13	6PF2K	PTHR10606	6-PHOSPHOFRUCTO-2-KINASE/FRUCTOSE-2,6-BISPHOSPHATASE
asmbl_143	HAAC01001072
asmbl_14305	HAAC01001073	sp|Q80W14|PR40B_MOUSE Pre-mRNA-processing factor 40 homolog B OS=Mus musculus GN=Prpf40b PE=2 SV=2		PF01846.14	FF	PTHR11864:SF1	PRE-MRNA-PROCESSING FACTOR 40 HOMOLOG B
asmbl_14308	HAAC01001074
asmbl_14313_ext	HAAC01001075
asmbl_14323	HAAC01001076
asmbl_14336_ext	HAAC01001077	sp|Q5PQM2|KLC4_RAT Kinesin light chain 4 OS=Rattus norvegicus GN=Klc4 PE=2 SV=1	tr|A7S2Q9|A7S2Q9_NEMVE Predicted protein OS=Nematostella vectensis GN=v1g205876 PE=4 SV=1	PF00515.23,PF13424.1,PF13424.1,PF13424.1,PF13424.1	TPR_1,TPR_12,TPR_12,TPR_12,TPR_12	PTHR19959	KINESIN LIGHT CHAIN
asmbl_14343	HAAC01001078			PF02902.14	Peptidase_C48	PTHR22875	SENTRIN/SUMO-SPECIFIC PROTEASE, SENP8
asmbl_14344_ext	HAAC01001079
asmbl_14347	HAAC01001080					PTHR10178	GAG/POL/ENV POLYPROTEIN
asmbl_14361	HAAC01001081
asmbl_14364_ext	HAAC01001082		tr|F2XX00|F2XX00_9CNID NLR type 1 OS=Hydra magnipapillata PE=2 SV=1
asmbl_14370_ext	HAAC01001083
asmbl_1437_ext	HAAC01001084
asmbl_14380	HAAC01001085	sp|Q9JJW6|REFP2_MOUSE RNA and export factor-binding protein 2 OS=Mus musculus GN=Refbp2 PE=1 SV=1	tr|A7SPU8|A7SPU8_NEMVE Predicted protein OS=Nematostella vectensis GN=v1g126384 PE=4 SV=1	PF00076.17,PF13865.1	RRM_1,FoP_duplication	PTHR19965	RNA AND EXPORT FACTOR BINDING PROTEIN
asmbl_14382	HAAC01001086	sp|Q28FB9|THOC4_XENTR THO complex subunit 4 OS=Xenopus tropicalis GN=alyref PE=2 SV=1	tr|A7SPU8|A7SPU8_NEMVE Predicted protein OS=Nematostella vectensis GN=v1g126384 PE=4 SV=1	PF00076.17,PF13865.1	RRM_1,FoP_duplication	PTHR19965	RNA AND EXPORT FACTOR BINDING PROTEIN
asmbl_14383	HAAC01001087
asmbl_14385	HAAC01001088
asmbl_14391	HAAC01001089
asmbl_14394_ext	HAAC01001090
asmbl_14396	HAAC01001091		tr|Q25199|Q25199_HYDVU Tyrosine kinase receptor OS=Hydra vulgaris PE=2 SV=2
asmbl_14410_ext	HAAC01001092
asmbl_14416	HAAC01001093			PF00102.22	Y_phosphatase	PTHR19134	PROTEIN-TYROSINE PHOSPHATASE
asmbl_1442	HAAC01001094		tr|A7TD63|A7TD63_NEMVE Predicted protein (Fragment) OS=Nematostella vectensis GN=v1g155784 PE=4 SV=1			PTHR19446	REVERSE TRANSCRIPTASES
asmbl_14431	HAAC01001095			PF00335.15	Tetraspannin
asmbl_14435	HAAC01001096
asmbl_14439	HAAC01001097
asmbl_14443	HAAC01001098					PTHR14149:SF5	RAS GTP-ASE ACTIVATING PROTEIN
asmbl_14447_ext	HAAC01001099
asmbl_14448	HAAC01001100	sp|C9D7C2|CAC1A_APIME Voltage-dependent calcium channel type A subunit alpha-1 OS=Apis mellifera GN=CAC PE=2 SV=1	tr|O97017|O97017_9CNID L-type calcium channel alpha-1 subunit OS=Stylophora pistillata GN=STPCACHL PE=2 SV=1	PF00520.26	Ion_trans	PTHR10037	VOLTAGE-GATED CATION CHANNEL (CALCIUM AND SODIUM)
asmbl_14450_ext	HAAC01001101	sp|Q8BY79|S35G1_MOUSE Solute carrier family 35 member G1 OS=Mus musculus GN=Slc35g1 PE=2 SV=1	tr|A7RUP9|A7RUP9_NEMVE Predicted protein (Fragment) OS=Nematostella vectensis GN=v1g94193 PE=4 SV=1	PF00892.15	EamA	PTHR22911:SF6	TRANSPORTER, DRUG/METABOLITE EXPORTER FAMILY
asmbl_14463	HAAC01001102					PTHR20772	FAMILY NOT NAMED
asmbl_14466	HAAC01001103
asmbl_14485_ext	HAAC01001104
asmbl_14488_ext	HAAC01001105
asmbl_14491_ext	HAAC01001106	sp|P08045|XFIN_XENLA Zinc finger protein Xfin OS=Xenopus laevis PE=1 SV=1	tr|A7RIQ4|A7RIQ4_NEMVE Predicted protein (Fragment) OS=Nematostella vectensis GN=v1g82654 PE=4 SV=1	PF13465.1,PF13465.1,PF13465.1,PF13465.1,PF13465.1,PF13465.1,PF13465.1,PF13465.1,PF13465.1,PF13909.1	zf-H2C2_2,zf-H2C2_2,zf-H2C2_2,zf-H2C2_2,zf-H2C2_2,zf-H2C2_2,zf-H2C2_2,zf-H2C2_2,zf-H2C2_2,zf-H2C2_5	PTHR24409	FAMILY NOT NAMED
asmbl_14493	HAAC01001107			PF07535.7	zf-DBF	PTHR15375:SF13	SUBFAMILY NOT NAMED
asmbl_14500	HAAC01001108	sp|Q09328|MGT5A_HUMAN Alpha-1,6-mannosylglycoprotein 6-beta-N-acetylglucosaminyltransferase A OS=Homo sapiens GN=MGAT5 PE=1 SV=1	tr|A7RGB4|A7RGB4_NEMVE Predicted protein OS=Nematostella vectensis GN=v1g158262 PE=4 SV=1			PTHR15075	ALPHA-MANNOSIDE BETA-1,6-N-ACETYLGLUCOSAMINYLTRANSFERASE
asmbl_14501	HAAC01001109
asmbl_14502_ext	HAAC01001110	sp|Q19673|TYR3_CAEEL Putative tyrosinase-like protein tyr-3 OS=Caenorhabditis elegans GN=tyr-3 PE=2 SV=5	tr|A7RPY0|A7RPY0_NEMVE Predicted protein OS=Nematostella vectensis GN=v1g200349 PE=4 SV=1	PF01549.19,PF01549.19	ShK,ShK	PTHR11474:SF1	TYROSINASE
asmbl_14503_ext	HAAC01001111	sp|Q61847|MEP1B_MOUSE Meprin A subunit beta OS=Mus musculus GN=Mep1b PE=1 SV=2	tr|O62558|O62558_PODCA PMP1 protein OS=Podocoryne carnea GN=PMP1 PE=2 SV=1	PF01400.19,PF01549.19,PF01549.19	Astacin,ShK,ShK	PTHR10127	DISCOIDIN, CUB, EGF, LAMININ , AND ZINC METALLOPROTEASE DOMAIN CONTAINING
asmbl_14504_ext	HAAC01001112	sp|Q20191|NAS13_CAEEL Zinc metalloproteinase nas-13 OS=Caenorhabditis elegans GN=nas-13 PE=2 SV=5	tr|Q9U4X9|Q9U4X9_HYDVU Astacin family metalloendopeptidase FARM-1 (Fragment) OS=Hydra vulgaris PE=2 SV=1	PF01400.19,PF01549.19,PF01549.19,PF01549.19,PF01549.19,PF01549.19,PF01549.19	Astacin,ShK,ShK,ShK,ShK,ShK,ShK	PTHR10127	DISCOIDIN, CUB, EGF, LAMININ , AND ZINC METALLOPROTEASE DOMAIN CONTAINING
asmbl_14505_ext	HAAC01001113	sp|Q20191|NAS13_CAEEL Zinc metalloproteinase nas-13 OS=Caenorhabditis elegans GN=nas-13 PE=2 SV=5	tr|Q9U4X9|Q9U4X9_HYDVU Astacin family metalloendopeptidase FARM-1 (Fragment) OS=Hydra vulgaris PE=2 SV=1	PF01400.19,PF01549.19,PF01549.19,PF01549.19,PF01549.19,PF01549.19	Astacin,ShK,ShK,ShK,ShK,ShK	PTHR10127	DISCOIDIN, CUB, EGF, LAMININ , AND ZINC METALLOPROTEASE DOMAIN CONTAINING
asmbl_14513_ext	HAAC01001114			PF00083.19	Sugar_tr	PTHR24063:SF50	SUBFAMILY NOT NAMED
asmbl_14514_ext	HAAC01001115
asmbl_14519_ext	HAAC01001116	sp|Q5XG71|UTP20_MOUSE Small subunit processome component 20 homolog OS=Mus musculus GN=Utp20 PE=2 SV=2	tr|A7SSN7|A7SSN7_NEMVE Predicted protein (Fragment) OS=Nematostella vectensis GN=v1g130178 PE=4 SV=1			PTHR17695:SF11	SUBFAMILY NOT NAMED
asmbl_14520_ext	HAAC01001117		tr|A7RZT5|A7RZT5_NEMVE Predicted protein (Fragment) OS=Nematostella vectensis GN=v1g99126 PE=4 SV=1			PTHR17695:SF11	SUBFAMILY NOT NAMED
asmbl_14536_ext	HAAC01001118	sp|Q5QJC4|DCR1A_CHICK DNA cross-link repair 1A protein OS=Gallus gallus GN=DCLRE1A PE=1 SV=1	tr|A7RZG8|A7RZG8_NEMVE Predicted protein (Fragment) OS=Nematostella vectensis GN=v1g99015 PE=4 SV=1	PF07522.9	DRMBL	PTHR23240:SF1	DNA CROSS-LINK REPAIR PROTEIN PSO2/SNM1
asmbl_1453_ext	HAAC01001119					PTHR23272:SF0	SUBFAMILY NOT NAMED
asmbl_14543	HAAC01001120
asmbl_1454_ext	HAAC01001121
asmbl_14554	HAAC01001122
asmbl_14559_ext	HAAC01001123
asmbl_1455_ext	HAAC01001124			PF06918.9	DUF1280	PTHR31424	FAMILY NOT NAMED
asmbl_14563_ext	HAAC01001125	sp|Q6P7K5|EMC10_XENTR ER membrane protein complex subunit 10 OS=Xenopus tropicalis GN=emc10 PE=2 SV=1	tr|A7SIV5|A7SIV5_NEMVE Predicted protein (Fragment) OS=Nematostella vectensis GN=v1g119981 PE=4 SV=1
asmbl_14564_ext	HAAC01001126
asmbl_14565_ext	HAAC01001127
asmbl_1456_ext	HAAC01001128	sp|P03010|TRAC9_MAIZE Putative AC9 transposase OS=Zea mays PE=4 SV=1				PTHR23272:SF0	SUBFAMILY NOT NAMED
asmbl_14572	HAAC01001129
asmbl_14575	HAAC01001130	sp|O43739|CYH3_HUMAN Cytohesin-3 OS=Homo sapiens GN=CYTH3 PE=2 SV=2	tr|A7SEA8|A7SEA8_NEMVE Predicted protein OS=Nematostella vectensis GN=v1g115016 PE=4 SV=1
asmbl_14580	HAAC01001131
asmbl_14584	HAAC01001132
asmbl_14590_ext	HAAC01001133
asmbl_14594_ext	HAAC01001134	sp|Q5PQM2|KLC4_RAT Kinesin light chain 4 OS=Rattus norvegicus GN=Klc4 PE=2 SV=1	tr|A7RZV0|A7RZV0_NEMVE Predicted protein (Fragment) OS=Nematostella vectensis GN=v1g164652 PE=4 SV=1	PF13424.1,PF13424.1	TPR_12,TPR_12	PTHR19959	KINESIN LIGHT CHAIN
asmbl_14597_ext	HAAC01001135			PF00001.16	7tm_1	PTHR24249:SF29	HISTAMINE H2 RECEPTOR
asmbl_14611_ext	HAAC01001136	sp|P63326|RS10_RAT 40S ribosomal protein S10 OS=Rattus norvegicus GN=Rps10 PE=2 SV=1	tr|A7RLM9|A7RLM9_NEMVE Predicted protein OS=Nematostella vectensis GN=v1g239161 PE=4 SV=1	PF03501.10	S10_plectin	PTHR12146	40S RIBOSOMAL PROTEIN S10
asmbl_1461_ext	HAAC01001137
asmbl_14623	HAAC01001138
asmbl_14629	HAAC01001139
asmbl_14636_ext	HAAC01001140
asmbl_14637_ext	HAAC01001141
asmbl_1463_ext	HAAC01001142	sp|Q8MVR1|GBPC_DICDI Cyclic GMP-binding protein C OS=Dictyostelium discoideum GN=gbpC PE=1 SV=1		PF08477.8	Miro	PTHR24072:SF84	RAS-LIKE GTP-BINDING PROTEIN
asmbl_14640	HAAC01001143					PTHR19303	TRANSPOSON
asmbl_14641	HAAC01001144
asmbl_14642_ext	HAAC01001145			PF03184.14	DDE_1	PTHR19303:SF112	SUBFAMILY NOT NAMED
asmbl_14643_ext	HAAC01001146		tr|F2XX00|F2XX00_9CNID NLR type 1 OS=Hydra magnipapillata PE=2 SV=1
asmbl_14644	HAAC01001147		tr|F2XX04|F2XX04_9CNID DEATH domain caspase OS=Hydra magnipapillata PE=2 SV=1	PF00531.17	Death	PTHR15077	FAS-ASSOCIATING DEATH DOMAIN-CONTAINING PROTEIN FADD
asmbl_1464_ext	HAAC01001148
asmbl_14658	HAAC01001149	sp|Q5E9L7|VPS16_BOVIN Vacuolar protein sorting-associated protein 16 homolog OS=Bos taurus GN=VPS16 PE=2 SV=1	tr|A7RHU4|A7RHU4_NEMVE Predicted protein OS=Nematostella vectensis GN=v1g228040 PE=4 SV=1	PF04840.7	Vps16_C	PTHR12811	VACUOLAR PROTEIN SORTING VPS16
asmbl_14660_ext	HAAC01001150		tr|A7SXI6|A7SXI6_NEMVE Predicted protein OS=Nematostella vectensis GN=v1g136802 PE=4 SV=1
asmbl_14662_ext	HAAC01001151
asmbl_14663_ext	HAAC01001152	sp|Q2QI47|USH2A_MOUSE Usherin OS=Mus musculus GN=Ush2A PE=1 SV=2				PTHR19900:SF3	FACTOR FOR ADIPOCYTE DIFFERENTIATION 104
asmbl_14670	HAAC01001153		tr|F2XX00|F2XX00_9CNID NLR type 1 OS=Hydra magnipapillata PE=2 SV=1			PTHR24106	FAMILY NOT NAMED
asmbl_14681	HAAC01001154
asmbl_14692_ext	HAAC01001155
asmbl_14698	HAAC01001156			PF08700.6	Vps51	PTHR31658:SF1	SUBFAMILY NOT NAMED
asmbl_14699	HAAC01001157
asmbl_14700	HAAC01001158
asmbl_14702	HAAC01001159	sp|Q9R0I8|PI42A_RAT Phosphatidylinositol 5-phosphate 4-kinase type-2 alpha OS=Rattus norvegicus GN=Pip4k2a PE=1 SV=1	tr|A7SKP4|A7SKP4_NEMVE Predicted protein OS=Nematostella vectensis GN=v1g237340 PE=4 SV=1	PF01504.13	PIP5K	PTHR23086	PHOSPHATIDYLINOSITOL-4-PHOSPHATE 5-KINASE
asmbl_14703	HAAC01001160	sp|Q9R0I8|PI42A_RAT Phosphatidylinositol 5-phosphate 4-kinase type-2 alpha OS=Rattus norvegicus GN=Pip4k2a PE=1 SV=1	tr|A7SKP4|A7SKP4_NEMVE Predicted protein OS=Nematostella vectensis GN=v1g237340 PE=4 SV=1	PF01504.13	PIP5K	PTHR23086	PHOSPHATIDYLINOSITOL-4-PHOSPHATE 5-KINASE
asmbl_14706_ext	HAAC01001161			PF00447.12	HSF_DNA-bind
asmbl_14709_ext	HAAC01001162
asmbl_14712	HAAC01001163	sp|P28476|GBRR2_HUMAN Gamma-aminobutyric acid receptor subunit rho-2 OS=Homo sapiens GN=GABRR2 PE=2 SV=5	tr|A7S6G8|A7S6G8_NEMVE Predicted protein (Fragment) OS=Nematostella vectensis GN=v1g51848 PE=3 SV=1	PF02932.11	Neur_chan_memb	PTHR18945:SF338	SUBFAMILY NOT NAMED
asmbl_14713_ext	HAAC01001164		tr|A7SWG0|A7SWG0_NEMVE Predicted protein (Fragment) OS=Nematostella vectensis GN=v1g135278 PE=4 SV=1	PF08016.7	PKD_channel	PTHR10877	POLYCYSTIN-RELATED
asmbl_1471_ext	HAAC01001165
asmbl_14720	HAAC01001166			PF13302.1	Acetyltransf_3	PTHR31753:SF1	SUBFAMILY NOT NAMED
asmbl_14727	HAAC01001167
asmbl_14730	HAAC01001168	sp|B0VYY5|COX5A_MACPM Cytochrome c oxidase subunit 5A, mitochondrial OS=Macropus parma GN=COX5A PE=2 SV=1	tr|A7SX99|A7SX99_NEMVE Predicted protein OS=Nematostella vectensis GN=v1g175253 PE=4 SV=1	PF02284.11	COX5A	PTHR14200	CYTOCHROME C OXIDASE POLYPEPTIDE
asmbl_14734	HAAC01001169	sp|O14718|OPSX_HUMAN Visual pigment-like receptor peropsin OS=Homo sapiens GN=RRH PE=1 SV=1	tr|F1LIP5|F1LIP5_HYDVU Opsin OS=Hydra vulgaris GN=hydropsin8 PE=2 SV=1	PF00001.16	7tm_1	PTHR24240	OPSIN
asmbl_14735_ext	HAAC01001170	sp|Q9WUK7|OPN3_MOUSE Opsin-3 OS=Mus musculus GN=Opn3 PE=1 SV=1	tr|F1LIP2|F1LIP2_HYDVU Opsin OS=Hydra vulgaris GN=hydropsin5 PE=2 SV=1	PF00001.16	7tm_1	PTHR24240	OPSIN
asmbl_14739_ext	HAAC01001171	sp|O73747|FRG1_TAKRU Protein FRG1 OS=Takifugu rubripes GN=frg1 PE=2 SV=1	tr|A7RWZ5|A7RWZ5_NEMVE Predicted protein OS=Nematostella vectensis GN=v1g236711 PE=4 SV=1	PF06229.7	FRG1	PTHR12928	FRG1 PROTEIN
asmbl_1474	HAAC01001172
asmbl_14749_ext	HAAC01001173					PTHR13906:SF2	C3F
asmbl_1475_ext	HAAC01001174					PTHR23080:SF37	SUBFAMILY NOT NAMED
asmbl_14760	HAAC01001175
asmbl_14767	HAAC01001176	sp|P07293|CAC1S_RABIT Voltage-dependent L-type calcium channel subunit alpha-1S OS=Oryctolagus cuniculus GN=CACNA1S PE=1 SV=1	tr|O02038|O02038_CYACP Voltage-gated calcium channel alpha-1 subunit OS=Cyanea capillata PE=2 SV=1			PTHR10037	VOLTAGE-GATED CATION CHANNEL (CALCIUM AND SODIUM)
asmbl_14771	HAAC01001177	sp|Q5RF96|SPCS1_PONAB Signal peptidase complex subunit 1 OS=Pongo abelii GN=SPCS1 PE=3 SV=1	tr|A7SCR5|A7SCR5_NEMVE Predicted protein OS=Nematostella vectensis GN=v1g169043 PE=4 SV=1	PF06645.8	SPC12	PTHR13202	MICROSOMAL SIGNAL PEPTIDASE 12 KDA SUBUNIT
asmbl_14774_ext	HAAC01001178
asmbl_14777	HAAC01001179	sp|Q5R8Z6|MCFD2_PONAB Multiple coagulation factor deficiency protein 2 homolog OS=Pongo abelii GN=MCFD2 PE=2 SV=1	tr|A7SFP6|A7SFP6_NEMVE Predicted protein (Fragment) OS=Nematostella vectensis GN=v1g116525 PE=4 SV=1	PF13499.1	EF_hand_5	PTHR23104	MULTIPLE COAGULATION FACTOR DEFICIENCY PROTEIN 2 (NEURAL STEM CELL DERIVED NEURONAL SURVIVAL PROTEIN)
asmbl_1478	HAAC01001180
asmbl_14791_ext	HAAC01001181
asmbl_14800	HAAC01001182	sp|Q5ZLD7|VPS53_CHICK Vacuolar protein sorting-associated protein 53 homolog OS=Gallus gallus GN=VPS53 PE=2 SV=1	tr|A7SEW1|A7SEW1_NEMVE Predicted protein OS=Nematostella vectensis GN=v1g115608 PE=4 SV=1			PTHR12820	VACUOLAR SORTING PROTEIN 53
asmbl_14808	HAAC01001183
asmbl_14809_ext	HAAC01001184					PTHR21301:SF1	SUBFAMILY NOT NAMED
asmbl_1482	HAAC01001185	sp|P46824|KLC_DROME Kinesin light chain OS=Drosophila melanogaster GN=Klc PE=1 SV=1	tr|A7RZV0|A7RZV0_NEMVE Predicted protein (Fragment) OS=Nematostella vectensis GN=v1g164652 PE=4 SV=1	PF13424.1,PF13424.1	TPR_12,TPR_12	PTHR19959	KINESIN LIGHT CHAIN
asmbl_14820	HAAC01001186
asmbl_14826_ext	HAAC01001187	sp|P37967|PNBA_BACSU Para-nitrobenzyl esterase OS=Bacillus subtilis (strain 168) GN=pnbA PE=1 SV=2	tr|D2KX94|D2KX94_HYDVU Acetylcholinesterase OS=Hydra vulgaris GN=HyAChE PE=2 SV=1	PF00135.23	COesterase	PTHR11559	CARBOXYLESTERASE
asmbl_14828_ext	HAAC01001188
asmbl_14838_ext	HAAC01001189					PTHR13224	THYROID HORMONE RECEPTOR-ASSOCIATED PROTEIN-RELATED
asmbl_14841_ext	HAAC01001190
asmbl_14849	HAAC01001191
asmbl_14851_ext	HAAC01001192
asmbl_14852	HAAC01001193	sp|Q5R5C5|NOX4_PONAB NADPH oxidase 4 OS=Pongo abelii GN=NOX4 PE=2 SV=2				PTHR11972	NADPH OXIDASE
asmbl_14853	HAAC01001194
asmbl_14856_ext	HAAC01001195	sp|Q3U6N9|CH033_MOUSE UPF0488 protein C8orf33 homolog OS=Mus musculus PE=2 SV=1				PTHR13602	UNCHARACTERIZED
asmbl_14860_ext	HAAC01001196	sp|Q6AYQ6|MMAD_RAT Methylmalonic aciduria and homocystinuria type D homolog, mitochondrial OS=Rattus norvegicus GN=Mmadhc PE=2 SV=1	tr|A7RUY2|A7RUY2_NEMVE Predicted protein (Fragment) OS=Nematostella vectensis GN=v1g94190 PE=4 SV=1	PF10229.4	DUF2246	PTHR13192	MY011 PROTEIN
asmbl_14862_ext	HAAC01001197	sp|Q9NQY0|BIN3_HUMAN Bridging integrator 3 OS=Homo sapiens GN=BIN3 PE=1 SV=1	tr|A7S0R8|A7S0R8_NEMVE Predicted protein OS=Nematostella vectensis GN=v1g242048 PE=4 SV=1	PF03114.13	BAR	PTHR10321	BRIDGING INTEGRATOR
asmbl_14866	HAAC01001198
asmbl_14872_ext	HAAC01001199
asmbl_14875_ext	HAAC01001200
asmbl_14876	HAAC01001201
asmbl_14886_ext	HAAC01001202
asmbl_14887	HAAC01001203
asmbl_14898	HAAC01001204		tr|A7RUC7|A7RUC7_NEMVE Predicted protein OS=Nematostella vectensis GN=v1g240761 PE=4 SV=1	PF04505.7	CD225	PTHR14948	NG5
asmbl_148_ext	HAAC01001205
asmbl_14908	HAAC01001206	sp|D3ZZL9|GCC2_RAT GRIP and coiled-coil domain-containing protein 2 OS=Rattus norvegicus GN=Gcc2 PE=1 SV=1		PF01465.15	GRIP	PTHR18902:SF9	SUBFAMILY NOT NAMED
asmbl_1490_ext	HAAC01001207	sp|Q5PQM2|KLC4_RAT Kinesin light chain 4 OS=Rattus norvegicus GN=Klc4 PE=2 SV=1	tr|A7RZV0|A7RZV0_NEMVE Predicted protein (Fragment) OS=Nematostella vectensis GN=v1g164652 PE=4 SV=1	PF00515.23,PF13424.1	TPR_1,TPR_12	PTHR19959	KINESIN LIGHT CHAIN
asmbl_14917_ext	HAAC01001208	sp|Q5R8K6|RL35A_PONAB 60S ribosomal protein L35a OS=Pongo abelii GN=RPL35A PE=3 SV=1	tr|A0S5U4|A0S5U4_HYDVU Ribosomal protein L35A OS=Hydra vulgaris PE=4 SV=1	PF01247.13	Ribosomal_L35Ae	PTHR10902	60S RIBOSOMAL PROTEIN L35A
asmbl_14918	HAAC01001209
asmbl_14921_ext	HAAC01001210			PF01284.18	MARVEL
asmbl_14922	HAAC01001211	sp|Q95SX7|RTBS_DROME Probable RNA-directed DNA polymerase from transposon BS OS=Drosophila melanogaster GN=RTase PE=2 SV=1		PF00078.22	RVT_1	PTHR19446	REVERSE TRANSCRIPTASES
asmbl_14925	HAAC01001212
asmbl_14936	HAAC01001213
asmbl_14938_ext	HAAC01001214	sp|Q5VV67|PPRC1_HUMAN Peroxisome proliferator-activated receptor gamma coactivator-related protein 1 OS=Homo sapiens GN=PPRC1 PE=1 SV=1	tr|A7S0R1|A7S0R1_NEMVE Predicted protein OS=Nematostella vectensis GN=v1g242038 PE=4 SV=1	PF00076.17	RRM_1	PTHR15528:SF7	SUBFAMILY NOT NAMED
asmbl_1493_ext	HAAC01001215		tr|A7SS52|A7SS52_NEMVE Predicted protein OS=Nematostella vectensis GN=v1g247064 PE=4 SV=1
asmbl_1494	HAAC01001216		tr|A7SDP7|A7SDP7_NEMVE Predicted protein (Fragment) OS=Nematostella vectensis GN=v1g57470 PE=4 SV=1			PTHR19446	REVERSE TRANSCRIPTASES
asmbl_14942_ext	HAAC01001217
asmbl_14943_ext	HAAC01001218		tr|C7ENG9|C7ENG9_ACRMI Transposase OS=Acropora millepora PE=4 SV=1	PF13843.1	DDE_Tnp_1_7
asmbl_14948	HAAC01001219
asmbl_14949	HAAC01001220
asmbl_14966	HAAC01001221		tr|A7SWZ1|A7SWZ1_NEMVE DNA-directed RNA polymerase subunit OS=Nematostella vectensis GN=v1g231081 PE=3 SV=1			PTHR11239	DNA-DIRECTED RNA POLYMERASE
asmbl_14967	HAAC01001222	sp|Q9UJX2|CDC23_HUMAN Cell division cycle protein 23 homolog OS=Homo sapiens GN=CDC23 PE=1 SV=3	tr|A7RZ67|A7RZ67_NEMVE Predicted protein OS=Nematostella vectensis GN=v1g204335 PE=4 SV=1	PF04049.8	APC8	PTHR12558:SF10	CELL DIVISION CYCLE 23
asmbl_14974_ext	HAAC01001223
asmbl_14976_ext	HAAC01001224
asmbl_14998	HAAC01001225
asmbl_14_ext	HAAC01001226
asmbl_15000_ext	HAAC01001227	sp|Q5HZY0|UBXN4_RAT UBX domain-containing protein 4 OS=Rattus norvegicus GN=Ubxn4 PE=2 SV=1	tr|A7S1H1|A7S1H1_NEMVE Predicted protein OS=Nematostella vectensis GN=v1g100873 PE=4 SV=1	PF00789.15	UBX	PTHR13020:SF4	UBX6(YEAST)-RELATED
asmbl_15003	HAAC01001228
asmbl_15012	HAAC01001229
asmbl_15023	HAAC01001230
asmbl_15026_ext	HAAC01001231			PF12796.2	Ank_2	PTHR24198	ANKYRIN REPEAT AND PROTEIN KINASE DOMAIN-CONTAINING PROTEIN
asmbl_15030	HAAC01001232
asmbl_15040_ext	HAAC01001233	sp|Q5NEH3|TPMT_FRATT Thiopurine S-methyltransferase OS=Francisella tularensis subsp. tularensis (strain SCHU S4 / Schu 4) GN=tpm PE=3 SV=1	tr|A7RKP1|A7RKP1_NEMVE Predicted protein OS=Nematostella vectensis GN=v1g238963 PE=4 SV=1	PF05724.6	TPMT	PTHR10259	THIOPURINE S-METHYLTRANSFERASE
asmbl_15047_ext	HAAC01001234	sp|Q54KA7|SECG_DICDI Ankyrin repeat, PH and SEC7 domain containing protein secG OS=Dictyostelium discoideum GN=secG PE=2 SV=1	tr|A7SL14|A7SL14_NEMVE Predicted protein (Fragment) OS=Nematostella vectensis GN=v1g55150 PE=4 SV=1	PF13637.1,PF12796.2	Ank_4,Ank_2	PTHR24198	ANKYRIN REPEAT AND PROTEIN KINASE DOMAIN-CONTAINING PROTEIN
asmbl_15058	HAAC01001235	sp|P53563|B2CL1_RAT Bcl-2-like protein 1 OS=Rattus norvegicus GN=Bcl2l1 PE=1 SV=2	tr|A7LM80|A7LM80_HYDVU Bcl-2-like 4 OS=Hydra vulgaris PE=2 SV=1	PF00452.14	Bcl-2	PTHR11256	BCL-2 RELATED
asmbl_1505_ext	HAAC01001236
asmbl_15063	HAAC01001237
asmbl_15072_ext	HAAC01001238
asmbl_15079	HAAC01001239
asmbl_15081	HAAC01001240
asmbl_15088	HAAC01001241
asmbl_15105_ext	HAAC01001242		tr|A7SKN1|A7SKN1_NEMVE Predicted protein OS=Nematostella vectensis GN=v1g213743 PE=4 SV=1	PF01822.14	WSC	PTHR24256:SF80	SUBFAMILY NOT NAMED
asmbl_15107	HAAC01001243
asmbl_1510_ext	HAAC01001244
asmbl_15115_ext	HAAC01001245
asmbl_15116_ext	HAAC01001246
asmbl_15122	HAAC01001247
asmbl_15125	HAAC01001248	sp|Q9EPH8|PABP1_RAT Polyadenylate-binding protein 1 OS=Rattus norvegicus GN=Pabpc1 PE=2 SV=1	tr|A7SSV8|A7SSV8_NEMVE Predicted protein OS=Nematostella vectensis GN=v1g230864 PE=4 SV=1	PF00076.17,PF00076.17,PF00076.17,PF00076.17,PF00658.13	RRM_1,RRM_1,RRM_1,RRM_1,PABP	PTHR24011:SF165	SUBFAMILY NOT NAMED
asmbl_15127	HAAC01001249
asmbl_15138	HAAC01001250
asmbl_15140_ext	HAAC01001251	sp|P27012|SCRY4_ENTDO S-crystallin 4 OS=Enteroctopus dofleini PE=2 SV=1	tr|A7SR87|A7SR87_NEMVE Predicted protein OS=Nematostella vectensis GN=v1g192646 PE=3 SV=1	PF02798.15,PF00043.20	GST_N,GST_C	PTHR11571:SF16	SUBFAMILY NOT NAMED
asmbl_15145_ext	HAAC01001252			PF08423.6	Rad51	PTHR22942	RECA/RAD51/RADA DNA STRAND-PAIRING FAMILY MEMBER
asmbl_15149	HAAC01001253
asmbl_1515	HAAC01001254
asmbl_15156	HAAC01001255
asmbl_15162	HAAC01001256
asmbl_15166	HAAC01001257
asmbl_1517_ext	HAAC01001258
asmbl_1518	HAAC01001259
asmbl_15181	HAAC01001260		tr|A7S1T9|A7S1T9_NEMVE Predicted protein OS=Nematostella vectensis GN=v1g205483 PE=4 SV=1			PTHR18937:SF120	CHROMOSOME SEGREGATION PROTEIN
asmbl_15184_ext	HAAC01001261
asmbl_15193	HAAC01001262	sp|P35556|FBN2_HUMAN Fibrillin-2 OS=Homo sapiens GN=FBN2 PE=1 SV=3	tr|O76809|O76809_HYDVU Receptor tyrosine kinase HTK30 (Fragment) OS=Hydra vulgaris GN=HTK30 PE=2 SV=1	PF07645.10	EGF_CA	PTHR24034	FAMILY NOT NAMED
asmbl_15207	HAAC01001263
asmbl_15208_ext	HAAC01001264
asmbl_15209	HAAC01001265
asmbl_15215_ext	HAAC01001266
asmbl_15216	HAAC01001267
asmbl_15221_ext	HAAC01001268
asmbl_15222_ext	HAAC01001269	sp|Q7TNE3|SPAG7_MOUSE Sperm-associated antigen 7 OS=Mus musculus GN=Spag7 PE=1 SV=1	tr|A7SCW4|A7SCW4_NEMVE Predicted protein OS=Nematostella vectensis GN=v1g229913 PE=4 SV=1	PF01424.17	R3H	PTHR13498	SPERM ASSOCIATED ANTIGEN 7
asmbl_15224	HAAC01001270
asmbl_15228_ext	HAAC01001271
asmbl_15230	HAAC01001272
asmbl_15236	HAAC01001273			PF06783.6	UPF0239	PTHR14409	FAMILY NOT NAMED
asmbl_15242_ext	HAAC01001274
asmbl_15243_ext	HAAC01001275
asmbl_15245_ext	HAAC01001276
asmbl_15251_ext	HAAC01001277
asmbl_15252_ext	HAAC01001278
asmbl_15253	HAAC01001279
asmbl_15261	HAAC01001280	sp|O76756|RS8_APIME 40S ribosomal protein S8 OS=Apis mellifera GN=RpS8 PE=2 SV=2	tr|A7T0C1|A7T0C1_NEMVE 40S ribosomal protein S8 OS=Nematostella vectensis GN=v1g195152 PE=3 SV=1	PF01201.17	Ribosomal_S8e	PTHR10394	40S RIBOSOMAL PROTEIN S8
asmbl_15263	HAAC01001281	sp|Q8MLY8|RS8_DROME 40S ribosomal protein S8 OS=Drosophila melanogaster GN=RpS8 PE=1 SV=1	tr|A7T0C1|A7T0C1_NEMVE 40S ribosomal protein S8 OS=Nematostella vectensis GN=v1g195152 PE=3 SV=1	PF01201.17	Ribosomal_S8e	PTHR10394	40S RIBOSOMAL PROTEIN S8
asmbl_15265	HAAC01001282
asmbl_15266_ext	HAAC01001283
asmbl_15268	HAAC01001284
asmbl_1527	HAAC01001285	sp|Q9ESR9|ABCA2_RAT ATP-binding cassette sub-family A member 2 OS=Rattus norvegicus GN=Abca2 PE=1 SV=1	tr|A7SBQ0|A7SBQ0_NEMVE Predicted protein OS=Nematostella vectensis GN=v1g168693 PE=3 SV=1
asmbl_1528	HAAC01001286	sp|Q8R420|ABCA3_MOUSE ATP-binding cassette sub-family A member 3 OS=Mus musculus GN=Abca3 PE=2 SV=3	tr|A7RNL9|A7RNL9_NEMVE Predicted protein (Fragment) OS=Nematostella vectensis GN=v1g87844 PE=3 SV=1	PF12698.2	ABC2_membrane_3	PTHR19229:SF24	ABCA3,14,15
asmbl_15283_ext	HAAC01001287
asmbl_15287_ext	HAAC01001288			PF13385.1	Laminin_G_3
asmbl_15289	HAAC01001289					PTHR14494	ALADIN/ADRACALIN/AAAS
asmbl_15296	HAAC01001290
asmbl_15325	HAAC01001291
asmbl_15326_ext	HAAC01001292
asmbl_15329	HAAC01001293	sp|P38650|DYHC1_RAT Cytoplasmic dynein 1 heavy chain 1 OS=Rattus norvegicus GN=Dync1h1 PE=1 SV=1	tr|A7RXA1|A7RXA1_NEMVE Predicted protein OS=Nematostella vectensis GN=v1g241316 PE=4 SV=1
asmbl_15338_ext	HAAC01001294
asmbl_1533_ext	HAAC01001295
asmbl_15346_ext	HAAC01001296	sp|Q14192|FHL2_HUMAN Four and a half LIM domains protein 2 OS=Homo sapiens GN=FHL2 PE=1 SV=3	tr|A7SQ31|A7SQ31_NEMVE Predicted protein (Fragment) OS=Nematostella vectensis GN=v1g127058 PE=4 SV=1
asmbl_15347_ext	HAAC01001297		tr|A7RFX6|A7RFX6_NEMVE Predicted protein OS=Nematostella vectensis GN=v1g177334 PE=4 SV=1
asmbl_15357	HAAC01001298
asmbl_1535_ext	HAAC01001299
asmbl_15368_ext	HAAC01001300			PF13923.1	zf-C3HC4_2	PTHR24103:SF160	SUBFAMILY NOT NAMED
asmbl_15370_ext	HAAC01001301
asmbl_15372_ext	HAAC01001302			PF00194.16	Carb_anhydrase	PTHR18952:SF42	SUBFAMILY NOT NAMED
asmbl_15373_ext	HAAC01001303
asmbl_15374	HAAC01001304
asmbl_15378_ext	HAAC01001305	sp|P35668|GSHB_XENLA Glutathione synthetase OS=Xenopus laevis GN=gss PE=2 SV=1	tr|A7STC4|A7STC4_NEMVE Predicted protein OS=Nematostella vectensis GN=v1g130991 PE=4 SV=1	PF03917.12,PF03199.10	GSH_synth_ATP,GSH_synthase	PTHR11130	GLUTATHIONE SYNTHETASE
asmbl_15380	HAAC01001306			PF01284.18	MARVEL
asmbl_15388	HAAC01001307
asmbl_15389	HAAC01001308
asmbl_1539	HAAC01001309
asmbl_15391	HAAC01001310
asmbl_15397_ext	HAAC01001311		tr|A7SUM5|A7SUM5_NEMVE Predicted protein (Fragment) OS=Nematostella vectensis GN=v1g132528 PE=4 SV=1
asmbl_15399	HAAC01001312
asmbl_15401	HAAC01001313			PF03184.14	DDE_1	PTHR19303:SF64	SUBFAMILY NOT NAMED
asmbl_15409_ext	HAAC01001314
asmbl_1540_ext	HAAC01001315
asmbl_15410_ext	HAAC01001316
asmbl_15415	HAAC01001317	sp|Q9QX47|SON_MOUSE Protein SON OS=Mus musculus GN=Son PE=1 SV=2
asmbl_15416_ext	HAAC01001318	sp|Q5ZJ39|DENR_CHICK Density-regulated protein OS=Gallus gallus GN=DENR PE=2 SV=1	tr|A7S4N9|A7S4N9_NEMVE Predicted protein OS=Nematostella vectensis GN=v1g185620 PE=4 SV=1	PF01253.17	SUI1	PTHR12789	DENSITY-REGULATED PROTEIN HOMOLOG
asmbl_15420_ext	HAAC01001319		tr|A7SLC3|A7SLC3_NEMVE Predicted protein OS=Nematostella vectensis GN=v1g246003 PE=4 SV=1	PF01016.14	Ribosomal_L27	PTHR15893	RIBOSOMAL PROTEIN L27
asmbl_15422	HAAC01001320
asmbl_15428	HAAC01001321	sp|Q6PFQ2|EIF3C_DANRE Eukaryotic translation initiation factor 3 subunit C OS=Danio rerio GN=eif3c PE=1 SV=1	tr|A7S347|A7S347_NEMVE Predicted protein (Fragment) OS=Nematostella vectensis GN=v1g20376 PE=4 SV=1	PF01399.22	PCI	PTHR13937	EUKARYOTIC TRANSLATION INITATION FACTOR 3, SUBUNIT 8 (EIF3S8)-RELATED
asmbl_15434	HAAC01001322
asmbl_15439_ext	HAAC01001323	sp|Q8CAY6|THIC_MOUSE Acetyl-CoA acetyltransferase, cytosolic OS=Mus musculus GN=Acat2 PE=1 SV=2	tr|A7SD67|A7SD67_NEMVE Predicted protein OS=Nematostella vectensis GN=v1g169195 PE=3 SV=1	PF00108.18	Thiolase_N	PTHR18919:SF9	ACETYL-COA ACETYLTRANSFERASE
asmbl_15440	HAAC01001324	sp|Q9BWD1|THIC_HUMAN Acetyl-CoA acetyltransferase, cytosolic OS=Homo sapiens GN=ACAT2 PE=1 SV=2	tr|A7SD66|A7SD66_NEMVE Predicted protein OS=Nematostella vectensis GN=v1g114093 PE=3 SV=1	PF00108.18,PF02803.13	Thiolase_N,Thiolase_C	PTHR18919:SF7	ACETYL-COA ACETYLTRANSFERASE, MITOCHONDRIAL (ACETOACETYL-COA THIOLASE)
asmbl_15441_ext	HAAC01001325	sp|Q4AEH2|GPX4_PONPY Phospholipid hydroperoxide glutathione peroxidase, mitochondrial OS=Pongo pygmaeus GN=GPX4 PE=2 SV=2	tr|Q072C7|Q072C7_HYDVU Glutathione peroxidase OS=Hydra vulgaris PE=2 SV=2
asmbl_15443	HAAC01001326		tr|D1FNY7|D1FNY7_CARBN Putative cell adhesion protein (Fragment) OS=Carukia barnesi PE=2 SV=1	PF02469.17,PF02469.17	Fasciclin,Fasciclin	PTHR10900:SF61	SUBFAMILY NOT NAMED
asmbl_15458_ext	HAAC01001327	sp|Q8VCF1|CANT1_MOUSE Soluble calcium-activated nucleotidase 1 OS=Mus musculus GN=Cant1 PE=2 SV=1	tr|A7SYE9|A7SYE9_NEMVE Predicted protein OS=Nematostella vectensis GN=v1g175561 PE=4 SV=1	PF06079.6	Apyrase	PTHR13023	APYRASE
asmbl_15468	HAAC01001328	sp|Q5D1E7|ZC12A_MOUSE Ribonuclease ZC3H12A OS=Mus musculus GN=Zc3h12a PE=1 SV=2	tr|A7SGP0|A7SGP0_NEMVE Predicted protein (Fragment) OS=Nematostella vectensis GN=v1g53489 PE=4 SV=1	PF11977.3	RNase_Zc3h12a	PTHR12876	N4BP1-RELATED
asmbl_15470_ext	HAAC01001329
asmbl_15472	HAAC01001330
asmbl_15479	HAAC01001331
asmbl_1548	HAAC01001332
asmbl_15485	HAAC01001333
asmbl_15487	HAAC01001334	sp|P18754|RCC1_HUMAN Regulator of chromosome condensation OS=Homo sapiens GN=RCC1 PE=1 SV=1	tr|A7SSP6|A7SSP6_NEMVE Predicted protein OS=Nematostella vectensis GN=v1g237483 PE=4 SV=1	PF00415.13,PF00415.13,PF00415.13,PF00415.13,PF00415.13,PF00415.13	RCC1,RCC1,RCC1,RCC1,RCC1,RCC1	PTHR22870:SF16	REGULATOR OF CHROMOSOME CONDENSATION 1
asmbl_15490	HAAC01001335
asmbl_15491_ext	HAAC01001336	sp|O43422|P52K_HUMAN 52 kDa repressor of the inhibitor of the protein kinase OS=Homo sapiens GN=PRKRIR PE=2 SV=2	tr|A7S6J7|A7S6J7_NEMVE Predicted protein OS=Nematostella vectensis GN=v1g207589 PE=4 SV=1	PF14291.1	DUF4371	PTHR11697:SF74	HAT DIMERISATION DOMAIN-CONTAINING PROTEIN / TRANSPOSASE-RELATED
asmbl_15493	HAAC01001337	sp|Q53H47|SETMR_HUMAN Histone-lysine N-methyltransferase SETMAR OS=Homo sapiens GN=SETMAR PE=1 SV=1	tr|Q7KXT2|Q7KXT2_9CNID Transposase OS=Fungia sp. Kusabiraishi PE=4 SV=1
asmbl_155	HAAC01001338
asmbl_15503	HAAC01001339		tr|A7TCW5|A7TCW5_NEMVE Predicted protein OS=Nematostella vectensis GN=v1g225401 PE=4 SV=1	PF03372.18	Exo_endo_phos	PTHR19446:SF213	PREDICTED: SIMILAR TO DA1-12
asmbl_1551	HAAC01001340
asmbl_15513	HAAC01001341
asmbl_15515	HAAC01001342
asmbl_15517_ext	HAAC01001343			PF00383.17	dCMP_cyt_deam_1
asmbl_15519	HAAC01001344
asmbl_15521	HAAC01001345	sp|A6H584|CO6A5_MOUSE Collagen alpha-5(VI) chain OS=Mus musculus GN=Col6a5 PE=1 SV=2	tr|A7T1W7|A7T1W7_NEMVE Predicted protein (Fragment) OS=Nematostella vectensis GN=v1g828 PE=4 SV=1	PF00092.23,PF00092.23	VWA,VWA	PTHR22992	VON WILENBRAND FACTOR RELATED
asmbl_15524	HAAC01001346	sp|P23468|PTPRD_HUMAN Receptor-type tyrosine-protein phosphatase delta OS=Homo sapiens GN=PTPRD PE=1 SV=2		PF00041.16,PF00041.16	fn3,fn3	PTHR10489	CELL ADHESION MOLECULE
asmbl_15525_ext	HAAC01001347
asmbl_15526	HAAC01001348
asmbl_15528_ext	HAAC01001349		tr|A7T269|A7T269_NEMVE Predicted protein OS=Nematostella vectensis GN=v1g248578 PE=4 SV=1
asmbl_15529_ext	HAAC01001350	sp|Q3UM45|PP1R7_MOUSE Protein phosphatase 1 regulatory subunit 7 OS=Mus musculus GN=Ppp1r7 PE=1 SV=2	tr|A7RU20|A7RU20_NEMVE Predicted protein OS=Nematostella vectensis GN=v1g181969 PE=4 SV=1	PF12799.2,PF12799.2,PF12799.2,PF12799.2	LRR_4,LRR_4,LRR_4,LRR_4	PTHR10588	FAMILY NOT NAMED
asmbl_15531	HAAC01001351
asmbl_15534	HAAC01001352		tr|Q2A123|Q2A123_9CNID Gremlin-like 2 OS=Hydra magnipapillata GN=grm2 PE=2 SV=1	PF03045.10	DAN	PTHR15273	FAMILY NOT NAMED
asmbl_1554	HAAC01001353
asmbl_15542_ext	HAAC01001354
asmbl_15543_ext	HAAC01001355
asmbl_15545	HAAC01001356
asmbl_15546	HAAC01001357
asmbl_15556_ext	HAAC01001358	sp|P08419|CEL2A_PIG Chymotrypsin-like elastase family member 2A OS=Sus scrofa GN=CELA2A PE=1 SV=1	tr|A7S0L7|A7S0L7_NEMVE Predicted protein (Fragment) OS=Nematostella vectensis GN=v1g99932 PE=3 SV=1	PF01549.19,PF01549.19,PF00089.21	ShK,ShK,Trypsin	PTHR24265	FAMILY NOT NAMED
asmbl_15557_ext	HAAC01001359	sp|Q7M3E1|CTRC_BOVIN Chymotrypsin-C OS=Bos taurus GN=CTRC PE=1 SV=2	tr|A7SZF8|A7SZF8_NEMVE Predicted protein (Fragment) OS=Nematostella vectensis GN=v1g2158 PE=3 SV=1	PF01549.19,PF01549.19,PF00089.21	ShK,ShK,Trypsin	PTHR24265	FAMILY NOT NAMED
asmbl_15564	HAAC01001360
asmbl_15567	HAAC01001361			PF00076.17,PF00076.17	RRM_1,RRM_1	PTHR24012:SF0	SUBFAMILY NOT NAMED
asmbl_15568	HAAC01001362
asmbl_15569	HAAC01001363
asmbl_1557	HAAC01001364
asmbl_15570	HAAC01001365	sp|Q8TDD5|MCLN3_HUMAN Mucolipin-3 OS=Homo sapiens GN=MCOLN3 PE=2 SV=1	tr|A7S163|A7S163_NEMVE Predicted protein (Fragment) OS=Nematostella vectensis GN=v1g100508 PE=4 SV=1			PTHR12127:SF5	MUCOLIPIN-3
asmbl_15576	HAAC01001366
asmbl_15583_ext	HAAC01001367
asmbl_15586	HAAC01001368
asmbl_15592_ext	HAAC01001369	sp|Q6NY89|LSG1_DANRE Large subunit GTPase 1 homolog OS=Danio rerio GN=lsg1 PE=2 SV=1	tr|A7S5J2|A7S5J2_NEMVE Predicted protein OS=Nematostella vectensis GN=v1g166699 PE=4 SV=1
asmbl_15595	HAAC01001370
asmbl_15598	HAAC01001371					PTHR21588:SF0	SUBFAMILY NOT NAMED
asmbl_15599	HAAC01001372	sp|Q12962|TAF10_HUMAN Transcription initiation factor TFIID subunit 10 OS=Homo sapiens GN=TAF10 PE=1 SV=1	tr|A7RU94|A7RU94_NEMVE Predicted protein (Fragment) OS=Nematostella vectensis GN=v1g93714 PE=4 SV=1	PF03540.8	TFIID_30kDa	PTHR21242	TRANSCRIPTION INITIATION FACTOR TFIID SUBUNIT 10
asmbl_15602	HAAC01001373	sp|O75177|CREST_HUMAN Calcium-responsive transactivator OS=Homo sapiens GN=SS18L1 PE=1 SV=2	tr|A7SAM5|A7SAM5_NEMVE Predicted protein OS=Nematostella vectensis GN=v1g244000 PE=4 SV=1	PF05030.7	SSXT	PTHR23107	SYNOVIAL SARCOMA ASSOCIATED SS18 PROTEIN
asmbl_15606_ext	HAAC01001374	sp|Q9VLZ7|C4D21_DROME Probable cytochrome P450 4d21 OS=Drosophila melanogaster GN=Cyp4d21 PE=3 SV=1	tr|A7RXU5|A7RXU5_NEMVE Predicted protein (Fragment) OS=Nematostella vectensis GN=v1g97227 PE=3 SV=1	PF00067.17	p450	PTHR24292	FAMILY NOT NAMED
asmbl_15623_ext	HAAC01001375			PF05970.9	PIF1	PTHR10492:SF8	UNCHARACTERIZED
asmbl_15625_ext	HAAC01001376
asmbl_15626_ext	HAAC01001377
asmbl_15628	HAAC01001378
asmbl_15631_ext	HAAC01001379
asmbl_15633_ext	HAAC01001380					PTHR15189	FAMILY NOT NAMED
asmbl_1563_ext	HAAC01001381
asmbl_15646	HAAC01001382
asmbl_15647	HAAC01001383
asmbl_15666	HAAC01001384
asmbl_15667	HAAC01001385					PTHR24230	G-PROTEIN COUPLED RECEPTOR
asmbl_15670	HAAC01001386	sp|Q63413|DX39B_RAT Spliceosome RNA helicase Ddx39b OS=Rattus norvegicus GN=Ddx39b PE=1 SV=3	tr|A7RYW1|A7RYW1_NEMVE Predicted protein OS=Nematostella vectensis GN=v1g236766 PE=4 SV=1	PF00271.26	Helicase_C	PTHR24031:SF75	SUBFAMILY NOT NAMED
asmbl_15680_ext	HAAC01001387
asmbl_15682_ext	HAAC01001388
asmbl_15683	HAAC01001389
asmbl_15691_ext	HAAC01001390	sp|Q96K80|ZC3HA_HUMAN Zinc finger CCCH domain-containing protein 10 OS=Homo sapiens GN=ZC3H10 PE=1 SV=1	tr|A7S573|A7S573_NEMVE Predicted protein OS=Nematostella vectensis GN=v1g242949 PE=4 SV=1	PF00642.19	zf-CCCH	PTHR12675:SF1	SUBFAMILY NOT NAMED
asmbl_15694	HAAC01001391
asmbl_15696_ext	HAAC01001392
asmbl_15697	HAAC01001393			PF00078.22	RVT_1	PTHR19446	REVERSE TRANSCRIPTASES
asmbl_15699	HAAC01001394
asmbl_157	HAAC01001395
asmbl_15708	HAAC01001396
asmbl_15711	HAAC01001397					PTHR19446	REVERSE TRANSCRIPTASES
asmbl_15715_ext	HAAC01001398	sp|Q54G05|LRRX1_DICDI Putative leucine-rich repeat-containing protein DDB_G0290503 OS=Dictyostelium discoideum GN=DDB_G0290503 PE=4 SV=1
asmbl_15724	HAAC01001399
asmbl_15728	HAAC01001400
asmbl_15731_ext	HAAC01001401
asmbl_15733	HAAC01001402			PF00628.24	PHD	PTHR23123	PHD/F-BOX CONTAINING PROTEIN
asmbl_15739	HAAC01001403
asmbl_15744	HAAC01001404			PF12796.2	Ank_2	PTHR24193:SF20	ANKYRIN REPEAT PROTEIN
asmbl_15745	HAAC01001405
asmbl_1574_ext	HAAC01001406	sp|P37199|NU155_RAT Nuclear pore complex protein Nup155 OS=Rattus norvegicus GN=Nup155 PE=1 SV=1	tr|A7T1X3|A7T1X3_NEMVE Predicted protein (Fragment) OS=Nematostella vectensis GN=v1g142315 PE=4 SV=1
asmbl_15752	HAAC01001407
asmbl_15762	HAAC01001408	sp|Q01617|CPO_DROME Protein couch potato OS=Drosophila melanogaster GN=cpo PE=2 SV=3	tr|A7REQ1|A7REQ1_NEMVE Predicted protein (Fragment) OS=Nematostella vectensis GN=v1g79108 PE=4 SV=1	PF00076.17,PF00076.17	RRM_1,RRM_1	PTHR12742	RNA-BINDING PROTEIN
asmbl_15765	HAAC01001409	sp|Q01617|CPO_DROME Protein couch potato OS=Drosophila melanogaster GN=cpo PE=2 SV=3	tr|A7REQ1|A7REQ1_NEMVE Predicted protein (Fragment) OS=Nematostella vectensis GN=v1g79108 PE=4 SV=1	PF00076.17,PF00076.17	RRM_1,RRM_1	PTHR12742	RNA-BINDING PROTEIN
asmbl_15773	HAAC01001410	sp|Q63699|CDK2_RAT Cyclin-dependent kinase 2 OS=Rattus norvegicus GN=Cdk2 PE=1 SV=1	tr|A7S4F0|A7S4F0_NEMVE Predicted protein OS=Nematostella vectensis GN=v1g185545 PE=4 SV=1	PF00069.20	Pkinase	PTHR24056:SF122	CELL DIVISION PROTEIN KINASE 3
asmbl_15774_ext	HAAC01001411			PF13304.1	AAA_21	PTHR24220	FAMILY NOT NAMED
asmbl_15775_ext	HAAC01001412
asmbl_15777	HAAC01001413			PF13518.1	HTH_28
asmbl_15779_ext	HAAC01001414			PF00001.16	7tm_1	PTHR24249:SF89	SUBFAMILY NOT NAMED
asmbl_15785_ext	HAAC01001415
asmbl_15786_ext	HAAC01001416
asmbl_15787	HAAC01001417
asmbl_15789	HAAC01001418		tr|A7RX58|A7RX58_NEMVE Predicted protein OS=Nematostella vectensis GN=v1g241289 PE=4 SV=1
asmbl_15790_ext	HAAC01001419
asmbl_15791	HAAC01001420	sp|P25122|KCNC1_RAT Potassium voltage-gated channel subfamily C member 1 OS=Rattus norvegicus GN=Kcnc1 PE=2 SV=1	tr|C6KL11|C6KL11_POLPE Voltage-gated potassium channel alpha subunit OS=Polyorchis penicillatus GN=Shaw1 PE=2 SV=1	PF02214.17	K_tetra	PTHR11537:SF87	VOLTAGE-GATED POTASSIUM CHANNEL SUBUNIT KV3.1
asmbl_15793	HAAC01001421					PTHR24060	METABOTROPIC GLUTAMATE RECEPTOR
asmbl_1580	HAAC01001422
asmbl_15800	HAAC01001423
asmbl_15802_ext	HAAC01001424
asmbl_15813	HAAC01001425
asmbl_15829_ext	HAAC01001426
asmbl_1582_ext	HAAC01001427
asmbl_15833_ext	HAAC01001428		tr|G7H7V9|G7H7V9_9CNID Minicollagen 6 OS=Hydra magnipapillata PE=2 SV=1	PF01391.13	Collagen	PTHR24023	FAMILY NOT NAMED
asmbl_15835_ext	HAAC01001429
asmbl_15839	HAAC01001430
asmbl_15841_ext	HAAC01001431
asmbl_15842	HAAC01001432					PTHR10178	GAG/POL/ENV POLYPROTEIN
asmbl_15843_ext	HAAC01001433
asmbl_15844_ext	HAAC01001434			PF01754.11,PF03193.11	zf-A20,DUF258	PTHR11649:SF13	GTP-BINDING PROTEIN ENGB-RELATED
asmbl_15847	HAAC01001435
asmbl_15849_ext	HAAC01001436		tr|A7S6E5|A7S6E5_NEMVE Predicted protein OS=Nematostella vectensis GN=v1g243188 PE=4 SV=1
asmbl_15851	HAAC01001437
asmbl_15852_ext	HAAC01001438
asmbl_15855_ext	HAAC01001439
asmbl_15858	HAAC01001440
asmbl_15869	HAAC01001441		tr|A7SFD5|A7SFD5_NEMVE Predicted protein (Fragment) OS=Nematostella vectensis GN=v1g116296 PE=4 SV=1			PTHR20963:SF8	MULTIPLE INOSITOL POLYPHOSPHATE PHOSPHATASE
asmbl_15870_ext	HAAC01001442
asmbl_15873	HAAC01001443					PTHR24060	METABOTROPIC GLUTAMATE RECEPTOR
asmbl_15896_ext	HAAC01001444	sp|Q9GRC0|MOS_ASTPE Serine/threonine-protein kinase mos OS=Asterina pectinifera GN=mos PE=1 SV=1	tr|A7SD99|A7SD99_NEMVE Predicted protein OS=Nematostella vectensis GN=v1g188457 PE=3 SV=1	PF00069.20	Pkinase	PTHR23257:SF295	PREDICTED PROTEIN
asmbl_15898	HAAC01001445
asmbl_158_ext	HAAC01001446	sp|O46432|MA2B1_FELCA Lysosomal alpha-mannosidase OS=Felis catus GN=MAN2B1 PE=2 SV=1	tr|A7SFA1|A7SFA1_NEMVE Predicted protein OS=Nematostella vectensis GN=v1g244860 PE=4 SV=1	PF09261.6	Alpha-mann_mid	PTHR11607:SF3	LYSOSOMAL ALPHA-MANNOSIDASE (MANNOSIDASE ALPHA CLASS 2B MEMBER 1)
asmbl_1590	HAAC01001447
asmbl_15900_ext	HAAC01001448
asmbl_15913_ext	HAAC01001449		tr|A7SJ86|A7SJ86_NEMVE Predicted protein OS=Nematostella vectensis GN=v1g245617 PE=4 SV=1	PF10183.4	ESSS
asmbl_15914_ext	HAAC01001450
asmbl_15917	HAAC01001451	sp|Q7Z3U7|MON2_HUMAN Protein MON2 homolog OS=Homo sapiens GN=MON2 PE=1 SV=2	tr|A7SXQ8|A7SXQ8_NEMVE Predicted protein OS=Nematostella vectensis GN=v1g175414 PE=4 SV=1
asmbl_1591_ext	HAAC01001452
asmbl_15922_ext	HAAC01001453	sp|Q7Z3U7|MON2_HUMAN Protein MON2 homolog OS=Homo sapiens GN=MON2 PE=1 SV=2	tr|A7SXQ8|A7SXQ8_NEMVE Predicted protein OS=Nematostella vectensis GN=v1g175414 PE=4 SV=1
asmbl_15923_ext	HAAC01001454	sp|Q9HBH1|DEFM_HUMAN Peptide deformylase, mitochondrial OS=Homo sapiens GN=PDF PE=1 SV=1	tr|A7SK78|A7SK78_NEMVE Predicted protein (Fragment) OS=Nematostella vectensis GN=v1g121345 PE=3 SV=1	PF01327.16	Pep_deformylase	PTHR10458	PEPTIDE DEFORMYLASE
asmbl_15934_ext	HAAC01001455	sp|Q9WTN6|S22AL_MOUSE Solute carrier family 22 member 21 OS=Mus musculus GN=Slc22a21 PE=2 SV=1	tr|A7SHW2|A7SHW2_NEMVE Predicted protein (Fragment) OS=Nematostella vectensis GN=v1g118993 PE=4 SV=1	PF07690.11	MFS_1	PTHR24064	FAMILY NOT NAMED
asmbl_15936	HAAC01001456
asmbl_15937	HAAC01001457
asmbl_15940	HAAC01001458
asmbl_15953	HAAC01001459
asmbl_15954_ext	HAAC01001460
asmbl_15958	HAAC01001461
asmbl_15966	HAAC01001462
asmbl_15971_ext	HAAC01001463					PTHR19143:SF39	TENASCIN R
asmbl_15972_ext	HAAC01001464	sp|Q96QK8|CD034_HUMAN Uncharacterized protein C4orf34 OS=Homo sapiens GN=C4orf34 PE=2 SV=1	tr|A7RM84|A7RM84_NEMVE Predicted protein OS=Nematostella vectensis GN=v1g199185 PE=4 SV=1	PF11027.3	DUF2615	PTHR31019	UNCHARACTERIZED
asmbl_15974_ext	HAAC01001465		tr|A7SPH6|A7SPH6_NEMVE Predicted protein OS=Nematostella vectensis GN=v1g215415 PE=4 SV=1
asmbl_15975	HAAC01001466			PF06464.6	DMAP_binding	PTHR22754	DISCO-INTERACTING PROTEIN 2 (DIP2)-RELATED
asmbl_1597_ext	HAAC01001467
asmbl_15988	HAAC01001468	sp|Q9Y6W6|DUS10_HUMAN Dual specificity protein phosphatase 10 OS=Homo sapiens GN=DUSP10 PE=1 SV=1	tr|A7SGZ1|A7SGZ1_NEMVE Predicted protein (Fragment) OS=Nematostella vectensis GN=v1g117981 PE=4 SV=1	PF00782.15	DSPc	PTHR10159	DUAL SPECIFICITY PROTEIN PHOSPHATASE
asmbl_15996	HAAC01001469
asmbl_1599_ext	HAAC01001470
asmbl_16001	HAAC01001471	sp|Q9HBU6|EKI1_HUMAN Ethanolamine kinase 1 OS=Homo sapiens GN=ETNK1 PE=1 SV=1	sp|A7SK27|EKI_NEMVE Probable ethanolamine kinase OS=Nematostella vectensis GN=etnk PE=3 SV=1	PF01633.15	Choline_kinase	PTHR22603	CHOLINE/ETHANOALAMINE KINASE
asmbl_16002_ext	HAAC01001472		tr|A7S3H0|A7S3H0_NEMVE Predicted protein OS=Nematostella vectensis GN=v1g206217 PE=4 SV=1
asmbl_16007_ext	HAAC01001473	sp|Q1JQ92|POP5_BOVIN Ribonuclease P/MRP protein subunit POP5 OS=Bos taurus GN=POP5 PE=2 SV=1	tr|A7RV92|A7RV92_NEMVE Predicted protein OS=Nematostella vectensis GN=v1g240928 PE=4 SV=1	PF01900.14	RNase_P_Rpp14	PTHR13004	UNCHARACTERIZED
asmbl_16022_ext	HAAC01001474
asmbl_16023	HAAC01001475
asmbl_16024	HAAC01001476
asmbl_16027_ext	HAAC01001477	sp|Q5R5X9|SMYD4_PONAB SET and MYND domain-containing protein 4 OS=Pongo abelii GN=SMYD4 PE=2 SV=1	tr|A7SWX2|A7SWX2_NEMVE Predicted protein OS=Nematostella vectensis GN=v1g135947 PE=4 SV=1	PF00856.23	SET	PTHR12197:SF11	SET AND MYND DOMAIN CONTAINING
asmbl_1603	HAAC01001478
asmbl_16033_ext	HAAC01001479			PF00001.16	7tm_1	PTHR24249:SF89	SUBFAMILY NOT NAMED
asmbl_16034	HAAC01001480
asmbl_16039	HAAC01001481		tr|A7S2Y6|A7S2Y6_NEMVE Predicted protein (Fragment) OS=Nematostella vectensis GN=v1g102638 PE=4 SV=1	PF09606.5	Med15	PTHR31804	FAMILY NOT NAMED
asmbl_1604	HAAC01001482			PF00665.21	rve	PTHR24559	FAMILY NOT NAMED
asmbl_16040	HAAC01001483			PF05485.7	THAP	PTHR23080	THAP DOMAIN PROTEIN
asmbl_16041_ext	HAAC01001484		tr|A7S445|A7S445_NEMVE Predicted protein (Fragment) OS=Nematostella vectensis GN=v1g103876 PE=4 SV=1	PF13359.1	DDE_4	PTHR23080:SF34	SUBFAMILY NOT NAMED
asmbl_16044	HAAC01001485
asmbl_16048	HAAC01001486
asmbl_16049	HAAC01001487
asmbl_1605	HAAC01001488	sp|Q86UT8|CCD84_HUMAN Coiled-coil domain-containing protein 84 OS=Homo sapiens GN=CCDC84 PE=2 SV=1	tr|A7SAA3|A7SAA3_NEMVE Predicted protein OS=Nematostella vectensis GN=v1g243929 PE=4 SV=1			PTHR31198:SF1	SUBFAMILY NOT NAMED
asmbl_16053_ext	HAAC01001489	sp|Q26636|CATL_SARPE Cathepsin L OS=Sarcophaga peregrina PE=1 SV=1	tr|Q86GJ2|Q86GJ2_HYDVU Cathepsin L OS=Hydra vulgaris PE=2 SV=1	PF08246.7,PF00112.18	Inhibitor_I29,Peptidase_C1	PTHR12411:SF57	CATHEPSIN L
asmbl_16054	HAAC01001490		tr|A7SGA0|A7SGA0_NEMVE Predicted protein OS=Nematostella vectensis GN=v1g211833 PE=4 SV=1
asmbl_16057_ext	HAAC01001491	sp|Q8TC12|RDH11_HUMAN Retinol dehydrogenase 11 OS=Homo sapiens GN=RDH11 PE=1 SV=2	tr|A7SJM9|A7SJM9_NEMVE Predicted protein OS=Nematostella vectensis GN=v1g190533 PE=3 SV=1	PF00106.20	adh_short	PTHR24320:SF0	SUBFAMILY NOT NAMED
asmbl_16059_ext	HAAC01001492	sp|Q8TC12|RDH11_HUMAN Retinol dehydrogenase 11 OS=Homo sapiens GN=RDH11 PE=1 SV=2	tr|A7SJM9|A7SJM9_NEMVE Predicted protein OS=Nematostella vectensis GN=v1g190533 PE=3 SV=1	PF00106.20	adh_short	PTHR24320:SF0	SUBFAMILY NOT NAMED
asmbl_16068	HAAC01001493
asmbl_16071	HAAC01001494
asmbl_16072	HAAC01001495
asmbl_16079_ext	HAAC01001496	sp|Q3KQG9|PPAT_XENLA Testicular acid phosphatase homolog OS=Xenopus laevis GN=acpt PE=2 SV=1	tr|A7SL52|A7SL52_NEMVE Predicted protein (Fragment) OS=Nematostella vectensis GN=v1g122321 PE=4 SV=1	PF00328.17	His_Phos_2	PTHR11567:SF26	PROSTATIC ACID PHOSPHATASE
asmbl_16085	HAAC01001497
asmbl_16091_ext	HAAC01001498
asmbl_16092	HAAC01001499
asmbl_16096	HAAC01001500
asmbl_16104	HAAC01001501		tr|A7SKD6|A7SKD6_NEMVE Peptidyl-prolyl cis-trans isomerase (Fragment) OS=Nematostella vectensis GN=v1g245848 PE=4 SV=1
asmbl_16109	HAAC01001502
asmbl_1611	HAAC01001503
asmbl_16114	HAAC01001504
asmbl_16115	HAAC01001505
asmbl_16119	HAAC01001506
asmbl_16120_ext	HAAC01001507					PTHR24003	MAJOR FACILITATOR SUPERFAMILY DOMAIN-CONTAINING PROTEIN-RELATED
asmbl_16123	HAAC01001508
asmbl_16125	HAAC01001509
asmbl_16126	HAAC01001510
asmbl_16130	HAAC01001511
asmbl_16140_ext	HAAC01001512
asmbl_16143	HAAC01001513			PF00520.26	Ion_trans	PTHR10037:SF50	VOLTAGE-DEPENDENT CALCIUM CHANNEL TYPE D-RELATED
asmbl_16150	HAAC01001514
asmbl_16153_ext	HAAC01001515
asmbl_16174_ext	HAAC01001516
asmbl_16177	HAAC01001517
asmbl_16184	HAAC01001518
asmbl_16186_ext	HAAC01001519	sp|Q9TU53|CUBN_CANFA Cubilin OS=Canis familiaris GN=CUBN PE=1 SV=1	tr|A7RVK4|A7RVK4_NEMVE Predicted protein (Fragment) OS=Nematostella vectensis GN=v1g94984 PE=4 SV=1	PF00431.15,PF00431.15	CUB,CUB	PTHR10127	DISCOIDIN, CUB, EGF, LAMININ , AND ZINC METALLOPROTEASE DOMAIN CONTAINING
asmbl_16193	HAAC01001520	sp|Q68FG0|ZC4H2_MOUSE Zinc finger C4H2 domain-containing protein OS=Mus musculus GN=Zc4h2 PE=2 SV=1	tr|A7SXF5|A7SXF5_NEMVE Predicted protein OS=Nematostella vectensis GN=v1g227578 PE=4 SV=1	PF10146.4	zf-C4H2	PTHR31058	FAMILY NOT NAMED
asmbl_16202_ext	HAAC01001521
asmbl_16207_ext	HAAC01001522			PF09803.4	DUF2346
asmbl_16213	HAAC01001523
asmbl_16216	HAAC01001524					PTHR11439:SF127	PREDICTED PROTEIN (FRAGMENT)
asmbl_16220	HAAC01001525
asmbl_16221	HAAC01001526	sp|Q14676|MDC1_HUMAN Mediator of DNA damage checkpoint protein 1 OS=Homo sapiens GN=MDC1 PE=1 SV=3	tr|A7RF95|A7RF95_NEMVE Predicted protein (Fragment) OS=Nematostella vectensis GN=v1g79311 PE=4 SV=1	PF00533.21	BRCT	PTHR23196	PAX TRANSCRIPTION ACTIVATION DOMAIN INTERACTING PROTEIN
asmbl_16224	HAAC01001527
asmbl_16226	HAAC01001528
asmbl_16227_ext	HAAC01001529			PF03221.11,PF03184.14	HTH_Tnp_Tc5,DDE_1	PTHR19303:SF64	SUBFAMILY NOT NAMED
asmbl_16228	HAAC01001530
asmbl_16238_ext	HAAC01001531
asmbl_1624	HAAC01001532			PF00078.22	RVT_1	PTHR19446	REVERSE TRANSCRIPTASES
asmbl_16241	HAAC01001533
asmbl_16242	HAAC01001534
asmbl_16245	HAAC01001535
asmbl_16252_ext	HAAC01001536
asmbl_16253_ext	HAAC01001537
asmbl_16254_ext	HAAC01001538	sp|Q26636|CATL_SARPE Cathepsin L OS=Sarcophaga peregrina PE=1 SV=1	tr|Q86GJ2|Q86GJ2_HYDVU Cathepsin L OS=Hydra vulgaris PE=2 SV=1	PF08246.7,PF00112.18	Inhibitor_I29,Peptidase_C1	PTHR12411:SF149	CYSTEINE ENDOPEPTIDASE
asmbl_16257	HAAC01001539			PF01105.19	EMP24_GP25L	PTHR22811:SF11	TRANSMEMBRANE EMP24 DOMAIN-CONTAINING PROTEIN
asmbl_16264_ext	HAAC01001540
asmbl_16267_ext	HAAC01001541			PF04937.10	DUF659	PTHR32166:SF7	SUBFAMILY NOT NAMED
asmbl_16268_ext	HAAC01001542		tr|A7T2B2|A7T2B2_NEMVE Predicted protein (Fragment) OS=Nematostella vectensis GN=v1g142904 PE=4 SV=1
asmbl_16269_ext	HAAC01001543					PTHR10489:SF336	SUBFAMILY NOT NAMED
asmbl_16271	HAAC01001544
asmbl_16273_ext	HAAC01001545
asmbl_16274_ext	HAAC01001546
asmbl_16276_ext	HAAC01001547	sp|P79959|GBB1_XENLA Guanine nucleotide-binding protein G(I)/G(S)/G(T) subunit beta-1 OS=Xenopus laevis GN=gnb1 PE=2 SV=1	tr|A7S5Z1|A7S5Z1_NEMVE Predicted protein OS=Nematostella vectensis GN=v1g105798 PE=4 SV=1	PF00400.27,PF00400.27,PF00400.27,PF00400.27,PF00400.27,PF00400.27,PF00400.27	WD40,WD40,WD40,WD40,WD40,WD40,WD40	PTHR19850	GUANINE NUCLEOTIDE-BINDING PROTEIN BETA (G PROTEIN BETA)
asmbl_16286_ext	HAAC01001548	sp|Q2LK54|COL12_CHICK Collectin-12 OS=Gallus gallus GN=COLEC12 PE=2 SV=1	tr|Q9GQB1|Q9GQB1_HYDVU Type IV collagen alpha 1 chain OS=Hydra vulgaris PE=2 SV=1
asmbl_16289	HAAC01001549					PTHR11697:SF57	TRANSPOSASE-RELATED
asmbl_16291_ext	HAAC01001550	sp|Q9H8X2|IPPK_HUMAN Inositol-pentakisphosphate 2-kinase OS=Homo sapiens GN=IPPK PE=1 SV=1	tr|A7SXN9|A7SXN9_NEMVE Predicted protein OS=Nematostella vectensis GN=v1g194596 PE=4 SV=1	PF06090.7	Ins_P5_2-kin	PTHR14456	INOSITOL POLYPHOSPHATE KINASE 1
asmbl_16292	HAAC01001551
asmbl_16293_ext	HAAC01001552
asmbl_16295_ext	HAAC01001553					PTHR11254:SF109	PROBABLE E3 UBIQUITIN-PROTEIN LIGASE HERC5 (EC 6.3.2.-)(HECT DOMAIN AND RCC1-LIK
asmbl_16300	HAAC01001554
asmbl_16305_ext	HAAC01001555	sp|Q8VDT1|SC5A9_MOUSE Sodium/glucose cotransporter 4 OS=Mus musculus GN=Slc5a9 PE=2 SV=3	tr|A7RQP5|A7RQP5_NEMVE Predicted protein OS=Nematostella vectensis GN=v1g89958 PE=3 SV=1
asmbl_16307	HAAC01001556
asmbl_16308_ext	HAAC01001557
asmbl_1631	HAAC01001558		tr|F2XX00|F2XX00_9CNID NLR type 1 OS=Hydra magnipapillata PE=2 SV=1
asmbl_16314_ext	HAAC01001559		tr|Q25199|Q25199_HYDVU Tyrosine kinase receptor OS=Hydra vulgaris PE=2 SV=2
asmbl_16316	HAAC01001560
asmbl_16320	HAAC01001561
asmbl_16328_ext	HAAC01001562
asmbl_1633	HAAC01001563
asmbl_16333	HAAC01001564
asmbl_16335	HAAC01001565
asmbl_16336_ext	HAAC01001566		tr|F2XX00|F2XX00_9CNID NLR type 1 OS=Hydra magnipapillata PE=2 SV=1
asmbl_16337_ext	HAAC01001567		tr|F2XX00|F2XX00_9CNID NLR type 1 OS=Hydra magnipapillata PE=2 SV=1
asmbl_16339	HAAC01001568	sp|P08252|CHI1_TOBAC Endochitinase A OS=Nicotiana tabacum GN=CHN48 PE=1 SV=2		PF00182.14	Glyco_hydro_19	PTHR22595:SF6	CHITINASE-RELATED
asmbl_16342	HAAC01001569
asmbl_16358_ext	HAAC01001570
asmbl_16369	HAAC01001571	sp|Q8WW52|F151A_HUMAN Protein FAM151A OS=Homo sapiens GN=FAM151A PE=2 SV=2	tr|A7RGQ0|A7RGQ0_NEMVE Predicted protein (Fragment) OS=Nematostella vectensis GN=v1g36409 PE=4 SV=1	PF10223.4	DUF2181	PTHR21184	FAMILY NOT NAMED
asmbl_1636_ext	HAAC01001572		tr|F2XX00|F2XX00_9CNID NLR type 1 OS=Hydra magnipapillata PE=2 SV=1
asmbl_16391_ext	HAAC01001573
asmbl_16396	HAAC01001574		tr|F8UGT1|F8UGT1_HYDVU Fibroblast growth factor (Fragment) OS=Hydra vulgaris GN=FGF PE=2 SV=1	PF00167.13	FGF	PTHR11486	HEPARIN-BINDING GROWTH FACTOR FAMILY MEMBER/FGF
asmbl_16404_ext	HAAC01001575		tr|A7RUC7|A7RUC7_NEMVE Predicted protein OS=Nematostella vectensis GN=v1g240761 PE=4 SV=1	PF04505.7	CD225	PTHR14948	NG5
asmbl_16405	HAAC01001576		tr|A7RUC7|A7RUC7_NEMVE Predicted protein OS=Nematostella vectensis GN=v1g240761 PE=4 SV=1
asmbl_16410_ext	HAAC01001577
asmbl_16412_ext	HAAC01001578			PF00002.19	7tm_2	PTHR12011:SF74	G-PROTEIN-COUPLED RECEPTOR (GPCR) FAMILY PROTEIN
asmbl_16429_ext	HAAC01001579		tr|A1E3K6|A1E3K6_HYDVU Bcl-2-like 1 OS=Hydra vulgaris PE=2 SV=1	PF00452.14	Bcl-2	PTHR11256	BCL-2 RELATED
asmbl_1642_ext	HAAC01001580	sp|Q9NSK0|KLC4_HUMAN Kinesin light chain 4 OS=Homo sapiens GN=KLC4 PE=1 SV=3	tr|A7RZV0|A7RZV0_NEMVE Predicted protein (Fragment) OS=Nematostella vectensis GN=v1g164652 PE=4 SV=1	PF13424.1	TPR_12	PTHR19959	KINESIN LIGHT CHAIN
asmbl_16431_ext	HAAC01001581
asmbl_16434	HAAC01001582
asmbl_16435_ext	HAAC01001583	sp|Q9U1H8|FACE2_DROME CAAX prenyl protease 2 OS=Drosophila melanogaster GN=Sras PE=2 SV=3	tr|A7SVJ9|A7SVJ9_NEMVE Predicted protein OS=Nematostella vectensis GN=v1g218131 PE=4 SV=1	PF02517.11	Abi	PTHR13046	PROTEASE U48 CAAX PRENYL PROTEASE RCE1
asmbl_16436	HAAC01001584	sp|Q99ML0|ZMY10_MOUSE Zinc finger MYND domain-containing protein 10 OS=Mus musculus GN=Zmynd10 PE=2 SV=2	tr|A7S3C8|A7S3C8_NEMVE Predicted protein OS=Nematostella vectensis GN=v1g165958 PE=4 SV=1	PF01753.13	zf-MYND	PTHR13244	ZINC FINGER MYND DOMAIN CONTAINING PROTEIN 10
asmbl_16442	HAAC01001585
asmbl_16451	HAAC01001586
asmbl_16457_ext	HAAC01001587
asmbl_16458_ext	HAAC01001588	sp|Q5RC43|RFA2_PONAB Replication protein A 32 kDa subunit OS=Pongo abelii GN=RPA2 PE=2 SV=1		PF01336.20,PF08784.6	tRNA_anti,RPA_C	PTHR13989:SF7	SUBFAMILY NOT NAMED
asmbl_16460	HAAC01001589	sp|Q6VFT5|FOXL2_RABIT Forkhead box protein L2 OS=Oryctolagus cuniculus GN=FOXL2 PE=3 SV=1	tr|A7SNU6|A7SNU6_NEMVE Predicted protein (Fragment) OS=Nematostella vectensis GN=v1g125256 PE=4 SV=1	PF00250.13	Fork_head	PTHR11829	FAMILY NOT NAMED
asmbl_16462_ext	HAAC01001590
asmbl_16463	HAAC01001591
asmbl_16469_ext	HAAC01001592
asmbl_1646_ext	HAAC01001593
asmbl_16471_ext	HAAC01001594			PF00169.24	PH
asmbl_16476	HAAC01001595
asmbl_16480	HAAC01001596
asmbl_16482	HAAC01001597
asmbl_16488_ext	HAAC01001598	sp|Q5F3L4|DEN6A_CHICK Protein DENND6A OS=Gallus gallus GN=DENND6A PE=2 SV=1	tr|A7RNP1|A7RNP1_NEMVE Predicted protein OS=Nematostella vectensis GN=v1g180238 PE=4 SV=1	PF07792.7,PF08616.5	Afi1,SPA	PTHR13677	UNCHARACTERIZED
asmbl_16491	HAAC01001599
asmbl_16499	HAAC01001600
asmbl_16502_ext	HAAC01001601
asmbl_16508	HAAC01001602		tr|F2XX01|F2XX01_9CNID DODE OS=Hydra magnipapillata PE=2 SV=1	PF00531.17	Death
asmbl_16509_ext	HAAC01001603		tr|F2XX01|F2XX01_9CNID DODE OS=Hydra magnipapillata PE=2 SV=1	PF00531.17	Death	PTHR24123	FAMILY NOT NAMED
asmbl_16522	HAAC01001604
asmbl_16523	HAAC01001605
asmbl_16527_ext	HAAC01001606					PTHR19446	REVERSE TRANSCRIPTASES
asmbl_16530_ext	HAAC01001607
asmbl_16531_ext	HAAC01001608	sp|Q8N1G4|LRC47_HUMAN Leucine-rich repeat-containing protein 47 OS=Homo sapiens GN=LRRC47 PE=1 SV=1	tr|A7RY02|A7RY02_NEMVE Predicted protein OS=Nematostella vectensis GN=v1g203816 PE=4 SV=1	PF00560.28,PF00560.28,PF13855.1	LRR_1,LRR_1,LRR_8	PTHR10947:SF1	LEUCINE-RICH REPEAT-CONTAINING PROTEIN 47
asmbl_1654	HAAC01001609		tr|C7ENG8|C7ENG8_ACRMI Transposase OS=Acropora millepora PE=4 SV=1	PF13843.1	DDE_Tnp_1_7
asmbl_16541_ext	HAAC01001610		tr|A7SZB9|A7SZB9_NEMVE Predicted protein OS=Nematostella vectensis GN=v1g237612 PE=4 SV=1	PF03036.11	Perilipin	PTHR14024	ADIPOPHILIN/PERILIPIN
asmbl_16543_ext	HAAC01001611			PF12796.2	Ank_2	PTHR24188	ANKYRIN REPEAT PROTEIN
asmbl_16544_ext	HAAC01001612
asmbl_16546	HAAC01001613
asmbl_16572	HAAC01001614			PF05699.9	Dimer_Tnp_hAT
asmbl_16574_ext	HAAC01001615	sp|Q6DGX3|ANR54_DANRE Ankyrin repeat domain-containing protein 54 OS=Danio rerio GN=ankrd54 PE=2 SV=1	tr|I1YAQ9|I1YAQ9_9CNID Ankyrin repeat protein Diego OS=Clytia hemisphaerica PE=2 SV=1	PF12796.2	Ank_2	PTHR24197:SF1	SUBFAMILY NOT NAMED
asmbl_16577_ext	HAAC01001616	sp|Q7K0P4|PGAP3_DROME Post-GPI attachment to proteins factor 3 OS=Drosophila melanogaster GN=CG3271 PE=1 SV=2	tr|A7S221|A7S221_NEMVE Predicted protein OS=Nematostella vectensis GN=v1g205582 PE=4 SV=1	PF04080.8	Per1	PTHR13148	PER1-RELATED
asmbl_16583	HAAC01001617
asmbl_16585_ext	HAAC01001618	sp|B4JHI7|LST2_DROGR Lateral signaling target protein 2 homolog OS=Drosophila grimshawi GN=GH18624 PE=3 SV=1	tr|A7RI68|A7RI68_NEMVE Predicted protein OS=Nematostella vectensis GN=v1g197485 PE=4 SV=1
asmbl_1659	HAAC01001619	sp|P11046|LAMB1_DROME Laminin subunit beta-1 OS=Drosophila melanogaster GN=LanB1 PE=1 SV=4	tr|A7SYW2|A7SYW2_NEMVE Predicted protein OS=Nematostella vectensis GN=v1g248148 PE=4 SV=1	PF00055.12	Laminin_N	PTHR10574:SF53	SUBFAMILY NOT NAMED
asmbl_16591	HAAC01001620	sp|Q3UVG3|F91A1_MOUSE Protein FAM91A1 OS=Mus musculus GN=Fam91a1 PE=1 SV=1	tr|A7RMC1|A7RMC1_NEMVE Predicted protein OS=Nematostella vectensis GN=v1g160479 PE=4 SV=1			PTHR32477:SF0	SUBFAMILY NOT NAMED
asmbl_16596_ext	HAAC01001621	sp|Q5RHH4|IF172_DANRE Intraflagellar transport protein 172 homolog OS=Danio rerio GN=ift172 PE=2 SV=1	tr|A7SES7|A7SES7_NEMVE Predicted protein OS=Nematostella vectensis GN=v1g169781 PE=4 SV=1			PTHR15722:SF2	WIMPLE/IFT172
asmbl_16597	HAAC01001622	sp|Q5RHH4|IF172_DANRE Intraflagellar transport protein 172 homolog OS=Danio rerio GN=ift172 PE=2 SV=1	tr|A7SES7|A7SES7_NEMVE Predicted protein OS=Nematostella vectensis GN=v1g169781 PE=4 SV=1			PTHR15722:SF2	WIMPLE/IFT172
asmbl_1660	HAAC01001623
asmbl_16602	HAAC01001624
asmbl_16603_ext	HAAC01001625			PF07679.11	I-set	PTHR10489	CELL ADHESION MOLECULE
asmbl_16605	HAAC01001626
asmbl_16606_ext	HAAC01001627
asmbl_16607_ext	HAAC01001628
asmbl_16608	HAAC01001629
asmbl_16610	HAAC01001630
asmbl_16614_ext	HAAC01001631
asmbl_16615_ext	HAAC01001632
asmbl_16621_ext	HAAC01001633
asmbl_16631	HAAC01001634			PF00822.15	PMP22_Claudin
asmbl_16632	HAAC01001635
asmbl_16633	HAAC01001636	sp|Q95SX7|RTBS_DROME Probable RNA-directed DNA polymerase from transposon BS OS=Drosophila melanogaster GN=RTase PE=2 SV=1
asmbl_16638	HAAC01001637
asmbl_1663_ext	HAAC01001638		tr|A7RX13|A7RX13_NEMVE Predicted protein (Fragment) OS=Nematostella vectensis GN=v1g96567 PE=4 SV=1	PF09588.5	YqaJ
asmbl_16644	HAAC01001639
asmbl_16646	HAAC01001640			PF03184.14	DDE_1	PTHR19303:SF64	SUBFAMILY NOT NAMED
asmbl_16650_ext	HAAC01001641	sp|P51787|KCNQ1_HUMAN Potassium voltage-gated channel subfamily KQT member 1 OS=Homo sapiens GN=KCNQ1 PE=1 SV=3	tr|A7S0A4|A7S0A4_NEMVE Predicted protein (Fragment) OS=Nematostella vectensis GN=v1g99775 PE=4 SV=1	PF00520.26	Ion_trans	PTHR11537:SF5	VOLTAGE-GATED POTASSIUM CHANNEL KV7.3
asmbl_16651_ext	HAAC01001642	sp|P78929|COFI_SCHPO Cofilin OS=Schizosaccharomyces pombe (strain 972 / ATCC 24843) GN=cof1 PE=1 SV=1		PF00241.15	Cofilin_ADF	PTHR11913	COFILIN-RELATED
asmbl_16652_ext	HAAC01001643	sp|Q8LFJ5|T112A_ARATH TRM112-like protein At1g22270 OS=Arabidopsis thaliana GN=At1g22270 PE=2 SV=1	tr|A7RGF4|A7RGF4_NEMVE Predicted protein OS=Nematostella vectensis GN=v1g80846 PE=4 SV=1	PF03966.11	Trm112p	PTHR12773	UPF0315 PROTEIN-RELATED\
asmbl_16653_ext	HAAC01001644
asmbl_16657	HAAC01001645
asmbl_16658_ext	HAAC01001646
asmbl_16661_ext	HAAC01001647			PF00076.17,PF14259.1,PF00076.17	RRM_1,RRM_6,RRM_1	PTHR24011	FAMILY NOT NAMED
asmbl_16664	HAAC01001648
asmbl_16665	HAAC01001649	sp|Q5FYB0|ARSJ_HUMAN Arylsulfatase J OS=Homo sapiens GN=ARSJ PE=2 SV=1	tr|A7RFN2|A7RFN2_NEMVE Predicted protein OS=Nematostella vectensis GN=v1g157973 PE=4 SV=1			PTHR10342:SF22	ARYLSULFATASE
asmbl_16674_ext	HAAC01001650
asmbl_16677_ext	HAAC01001651
asmbl_16690	HAAC01001652
asmbl_16693_ext	HAAC01001653	sp|Q4KLI2|TM10A_RAT tRNA methyltransferase 10 homolog A OS=Rattus norvegicus GN=Trmt10a PE=2 SV=1	tr|A7SEK2|A7SEK2_NEMVE Predicted protein (Fragment) OS=Nematostella vectensis GN=v1g115367 PE=4 SV=1	PF01746.16	tRNA_m1G_MT	PTHR13563:SF6	RNA (GUANINE-9-) METHYLTRANSFERASE DOMAIN CONTAINING 2
asmbl_166_ext	HAAC01001654
asmbl_1670_ext	HAAC01001655
asmbl_16714	HAAC01001656
asmbl_16723	HAAC01001657	sp|P00507|AATM_RAT Aspartate aminotransferase, mitochondrial OS=Rattus norvegicus GN=Got2 PE=1 SV=2	tr|A7RMR5|A7RMR5_NEMVE Aspartate aminotransferase OS=Nematostella vectensis GN=v1g86861 PE=3 SV=1	PF00155.16	Aminotran_1_2	PTHR11879	ASPARTATE AMINOTRANSFERASE
asmbl_16724	HAAC01001658
asmbl_16726_ext	HAAC01001659		tr|A7SCC1|A7SCC1_NEMVE Predicted protein OS=Nematostella vectensis GN=v1g244271 PE=4 SV=1	PF06736.6	DUF1211	PTHR31462	FAMILY NOT NAMED
asmbl_16737_ext	HAAC01001660
asmbl_16742	HAAC01001661
asmbl_16744_ext	HAAC01001662
asmbl_16745_ext	HAAC01001663	sp|P83861|QRFPR_MOUSE Pyroglutamylated RFamide peptide receptor OS=Mus musculus GN=Qrfpr PE=2 SV=1	tr|A7S191|A7S191_NEMVE Predicted protein OS=Nematostella vectensis GN=v1g205246 PE=3 SV=1	PF00001.16	7tm_1	PTHR24242:SF92	SUBFAMILY NOT NAMED
asmbl_1675	HAAC01001664
asmbl_1676	HAAC01001665
asmbl_16760_ext	HAAC01001666
asmbl_16761_ext	HAAC01001667
asmbl_16764	HAAC01001668
asmbl_16779	HAAC01001669
asmbl_16782	HAAC01001670
asmbl_16785_ext	HAAC01001671	sp|Q28ER3|BIR52_XENTR Baculoviral IAP repeat-containing protein 5.2 OS=Xenopus tropicalis GN=birc5.2 PE=2 SV=2	tr|A7SUG7|A7SUG7_NEMVE Predicted protein OS=Nematostella vectensis GN=v1g247481 PE=4 SV=1	PF00653.16	BIR	PTHR10044	INHIBITOR OF APOPTOSIS
asmbl_16786_ext	HAAC01001672
asmbl_16787	HAAC01001673	sp|O77564|FOLH1_PIG Glutamate carboxypeptidase 2 OS=Sus scrofa GN=FOLH1 PE=1 SV=1	tr|A7RXU2|A7RXU2_NEMVE Predicted protein OS=Nematostella vectensis GN=v1g203744 PE=4 SV=1	PF02225.17	PA	PTHR10404	N-ACETYLATED-ALPHA-LINKED ACIDIC DIPEPTIDASE
asmbl_16790	HAAC01001674		tr|A7SFX5|A7SFX5_NEMVE Predicted protein OS=Nematostella vectensis GN=v1g245003 PE=4 SV=1	PF02290.10	SRP14	PTHR12013	SIGNAL RECOGNITION PARTICLE 14 KD PROTEIN
asmbl_16791_ext	HAAC01001675	sp|Q8BG94|COMD7_MOUSE COMM domain-containing protein 7 OS=Mus musculus GN=Commd7 PE=2 SV=1	tr|A7SFX4|A7SFX4_NEMVE Predicted protein (Fragment) OS=Nematostella vectensis GN=v1g116741 PE=4 SV=1	PF07258.9	HCaRG	PTHR31287:SF1	SUBFAMILY NOT NAMED
asmbl_16792	HAAC01001676
asmbl_16800_ext	HAAC01001677			PF00001.16	7tm_1	PTHR24230:SF34	SUBFAMILY NOT NAMED
asmbl_16801_ext	HAAC01001678			PF00001.16	7tm_1	PTHR24249:SF89	SUBFAMILY NOT NAMED
asmbl_16802_ext	HAAC01001679	sp|Q04202|TCB2_CAEBR Transposable element Tcb2 transposase OS=Caenorhabditis briggsae PE=3 SV=1				PTHR23022	TRANSPOSABLE ELEMENT-RELATED
asmbl_16803_ext	HAAC01001680
asmbl_16804	HAAC01001681
asmbl_16806_ext	HAAC01001682	sp|P39896|TCMO_STRGA Tetracenomycin polyketide synthesis 8-O-methyl transferase TcmO OS=Streptomyces glaucescens GN=tcmO PE=4 SV=1	tr|A7RRZ2|A7RRZ2_NEMVE Predicted protein OS=Nematostella vectensis GN=v1g91623 PE=4 SV=1	PF00891.13	Methyltransf_2
asmbl_16807_ext	HAAC01001683
asmbl_16808_ext	HAAC01001684	sp|P39896|TCMO_STRGA Tetracenomycin polyketide synthesis 8-O-methyl transferase TcmO OS=Streptomyces glaucescens GN=tcmO PE=4 SV=1		PF00891.13	Methyltransf_2
asmbl_16813	HAAC01001685
asmbl_16814_ext	HAAC01001686
asmbl_16822_ext	HAAC01001687
asmbl_16824_ext	HAAC01001688
asmbl_16825	HAAC01001689
asmbl_16826_ext	HAAC01001690
asmbl_16827_ext	HAAC01001691	sp|Q9CR30|JOS2_MOUSE Josephin-2 OS=Mus musculus GN=Josd2 PE=2 SV=1	tr|A7SDY8|A7SDY8_NEMVE Predicted protein (Fragment) OS=Nematostella vectensis GN=v1g114706 PE=4 SV=1	PF02099.12	Josephin	PTHR13291	JOSEPHIN 1, 2
asmbl_16828_ext	HAAC01001692	sp|P0C0T1|ITPK1_BOVIN Inositol-tetrakisphosphate 1-kinase OS=Bos taurus GN=ITPK1 PE=1 SV=1	tr|A7SIB4|A7SIB4_NEMVE Predicted protein OS=Nematostella vectensis GN=v1g170935 PE=4 SV=1	PF05770.6	Ins134_P3_kin	PTHR14217:SF1	SUBFAMILY NOT NAMED
asmbl_1682_ext	HAAC01001693
asmbl_16840_ext	HAAC01001694	sp|P91685|GRM_DROME Metabotropic glutamate receptor OS=Drosophila melanogaster GN=mGluRA PE=1 SV=2	tr|A7SDG9|A7SDG9_NEMVE Predicted protein OS=Nematostella vectensis GN=v1g244506 PE=3 SV=1	PF00003.17	7tm_3	PTHR24060	METABOTROPIC GLUTAMATE RECEPTOR
asmbl_16845	HAAC01001695
asmbl_16849	HAAC01001696
asmbl_1684_ext	HAAC01001697					PTHR19446	REVERSE TRANSCRIPTASES
asmbl_16853	HAAC01001698
asmbl_16859_ext	HAAC01001699	sp|P61752|HRH2_PONPY Histamine H2 receptor OS=Pongo pygmaeus GN=HRH2 PE=3 SV=1	tr|A7RLJ6|A7RLJ6_NEMVE Predicted protein (Fragment) OS=Nematostella vectensis GN=v1g85851 PE=3 SV=1	PF00001.16	7tm_1	PTHR24249	HISTAMINE RECEPTOR-RELATED G-PROTEIN COUPLED RECEPTOR
asmbl_1686	HAAC01001700
asmbl_16862_ext	HAAC01001701
asmbl_16865	HAAC01001702
asmbl_16882_ext	HAAC01001703					PTHR14454	UNCHARACTERIZED
asmbl_16886_ext	HAAC01001704
asmbl_16891_ext	HAAC01001705
asmbl_16892_ext	HAAC01001706	sp|Q5RDF5|JAZF1_PONAB Juxtaposed with another zinc finger protein 1 OS=Pongo abelii GN=JAZF1 PE=2 SV=1	tr|A7T145|A7T145_NEMVE Predicted protein OS=Nematostella vectensis GN=v1g176124 PE=4 SV=1			PTHR23057	JUXTAPOSED WITH ANOTHER ZINC FINGER PROTEIN 1
asmbl_16899	HAAC01001707		tr|F1LIP2|F1LIP2_HYDVU Opsin OS=Hydra vulgaris GN=hydropsin5 PE=2 SV=1	PF00001.16	7tm_1
asmbl_16903	HAAC01001708
asmbl_16909	HAAC01001709		tr|A7SZG1|A7SZG1_NEMVE Predicted protein OS=Nematostella vectensis GN=v1g219959 PE=4 SV=1	PF10629.4,PF10629.4	DUF2475,DUF2475
asmbl_1693_ext	HAAC01001710
asmbl_16945	HAAC01001711
asmbl_16947_ext	HAAC01001712
asmbl_16970	HAAC01001713
asmbl_16974	HAAC01001714
asmbl_16976_ext	HAAC01001715	sp|Q8WY21|SORC1_HUMAN VPS10 domain-containing receptor SorCS1 OS=Homo sapiens GN=SORCS1 PE=2 SV=3	tr|A7SK47|A7SK47_NEMVE Predicted protein OS=Nematostella vectensis GN=v1g245806 PE=4 SV=1	PF00801.15	PKD	PTHR12106:SF7	SORTILIN-RELATED RECEPTOR
asmbl_1697_ext	HAAC01001716	sp|A1DWM3|MFSD6_PIG Major facilitator superfamily domain-containing protein 6 OS=Sus scrofa GN=MFSD6 PE=2 SV=1	tr|A7RNH1|A7RNH1_NEMVE Predicted protein OS=Nematostella vectensis GN=v1g239585 PE=4 SV=1	PF07690.11	MFS_1	PTHR16172	UNCHARACTERIZED
asmbl_16984_ext	HAAC01001717			PF00249.26	Myb_DNA-binding	PTHR21717	TELOMERIC REPEAT BINDING PROTEIN
asmbl_16991	HAAC01001718
asmbl_16992	HAAC01001719	sp|Q9HCI6|K1586_HUMAN Uncharacterized protein KIAA1586 OS=Homo sapiens GN=KIAA1586 PE=2 SV=2
asmbl_16993_ext	HAAC01001720	sp|Q9D6N1|CAH13_MOUSE Carbonic anhydrase 13 OS=Mus musculus GN=Ca13 PE=1 SV=1	tr|Q9XZG6|Q9XZG6_ANTEL Carbonic anhydrase OS=Anthopleura elegantissima PE=2 SV=1	PF00194.16,PF01687.12	Carb_anhydrase,Flavokinase	PTHR18952	CARBONIC ANHYDRASE
asmbl_16995	HAAC01001721
asmbl_16997_ext	HAAC01001722
asmbl_170	HAAC01001723
asmbl_17000	HAAC01001724
asmbl_17003	HAAC01001725
asmbl_17004_ext	HAAC01001726
asmbl_1700_ext	HAAC01001727
asmbl_17010_ext	HAAC01001728					PTHR19446	REVERSE TRANSCRIPTASES
asmbl_17011	HAAC01001729
asmbl_17015_ext	HAAC01001730					PTHR23180:SF6	CENTAURIN/ARF-RELATED
asmbl_17016_ext	HAAC01001731	sp|Q6PF45|VIAAT_XENLA Vesicular inhibitory amino acid transporter OS=Xenopus laevis GN=slc32a1 PE=2 SV=1	tr|A7T4V5|A7T4V5_NEMVE Predicted protein OS=Nematostella vectensis GN=v1g222356 PE=4 SV=1	PF01490.13	Aa_trans	PTHR22950:SF60	SUBFAMILY NOT NAMED
asmbl_17017_ext	HAAC01001732
asmbl_17020	HAAC01001733
asmbl_17021	HAAC01001734
asmbl_17023	HAAC01001735
asmbl_17035	HAAC01001736	sp|Q6DRC3|CU059_DANRE Uncharacterized protein C21orf59 homolog OS=Danio rerio PE=2 SV=1	tr|A7SR06|A7SR06_NEMVE Predicted protein OS=Nematostella vectensis GN=v1g216057 PE=4 SV=1	PF11069.3	DUF2870	PTHR13238	PROTEIN C21ORF59
asmbl_17038	HAAC01001737	sp|C3YWU0|FUCO_BRAFL Alpha-L-fucosidase OS=Branchiostoma floridae GN=BRAFLDRAFT_56888 PE=3 SV=2	tr|A7RLD1|A7RLD1_NEMVE Predicted protein OS=Nematostella vectensis GN=v1g198796 PE=4 SV=1	PF01120.12	Alpha_L_fucos	PTHR10030:SF3	PLASMA ALPHA-L-FUCOSIDASE
asmbl_17042	HAAC01001738			PF00090.14	TSP_1	PTHR13723:SF4	ADAMTS-LIKE 3-RELATED
asmbl_17043	HAAC01001739
asmbl_17046	HAAC01001740	sp|P22845|H10A_XENLA Histone H1.0-A OS=Xenopus laevis GN=h1f0-a PE=2 SV=3	tr|A7SLB2|A7SLB2_NEMVE Predicted protein (Fragment) OS=Nematostella vectensis GN=v1g29793 PE=3 SV=1
asmbl_17047_ext	HAAC01001741
asmbl_17048	HAAC01001742
asmbl_17056_ext	HAAC01001743			PF01391.13	Collagen
asmbl_17059_ext	HAAC01001744		tr|G7H7W1|G7H7W1_9CNID Minicollagen 8 OS=Hydra magnipapillata PE=2 SV=1	PF01391.13	Collagen
asmbl_17065_ext	HAAC01001745
asmbl_17069	HAAC01001746
asmbl_17070	HAAC01001747		tr|G7H7W2|G7H7W2_9CNID Minicollagen 9 OS=Hydra magnipapillata PE=2 SV=1	PF01391.13	Collagen	PTHR24023:SF141	SUBFAMILY NOT NAMED
asmbl_17071_ext	HAAC01001748
asmbl_17073	HAAC01001749
asmbl_17074_ext	HAAC01001750
asmbl_17075	HAAC01001751		tr|A7RUC7|A7RUC7_NEMVE Predicted protein OS=Nematostella vectensis GN=v1g240761 PE=4 SV=1	PF04505.7	CD225	PTHR14948	NG5
asmbl_17091_ext	HAAC01001752		tr|A7ST59|A7ST59_NEMVE Predicted protein OS=Nematostella vectensis GN=v1g247251 PE=4 SV=1	PF13676.1	TIR_2	PTHR23097:SF42	SUBFAMILY NOT NAMED
asmbl_17096	HAAC01001753
asmbl_17107	HAAC01001754
asmbl_1710_ext	HAAC01001755
asmbl_17110	HAAC01001756			PF00001.16	7tm_1	PTHR24240	OPSIN
asmbl_17116_ext	HAAC01001757	sp|B0UYT5|MFD6B_DANRE Major facilitator superfamily domain-containing protein 6-B OS=Danio rerio GN=mfsd6b PE=3 SV=1	tr|A7SBW5|A7SBW5_NEMVE Predicted protein OS=Nematostella vectensis GN=v1g244203 PE=4 SV=1	PF07690.11	MFS_1	PTHR16172	UNCHARACTERIZED
asmbl_17117	HAAC01001758	sp|P31402|VATE_MANSE V-type proton ATPase subunit E OS=Manduca sexta GN=VHA26 PE=2 SV=1	tr|A7SAS6|A7SAS6_NEMVE Predicted protein OS=Nematostella vectensis GN=v1g237075 PE=3 SV=1	PF01991.13	vATP-synt_E	PTHR11583	VACUOLAR ATP SYNTHASE SUBUNIT E
asmbl_17120	HAAC01001759
asmbl_17122_ext	HAAC01001760
asmbl_17123	HAAC01001761
asmbl_17124_ext	HAAC01001762
asmbl_17126	HAAC01001763
asmbl_17129_ext	HAAC01001764	sp|Q9KWN0|AHV_ACTSK Actinohivin OS=Actinomycete sp. (strain K97-0003) GN=ath PE=1 SV=1		PF00652.17	Ricin_B_lectin
asmbl_1712_ext	HAAC01001765
asmbl_17137_ext	HAAC01001766
asmbl_17138	HAAC01001767
asmbl_17141_ext	HAAC01001768
asmbl_17143_ext	HAAC01001769					PTHR11793:SF7	TRANSCRIPTION FACTOR E2-ALPHA
asmbl_17147	HAAC01001770	sp|P98180|TFE2_MESAU Transcription factor E2-alpha OS=Mesocricetus auratus GN=TCF3 PE=3 SV=1	tr|A7S5L5|A7S5L5_NEMVE Predicted protein (Fragment) OS=Nematostella vectensis GN=v1g207162 PE=4 SV=1	PF00010.21	HLH	PTHR11793	BASIC HELIX-LOOP-HELIX TRANSCRIPTION FACTOR
asmbl_17151_ext	HAAC01001771
asmbl_17154_ext	HAAC01001772	sp|Q96MR6|WDR65_HUMAN WD repeat-containing protein 65 OS=Homo sapiens GN=WDR65 PE=1 SV=3	tr|A7SJM7|A7SJM7_NEMVE Predicted protein OS=Nematostella vectensis GN=v1g213283 PE=4 SV=1			PTHR32215	FAMILY NOT NAMED
asmbl_17158	HAAC01001773	sp|Q90Z10|RL13_DANRE 60S ribosomal protein L13 OS=Danio rerio GN=rpl13 PE=2 SV=3	tr|A7S405|A7S405_NEMVE 60S ribosomal protein L13 OS=Nematostella vectensis GN=v1g242697 PE=3 SV=1	PF01294.13	Ribosomal_L13e	PTHR11722	60S RIBOSOMAL PROTEIN L13
asmbl_17161	HAAC01001774	sp|P47963|RL13_MOUSE 60S ribosomal protein L13 OS=Mus musculus GN=Rpl13 PE=2 SV=3	tr|A7S405|A7S405_NEMVE 60S ribosomal protein L13 OS=Nematostella vectensis GN=v1g242697 PE=3 SV=1
asmbl_17164	HAAC01001775
asmbl_17171_ext	HAAC01001776
asmbl_17172	HAAC01001777
asmbl_17175	HAAC01001778	sp|Q9BX95|SGPP1_HUMAN Sphingosine-1-phosphate phosphatase 1 OS=Homo sapiens GN=SGPP1 PE=1 SV=2	tr|A7RWT4|A7RWT4_NEMVE Predicted protein OS=Nematostella vectensis GN=v1g163601 PE=4 SV=1	PF01569.16	PAP2	PTHR14969:SF4	SPHINGOSINE-1-PHOSPHATE PHOSPHOHYDROLASE
asmbl_17176	HAAC01001779	sp|Q6Z1C0|NUCL1_ORYSJ Nucleolin 1 OS=Oryza sativa subsp. japonica GN=Os08g0192900 PE=2 SV=1	tr|A7SCR4|A7SCR4_NEMVE Predicted protein OS=Nematostella vectensis GN=v1g244349 PE=4 SV=1
asmbl_17180	HAAC01001780	sp|P20397|NUCL_XENLA Nucleolin OS=Xenopus laevis GN=ncl PE=2 SV=3	tr|A7SCR4|A7SCR4_NEMVE Predicted protein OS=Nematostella vectensis GN=v1g244349 PE=4 SV=1	PF00076.17,PF00076.17	RRM_1,RRM_1	PTHR24012:SF60	SUBFAMILY NOT NAMED
asmbl_17181	HAAC01001781	sp|P20397|NUCL_XENLA Nucleolin OS=Xenopus laevis GN=ncl PE=2 SV=3	tr|A7SCR4|A7SCR4_NEMVE Predicted protein OS=Nematostella vectensis GN=v1g244349 PE=4 SV=1	PF00076.17,PF00076.17	RRM_1,RRM_1	PTHR24012:SF60	SUBFAMILY NOT NAMED
asmbl_17182_ext	HAAC01001782
asmbl_17185	HAAC01001783
asmbl_17187	HAAC01001784					PTHR15681	FAMILY NOT NAMED
asmbl_17188	HAAC01001785	sp|P08574|CY1_HUMAN Cytochrome c1, heme protein, mitochondrial OS=Homo sapiens GN=CYC1 PE=1 SV=3	tr|A7T224|A7T224_NEMVE Predicted protein OS=Nematostella vectensis GN=v1g231343 PE=4 SV=1	PF02167.10	Cytochrom_C1	PTHR10266:SF2	CYTOCHROME C1, HEME PROTEIN, MITOCHONDRIAL
asmbl_17193_ext	HAAC01001786					PTHR15398	BROMODOMAIN-CONTAINING PROTEIN 8
asmbl_17194	HAAC01001787
asmbl_1720	HAAC01001788
asmbl_17208	HAAC01001789			PF00167.13	FGF	PTHR11486:SF53	SUBFAMILY NOT NAMED
asmbl_17215_ext	HAAC01001790
asmbl_17217_ext	HAAC01001791	sp|A8WIP6|CDK20_DANRE Cyclin-dependent kinase 20 OS=Danio rerio GN=cdk20 PE=2 SV=1	tr|A7REX1|A7REX1_NEMVE Predicted protein OS=Nematostella vectensis GN=v1g236269 PE=4 SV=1	PF00069.20	Pkinase	PTHR24056:SF1	CELL CYCLE-RELATED KINASE
asmbl_17220	HAAC01001792
asmbl_17221	HAAC01001793
asmbl_17223	HAAC01001794
asmbl_17228	HAAC01001795
asmbl_17232_ext	HAAC01001796	sp|P42674|BP10_PARLI Blastula protease 10 OS=Paracentrotus lividus GN=BP10 PE=2 SV=1	tr|Q9U4X9|Q9U4X9_HYDVU Astacin family metalloendopeptidase FARM-1 (Fragment) OS=Hydra vulgaris PE=2 SV=1	PF01400.19	Astacin	PTHR10127	DISCOIDIN, CUB, EGF, LAMININ , AND ZINC METALLOPROTEASE DOMAIN CONTAINING
asmbl_17234_ext	HAAC01001797	sp|Q86NH1|SYD1_CAEEL Rho GTPase-activating protein syd-1 OS=Caenorhabditis elegans GN=syd-1 PE=2 SV=1	tr|A7S0J0|A7S0J0_NEMVE Predicted protein OS=Nematostella vectensis GN=v1g241996 PE=4 SV=1	PF00595.19	PDZ	PTHR14102:SF7	SUBFAMILY NOT NAMED
asmbl_17235_ext	HAAC01001798
asmbl_17236	HAAC01001799
asmbl_1723_ext	HAAC01001800
asmbl_17245_ext	HAAC01001801
asmbl_1725	HAAC01001802
asmbl_17251_ext	HAAC01001803	sp|P43120|HHEX_MOUSE Hematopoietically-expressed homeobox protein Hhex OS=Mus musculus GN=Hhex PE=2 SV=1	tr|Q9NFW0|Q9NFW0_HYDVU Homeoprotein (Fragment) OS=Hydra vulgaris GN=cnHex PE=2 SV=1	PF00046.24	Homeobox	PTHR24324	FAMILY NOT NAMED
asmbl_17253_ext	HAAC01001804	sp|Q04972|VIPA_SALTI Vi polysaccharide biosynthesis protein VipA/TviB OS=Salmonella typhi GN=vipA PE=3 SV=1		PF03721.9,PF00984.14,PF03720.10	UDPG_MGDP_dh_N,UDPG_MGDP_dh,UDPG_MGDP_dh_C	PTHR11374:SF5	GB DEF: PUTATIVE UDP-GLUCOSE-6-DEHYDROGENASE
asmbl_17255	HAAC01001805
asmbl_17262_ext	HAAC01001806
asmbl_17277	HAAC01001807	sp|Q68EL3|BET1L_DANRE BET1-like protein OS=Danio rerio GN=bet1l PE=3 SV=1	tr|A7S5H3|A7S5H3_NEMVE Predicted protein (Fragment) OS=Nematostella vectensis GN=v1g105478 PE=4 SV=1	PF05739.14	SNARE	PTHR12791	GOLGI SNARE BET1-RELATED
asmbl_17295	HAAC01001808
asmbl_17296_ext	HAAC01001809
asmbl_1729_ext	HAAC01001810					PTHR10492:SF9	SUBFAMILY NOT NAMED
asmbl_17301_ext	HAAC01001811
asmbl_17317	HAAC01001812
asmbl_17318_ext	HAAC01001813
asmbl_1731_ext	HAAC01001814
asmbl_17323_ext	HAAC01001815		tr|A7TCB9|A7TCB9_NEMVE Predicted protein OS=Nematostella vectensis GN=v1g225175 PE=4 SV=1	PF09588.5,PF00628.24	YqaJ,PHD	PTHR12321:SF3	CPG BINDING PROTEIN
asmbl_17331	HAAC01001816	sp|Q5R630|NECP1_PONAB Adaptin ear-binding coat-associated protein 1 OS=Pongo abelii GN=NECAP1 PE=2 SV=1	tr|A7SIZ0|A7SIZ0_NEMVE Predicted protein OS=Nematostella vectensis GN=v1g171064 PE=4 SV=1	PF07933.9	DUF1681	PTHR12847	ATP-BINDING CASSETTE (ABC) TRANSPORTER-RELATED
asmbl_17334	HAAC01001817
asmbl_17346_ext	HAAC01001818			PF00822.15,PF11710.3	PMP22_Claudin,Git3
asmbl_17347	HAAC01001819
asmbl_17349	HAAC01001820
asmbl_17353_ext	HAAC01001821
asmbl_17355_ext	HAAC01001822
asmbl_17357_ext	HAAC01001823		tr|Q25199|Q25199_HYDVU Tyrosine kinase receptor OS=Hydra vulgaris PE=2 SV=2
asmbl_17370	HAAC01001824
asmbl_17374	HAAC01001825
asmbl_17384	HAAC01001826		tr|A7RNE3|A7RNE3_NEMVE Predicted protein OS=Nematostella vectensis GN=v1g239570 PE=4 SV=1	PF03009.12	GDPD	PTHR23344	GLYCEROPHOSPHORYL DIESTER PHOSPHODIESTERASE
asmbl_17391_ext	HAAC01001827		tr|F2XX00|F2XX00_9CNID NLR type 1 OS=Hydra magnipapillata PE=2 SV=1			PTHR24106	FAMILY NOT NAMED
asmbl_17392_ext	HAAC01001828
asmbl_17395	HAAC01001829			PF01783.18	Ribosomal_L32p	PTHR21026	39S RIBOSOMAL PROTEIN L32, MITOCHONDRIAL
asmbl_1739_ext	HAAC01001830
asmbl_17401_ext	HAAC01001831
asmbl_17402_ext	HAAC01001832	sp|P70579|GRM8_RAT Metabotropic glutamate receptor 8 OS=Rattus norvegicus GN=Grm8 PE=1 SV=1	tr|A7S1X6|A7S1X6_NEMVE Predicted protein OS=Nematostella vectensis GN=v1g205522 PE=3 SV=1	PF00003.17	7tm_3	PTHR24060:SF32	SUBFAMILY NOT NAMED
asmbl_1740_ext	HAAC01001833
asmbl_1741	HAAC01001834					PTHR19446:SF213	PREDICTED: SIMILAR TO DA1-12
asmbl_17410	HAAC01001835					PTHR10877	POLYCYSTIN-RELATED
asmbl_17414_ext	HAAC01001836
asmbl_17415_ext	HAAC01001837	sp|Q96AY4|TTC28_HUMAN Tetratricopeptide repeat protein 28 OS=Homo sapiens GN=TTC28 PE=1 SV=4	tr|A7T5N6|A7T5N6_NEMVE Predicted protein OS=Nematostella vectensis GN=v1g222670 PE=4 SV=1	PF13181.1,PF13424.1,PF00515.23,PF13424.1,PF13424.1,PF13424.1,PF12796.2	TPR_8,TPR_12,TPR_1,TPR_12,TPR_12,TPR_12,Ank_2	PTHR19959:SF23	SUBFAMILY NOT NAMED
asmbl_17417_ext	HAAC01001838
asmbl_17430_ext	HAAC01001839	sp|P97292|HRH2_MOUSE Histamine H2 receptor OS=Mus musculus GN=Hrh2 PE=2 SV=1	tr|A7SQW7|A7SQW7_NEMVE Predicted protein (Fragment) OS=Nematostella vectensis GN=v1g14438 PE=4 SV=1	PF00001.16	7tm_1	PTHR24249	HISTAMINE RECEPTOR-RELATED G-PROTEIN COUPLED RECEPTOR
asmbl_17446	HAAC01001840	sp|A6MEY4|PA2B_BUNFA Basic phospholipase A2 BFPA OS=Bungarus fasciatus PE=1 SV=1	tr|A7S6G1|A7S6G1_NEMVE Predicted protein (Fragment) OS=Nematostella vectensis GN=v1g106424 PE=3 SV=1	PF00068.14,PF08398.5	Phospholip_A2_1,Parvo_coat_N	PTHR11716	PHOSPHOLIPASE A2
asmbl_17447_ext	HAAC01001841
asmbl_17450	HAAC01001842	sp|P21333|FLNA_HUMAN Filamin-A OS=Homo sapiens GN=FLNA PE=1 SV=4	tr|A7RNL3|A7RNL3_NEMVE Predicted protein OS=Nematostella vectensis GN=v1g239614 PE=4 SV=1	PF00630.14	Filamin	PTHR11915:SF173	SUBFAMILY NOT NAMED
asmbl_17457	HAAC01001843	sp|P19838|NFKB1_HUMAN Nuclear factor NF-kappa-B p105 subunit OS=Homo sapiens GN=NFKB1 PE=1 SV=2	tr|A7UNT3|A7UNT3_NEMVE I-kappa-B OS=Nematostella vectensis PE=2 SV=1	PF13857.1	Ank_5	PTHR24198:SF3	SUBFAMILY NOT NAMED
asmbl_17462	HAAC01001844
asmbl_17464	HAAC01001845		tr|Q9XYX3|Q9XYX3_9CNID Receptor protein-tyrosine kinase (Fragment) OS=Hydra magnipapillata GN=HTK28 PE=4 SV=1	PF00059.16	Lectin_C	PTHR22801	LITHOSTATHINE
asmbl_17466	HAAC01001846
asmbl_17468_ext	HAAC01001847			PF04505.7	CD225
asmbl_1747_ext	HAAC01001848
asmbl_17480_ext	HAAC01001849
asmbl_17481_ext	HAAC01001850	sp|Q6PBM1|GLRX5_DANRE Glutaredoxin-related protein 5, mitochondrial OS=Danio rerio GN=glrx5 PE=2 SV=1	tr|A7STF1|A7STF1_NEMVE Glutaredoxin (Fragment) OS=Nematostella vectensis GN=v1g131043 PE=3 SV=1	PF00462.19	Glutaredoxin	PTHR10293	GLUTAREDOXIN-RELATED PROTEIN
asmbl_17485	HAAC01001851	sp|P61859|CALM_NEUCR Calmodulin OS=Neurospora crassa (strain ATCC 24698 / 74-OR23-1A / CBS 708.71 / DSM 1257 / FGSC 987) GN=cmd-1 PE=1 SV=2	tr|K4DIE3|K4DIE3_ENTQU RCaMP OS=Entacmea quadricolor PE=1 SV=1	PF13833.1	EF_hand_6	PTHR10891	EF-HAND CALCIUM-BINDING DOMAIN CONTAINING PROTEIN
asmbl_17488_ext	HAAC01001852
asmbl_17505	HAAC01001853
asmbl_17512	HAAC01001854
asmbl_17514	HAAC01001855
asmbl_17529_ext	HAAC01001856
asmbl_17530_ext	HAAC01001857	sp|P14620|ACYP2_ANAPL Acylphosphatase-2 OS=Anas platyrhynchos GN=ACYP2 PE=1 SV=2	tr|A7RUU0|A7RUU0_NEMVE Predicted protein OS=Nematostella vectensis GN=v1g94277 PE=3 SV=1	PF00708.13	Acylphosphatase	PTHR10029	ACYLPHOSPHATASE
asmbl_17532_ext	HAAC01001858	sp|Q42524|4CL1_ARATH 4-coumarate--CoA ligase 1 OS=Arabidopsis thaliana GN=4CL1 PE=1 SV=1	tr|A7RP51|A7RP51_NEMVE Predicted protein OS=Nematostella vectensis GN=v1g234286 PE=4 SV=1	PF00501.23	AMP-binding	PTHR24096	FAMILY NOT NAMED
asmbl_17536_ext	HAAC01001859		tr|A7RLX7|A7RLX7_NEMVE Predicted protein (Fragment) OS=Nematostella vectensis GN=v1g61965 PE=4 SV=1	PF00002.19	7tm_2	PTHR12011:SF74	G-PROTEIN-COUPLED RECEPTOR (GPCR) FAMILY PROTEIN
asmbl_17542	HAAC01001860
asmbl_17543	HAAC01001861
asmbl_1754_ext	HAAC01001862
asmbl_17556	HAAC01001863	sp|P52175|NDKA2_BOVIN Nucleoside diphosphate kinase A 2 OS=Bos taurus GN=NME1-2 PE=1 SV=3	tr|Q967H6|Q967H6_HYDVU Nucleoside diphosphate kinase OS=Hydra vulgaris PE=2 SV=1
asmbl_17564	HAAC01001864
asmbl_17569_ext	HAAC01001865	sp|Q16549|PCSK7_HUMAN Proprotein convertase subtilisin/kexin type 7 OS=Homo sapiens GN=PCSK7 PE=1 SV=2	tr|A7RPN3|A7RPN3_NEMVE Predicted protein OS=Nematostella vectensis GN=v1g161314 PE=3 SV=1			PTHR10795:SF9	PROPROTEIN CONVERTASE SUBTILISIN/KEXIN TYPE 7
asmbl_17571_ext	HAAC01001866	sp|Q155U0|VPS51_DANRE Vacuolar protein sorting-associated protein 51 homolog OS=Danio rerio GN=vps51 PE=2 SV=1	tr|A7SLY1|A7SLY1_NEMVE Predicted protein (Fragment) OS=Nematostella vectensis GN=v1g123181 PE=4 SV=1			PTHR15954	UNCHARACTERIZED
asmbl_17573	HAAC01001867
asmbl_17578	HAAC01001868
asmbl_17581	HAAC01001869
asmbl_17582_ext	HAAC01001870	sp|P60522|GBRL2_RAT Gamma-aminobutyric acid receptor-associated protein-like 2 OS=Rattus norvegicus GN=Gabarapl2 PE=2 SV=1	tr|A7RRA1|A7RRA1_NEMVE Predicted protein OS=Nematostella vectensis GN=v1g181063 PE=3 SV=1	PF02991.11	Atg8	PTHR10969	MICROTUBULE-ASSOCIATED PROTEINS 1A/1B LIGHT CHAIN 3-RELATED
asmbl_17584_ext	HAAC01001871	sp|Q86U42|PABP2_HUMAN Polyadenylate-binding protein 2 OS=Homo sapiens GN=PABPN1 PE=1 SV=3	tr|A7RPZ7|A7RPZ7_NEMVE Predicted protein OS=Nematostella vectensis GN=v1g89518 PE=4 SV=1	PF00076.17	RRM_1	PTHR23365	POLY-A BINDING PROTEIN 2
asmbl_17587	HAAC01001872	sp|Q99LJ8|NGBR_MOUSE Nogo-B receptor OS=Mus musculus GN=Nus1 PE=2 SV=1	tr|A7S2R9|A7S2R9_NEMVE Predicted protein OS=Nematostella vectensis GN=v1g184971 PE=4 SV=1	PF01255.14	Prenyltransf	PTHR21528	UNCHARACTERIZED
asmbl_17594_ext	HAAC01001873	sp|Q80TG1|KANL1_MOUSE KAT8 regulatory NSL complex subunit 1 OS=Mus musculus GN=Kansl1 PE=1 SV=1	tr|A7RRN2|A7RRN2_NEMVE Predicted protein OS=Nematostella vectensis GN=v1g240211 PE=4 SV=1			PTHR22443:SF13	SUBFAMILY NOT NAMED
asmbl_17604_ext	HAAC01001874	sp|Q10576|P4HA1_CAEEL Prolyl 4-hydroxylase subunit alpha-1 OS=Caenorhabditis elegans GN=dpy-18 PE=1 SV=2	tr|A7T0N3|A7T0N3_NEMVE Predicted protein OS=Nematostella vectensis GN=v1g195205 PE=4 SV=1	PF08336.6,PF03171.15	P4Ha_N,2OG-FeII_Oxy	PTHR10869:SF15	PROLYL 4-HYDROXYLASE ALPHA-1 SUBUNIT-RELATED
asmbl_17611_ext	HAAC01001875		tr|Q6JQ21|Q6JQ21_PODCA Bzip transcription factor MafL OS=Podocoryne carnea PE=2 SV=1	PF03131.12	bZIP_Maf	PTHR10129:SF5	NEURAL RETINA-SPECIFIC LEUCINE ZIPPER PROTEIN
asmbl_17613	HAAC01001876
asmbl_17615	HAAC01001877	sp|Q9NQZ2|SAS10_HUMAN Something about silencing protein 10 OS=Homo sapiens GN=UTP3 PE=1 SV=1	tr|A7S2X4|A7S2X4_NEMVE Predicted protein (Fragment) OS=Nematostella vectensis GN=v1g102277 PE=4 SV=1	PF04000.10,PF09368.5	Sas10_Utp3,Sas10_Utp3_C	PTHR13237:SF2	SOMETHING ABOUT SILENCING PROTEIN 10 (DISRUPTER OF SILENCING SAS10)
asmbl_17637_ext	HAAC01001878
asmbl_17643	HAAC01001879
asmbl_17645	HAAC01001880			PF04410.9	Gar1	PTHR23237	NUCLEOLAR PROTEIN FAMILY A MEMBER 1 (SNORNP PROTEIN GAR1)
asmbl_17653	HAAC01001881
asmbl_17654	HAAC01001882
asmbl_17660_ext	HAAC01001883
asmbl_17680_ext	HAAC01001884	sp|Q20191|NAS13_CAEEL Zinc metalloproteinase nas-13 OS=Caenorhabditis elegans GN=nas-13 PE=2 SV=5	tr|Q2MCX7|Q2MCX7_HYDEC Astacin 3 OS=Hydractinia echinata GN=hea3 PE=2 SV=1	PF01400.19	Astacin	PTHR10127	DISCOIDIN, CUB, EGF, LAMININ , AND ZINC METALLOPROTEASE DOMAIN CONTAINING
asmbl_17681_ext	HAAC01001885		tr|Q2MCX7|Q2MCX7_HYDEC Astacin 3 OS=Hydractinia echinata GN=hea3 PE=2 SV=1	PF01400.19	Astacin	PTHR10127	DISCOIDIN, CUB, EGF, LAMININ , AND ZINC METALLOPROTEASE DOMAIN CONTAINING
asmbl_17682_ext	HAAC01001886
asmbl_17693_ext	HAAC01001887	sp|O35841|API5_MOUSE Apoptosis inhibitor 5 OS=Mus musculus GN=Api5 PE=2 SV=2	tr|A7SVC3|A7SVC3_NEMVE Predicted protein OS=Nematostella vectensis GN=v1g133978 PE=4 SV=1	PF05918.6	API5	PTHR12758:SF11	APOPTOSIS INHIBITOR 5
asmbl_17694	HAAC01001888	sp|Q6DJ25|MED10_XENTR Mediator of RNA polymerase II transcription subunit 10 OS=Xenopus tropicalis GN=med10 PE=2 SV=1	tr|A7RMD0|A7RMD0_NEMVE Predicted protein OS=Nematostella vectensis GN=v1g160490 PE=4 SV=1	PF09748.4	Med10	PTHR13345:SF2	NUT2
asmbl_17695	HAAC01001889	sp|Q9BSF4|CS052_HUMAN Uncharacterized protein C19orf52 OS=Homo sapiens GN=C19orf52 PE=1 SV=2	tr|A7SPD9|A7SPD9_NEMVE Predicted protein OS=Nematostella vectensis GN=v1g246557 PE=4 SV=1	PF10171.4	DUF2366	PTHR21435:SF0	SUBFAMILY NOT NAMED
asmbl_17696_ext	HAAC01001890	sp|Q9BSF4|CS052_HUMAN Uncharacterized protein C19orf52 OS=Homo sapiens GN=C19orf52 PE=1 SV=2	tr|A7SPD9|A7SPD9_NEMVE Predicted protein OS=Nematostella vectensis GN=v1g246557 PE=4 SV=1			PTHR10108:SF361	FTSJ-LIKE METHYLTRANSFERASE
asmbl_17701_ext	HAAC01001891	sp|Q8IY34|S15A3_HUMAN Solute carrier family 15 member 3 OS=Homo sapiens GN=SLC15A3 PE=1 SV=2	tr|A7SSZ4|A7SSZ4_NEMVE Predicted protein (Fragment) OS=Nematostella vectensis GN=v1g173993 PE=3 SV=1	PF00854.16	PTR2	PTHR11654	OLIGOPEPTIDE TRANSPORTER-RELATED
asmbl_17704_ext	HAAC01001892
asmbl_17707	HAAC01001893
asmbl_17713	HAAC01001894
asmbl_17723	HAAC01001895					PTHR11003	POTASSIUM CHANNEL, SUBFAMILY K
asmbl_17724	HAAC01001896	sp|Q63ZI0|KCNK9_XENLA Potassium channel subfamily K member 9 OS=Xenopus laevis GN=kcnk9 PE=2 SV=1	tr|A7SSX6|A7SSX6_NEMVE Predicted protein (Fragment) OS=Nematostella vectensis GN=v1g130406 PE=3 SV=1	PF07885.11,PF07885.11	Ion_trans_2,Ion_trans_2	PTHR11003:SF15	ACID-SENSITIVE TWO PORE DOMAIN K+ CHANNEL DTASK-6
asmbl_17728_ext	HAAC01001897	sp|Q7SXW3|LRC40_DANRE Leucine-rich repeat-containing protein 40 OS=Danio rerio GN=lrrc40 PE=2 SV=1	tr|A7RKB1|A7RKB1_NEMVE Predicted protein OS=Nematostella vectensis GN=v1g159727 PE=4 SV=1	PF00560.28,PF00560.28,PF13855.1,PF13855.1,PF13516.1,PF13855.1,PF12799.2	LRR_1,LRR_1,LRR_8,LRR_8,LRR_6,LRR_8,LRR_4	PTHR23155:SF263	ADENYLATE CYCLASE
asmbl_1772_ext	HAAC01001898	sp|A5PN43|TM175_DANRE Transmembrane protein 175 OS=Danio rerio GN=tmem175 PE=3 SV=1	tr|A7SCC1|A7SCC1_NEMVE Predicted protein OS=Nematostella vectensis GN=v1g244271 PE=4 SV=1	PF06736.6	DUF1211	PTHR31462:SF1	SUBFAMILY NOT NAMED
asmbl_1773	HAAC01001899
asmbl_17730_ext	HAAC01001900	sp|P13284|GILT_HUMAN Gamma-interferon-inducible lysosomal thiol reductase OS=Homo sapiens GN=IFI30 PE=1 SV=3	tr|A7SMR3|A7SMR3_NEMVE Predicted protein OS=Nematostella vectensis GN=v1g246231 PE=4 SV=1	PF02199.10,PF03227.11	SapA,GILT	PTHR13234:SF7	GAMMA-INTERFERON INDUCIBLE LYSOSOMAL THIOL REDUCTASE (GILT)
asmbl_17732_ext	HAAC01001901			PF00169.24	PH
asmbl_17743	HAAC01001902
asmbl_17745	HAAC01001903
asmbl_17747	HAAC01001904
asmbl_17748	HAAC01001905
asmbl_17751_ext	HAAC01001906
asmbl_17754_ext	HAAC01001907	sp|O60242|BAI3_HUMAN Brain-specific angiogenesis inhibitor 3 OS=Homo sapiens GN=BAI3 PE=1 SV=2	tr|Q2MCN4|Q2MCN4_HYDVU HyTSR1 protein OS=Hydra vulgaris GN=hytsr1 PE=2 SV=3
asmbl_17762_ext	HAAC01001908
asmbl_17779	HAAC01001909	sp|Q6DFS6|CHM2A_XENTR Charged multivesicular body protein 2a OS=Xenopus tropicalis GN=chmp2a PE=2 SV=1	tr|A7RY62|A7RY62_NEMVE Predicted protein OS=Nematostella vectensis GN=v1g236739 PE=4 SV=1	PF03357.16	Snf7	PTHR10476:SF4	CHARGED MULTIVESICULAR BODY PROTEIN 2A (CHROMATIN-MODIFYING PROTEIN 2A)(CHMP2A)(VACUOLAR PROTEIN-SORTING-ASSOCIATED PROTEIN 2-1)(VPS2-1)(HVPS2-1)(PUTATIVE BREAST ADENOCARCINOMA MARKER BC-2)
asmbl_17781	HAAC01001910
asmbl_17785_ext	HAAC01001911					PTHR10489	CELL ADHESION MOLECULE
asmbl_17786_ext	HAAC01001912
asmbl_17788_ext	HAAC01001913	sp|Q4UMH6|Y381_RICFE Putative ankyrin repeat protein RF_0381 OS=Rickettsia felis (strain ATCC VR-1525 / URRWXCal2) GN=RF_0381 PE=4 SV=1	tr|A7T5N6|A7T5N6_NEMVE Predicted protein OS=Nematostella vectensis GN=v1g222670 PE=4 SV=1	PF13424.1,PF13424.1,PF12796.2	TPR_12,TPR_12,Ank_2	PTHR19959:SF23	SUBFAMILY NOT NAMED
asmbl_17789	HAAC01001914
asmbl_17797	HAAC01001915	sp|Q501I9|DIRC2_XENTR Disrupted in renal carcinoma protein 2 homolog OS=Xenopus tropicalis GN=dirc2 PE=2 SV=1	tr|A7S7M7|A7S7M7_NEMVE Predicted protein (Fragment) OS=Nematostella vectensis GN=v1g21744 PE=4 SV=1
asmbl_17798	HAAC01001916		tr|A7S7M7|A7S7M7_NEMVE Predicted protein (Fragment) OS=Nematostella vectensis GN=v1g21744 PE=4 SV=1			PTHR10924:SF0	DISRUPTED IN RENAL CARCINOMA PROTEIN 2
asmbl_17799	HAAC01001917
asmbl_17803_ext	HAAC01001918
asmbl_17805	HAAC01001919
asmbl_17806	HAAC01001920
asmbl_1781	HAAC01001921
asmbl_17810	HAAC01001922	sp|P43332|SNRPA_DROME U1 small nuclear ribonucleoprotein A OS=Drosophila melanogaster GN=snf PE=1 SV=1	tr|A7RKX3|A7RKX3_NEMVE Predicted protein OS=Nematostella vectensis GN=v1g85286 PE=4 SV=1	PF13893.1,PF00076.17	RRM_5,RRM_1	PTHR10501	U1 SMALL NUCLEAR RIBONUCLEOPROTEIN A/U2 SMALL NUCLEAR RIBONUCLEOPROTEIN B
asmbl_17815_ext	HAAC01001923		tr|Q6TGB9|Q6TGB9_9CNID Zebra OS=Hydra magnipapillata PE=2 SV=1
asmbl_17824	HAAC01001924
asmbl_17826_ext	HAAC01001925
asmbl_1782_ext	HAAC01001926		tr|F2XX00|F2XX00_9CNID NLR type 1 OS=Hydra magnipapillata PE=2 SV=1	PF05729.7	NACHT	PTHR24106	FAMILY NOT NAMED
asmbl_17838_ext	HAAC01001927		tr|G8HT95|G8HT95_ACRMI Putative uncharacterized protein OS=Acropora millepora PE=2 SV=1	PF02275.13	CBAH
asmbl_17839	HAAC01001928
asmbl_17848_ext	HAAC01001929
asmbl_17854	HAAC01001930
asmbl_17863_ext	HAAC01001931
asmbl_17864	HAAC01001932	sp|F7E235|FAXC_XENTR Failed axon connections homolog OS=Xenopus tropicalis GN=faxc PE=3 SV=1	tr|A7RZI7|A7RZI7_NEMVE Predicted protein (Fragment) OS=Nematostella vectensis GN=v1g98829 PE=4 SV=1			PTHR12289:SF17	FAILED AXON CONNECTIONS RELATED
asmbl_17865_ext	HAAC01001933
asmbl_17866	HAAC01001934
asmbl_17867_ext	HAAC01001935
asmbl_17880	HAAC01001936
asmbl_17884	HAAC01001937
asmbl_1789	HAAC01001938		tr|A7T5J4|A7T5J4_NEMVE Predicted protein OS=Nematostella vectensis GN=v1g195832 PE=4 SV=1
asmbl_17890_ext	HAAC01001939
asmbl_17891_ext	HAAC01001940			PF02743.13	Cache_1	PTHR10166:SF13	VOLTAGE-DEPENDENT CALCIUM CHANNEL
asmbl_17893_ext	HAAC01001941	sp|Q80SU7|GVIN1_MOUSE Interferon-induced very large GTPase 1 OS=Mus musculus GN=Gvin1 PE=1 SV=1				PTHR22796	URG4-RELATED
asmbl_17896	HAAC01001942					PTHR19446	REVERSE TRANSCRIPTASES
asmbl_17905	HAAC01001943
asmbl_17907	HAAC01001944
asmbl_17924_ext	HAAC01001945
asmbl_17928	HAAC01001946
asmbl_1793_ext	HAAC01001947					PTHR16080	FAMILY NOT NAMED
asmbl_17940	HAAC01001948
asmbl_17945_ext	HAAC01001949	sp|Q9D1Q1|MPH6_MOUSE M-phase phosphoprotein 6 OS=Mus musculus GN=Mphosph6 PE=1 SV=1	tr|A7SX05|A7SX05_NEMVE Predicted protein OS=Nematostella vectensis GN=v1g247874 PE=4 SV=1	PF05719.6	GPP34
asmbl_17950	HAAC01001950					PTHR22930:SF0	SUBFAMILY NOT NAMED
asmbl_17969_ext	HAAC01001951			PF00001.16	7tm_1
asmbl_17971	HAAC01001952
asmbl_17973_ext	HAAC01001953	sp|Q9DC53|CPNE8_MOUSE Copine-8 OS=Mus musculus GN=Cpne8 PE=2 SV=2	tr|A7RW53|A7RW53_NEMVE Predicted protein OS=Nematostella vectensis GN=v1g241105 PE=4 SV=1	PF00168.25,PF00168.25,PF07002.11	C2,C2,Copine	PTHR10857	COPINE
asmbl_17974_ext	HAAC01001954			PF03281.9	Mab-21
asmbl_17975_ext	HAAC01001955	sp|Q5ZLC8|ANR52_CHICK Serine/threonine-protein phosphatase 6 regulatory ankyrin repeat subunit C OS=Gallus gallus GN=ANKRD52 PE=2 SV=1		PF12796.2	Ank_2	PTHR24198:SF3	SUBFAMILY NOT NAMED
asmbl_17976	HAAC01001956			PF12796.2	Ank_2	PTHR24198	ANKYRIN REPEAT AND PROTEIN KINASE DOMAIN-CONTAINING PROTEIN
asmbl_17978	HAAC01001957
asmbl_17985_ext	HAAC01001958	sp|Q7JQ07|MOS1T_DROMA Mariner Mos1 transposase OS=Drosophila mauritiana GN=mariner\T PE=1 SV=1	tr|P91743|P91743_HYDVU Transposase (Fragment) OS=Hydra vulgaris PE=4 SV=1	PF01359.13	Transposase_1	PTHR23016	MARINER TRANSPOSASE
asmbl_17995_ext	HAAC01001959
asmbl_1799_ext	HAAC01001960
asmbl_18008	HAAC01001961	sp|B2GV05|RBM5_RAT RNA-binding protein 5 OS=Rattus norvegicus GN=Rbm5 PE=2 SV=1	tr|A7RK53|A7RK53_NEMVE Predicted protein OS=Nematostella vectensis GN=v1g238865 PE=4 SV=1
asmbl_18013	HAAC01001962
asmbl_18014	HAAC01001963	sp|O43315|AQP9_HUMAN Aquaporin-9 OS=Homo sapiens GN=AQP9 PE=1 SV=2	tr|A7RU63|A7RU63_NEMVE Predicted protein (Fragment) OS=Nematostella vectensis GN=v1g93479 PE=3 SV=1	PF00230.15	MIP	PTHR19139:SF63	PREDICTED: SIMILAR TO AQUAPORIN 9
asmbl_18015	HAAC01001964
asmbl_18019	HAAC01001965	sp|Q7ZVM1|STRUM_DANRE WASH complex subunit strumpellin OS=Danio rerio GN=zgc:55908 PE=2 SV=1	tr|A7S567|A7S567_NEMVE Predicted protein OS=Nematostella vectensis GN=v1g105068 PE=4 SV=1	PF10266.4	Strumpellin	PTHR15691	PROTEIN KIAA0196
asmbl_18023_ext	HAAC01001966
asmbl_18025_ext	HAAC01001967	sp|O76329|ACTNB_DICDI Interaptin OS=Dictyostelium discoideum GN=abpD PE=1 SV=1	tr|A7T525|A7T525_NEMVE Predicted protein (Fragment) OS=Nematostella vectensis GN=v1g146241 PE=4 SV=1
asmbl_1802_ext	HAAC01001968	sp|Q5R7Q4|RFA1_PONAB Replication protein A 70 kDa DNA-binding subunit OS=Pongo abelii GN=RPA1 PE=2 SV=1	tr|A7SJL0|A7SJL0_NEMVE Predicted protein OS=Nematostella vectensis GN=v1g171280 PE=4 SV=1
asmbl_18035	HAAC01001969
asmbl_1803_ext	HAAC01001970
asmbl_18042	HAAC01001971
asmbl_18049	HAAC01001972			PF00003.17	7tm_3	PTHR24060	METABOTROPIC GLUTAMATE RECEPTOR
asmbl_18064	HAAC01001973
asmbl_18065	HAAC01001974
asmbl_18073_ext	HAAC01001975	sp|Q91ZG2|MPPD1_MOUSE Metallophosphoesterase domain-containing protein 1 OS=Mus musculus GN=Mpped1 PE=2 SV=1	tr|A7S2M8|A7S2M8_NEMVE Predicted protein OS=Nematostella vectensis GN=v1g234821 PE=4 SV=1	PF00149.23	Metallophos	PTHR12905	SPERM PROTEIN HOMOLOG
asmbl_1808	HAAC01001976
asmbl_18083	HAAC01001977
asmbl_18084	HAAC01001978
asmbl_18088_ext	HAAC01001979		tr|A7S714|A7S714_NEMVE Predicted protein OS=Nematostella vectensis GN=v1g167250 PE=4 SV=1
asmbl_18099	HAAC01001980
asmbl_18104_ext	HAAC01001981	sp|P15305|DYHC_ONCMY Dynein heavy chain (Fragment) OS=Oncorhynchus mykiss PE=2 SV=1	tr|A7RZD9|A7RZD9_NEMVE Predicted protein (Fragment) OS=Nematostella vectensis GN=v1g26009 PE=4 SV=1			PTHR18937:SF35	SUBFAMILY NOT NAMED
asmbl_18107_ext	HAAC01001982		tr|A7SDN9|A7SDN9_NEMVE Predicted protein OS=Nematostella vectensis GN=v1g244537 PE=4 SV=1	PF00582.21	Usp	PTHR31964	FAMILY NOT NAMED
asmbl_18108	HAAC01001983			PF00582.21	Usp	PTHR31964	FAMILY NOT NAMED
asmbl_18110_ext	HAAC01001984
asmbl_18113_ext	HAAC01001985			PF12340.3,PF12359.3	DUF3638,DUF3645	PTHR13367:SF8	PREDICTED: HYPOTHETICAL PROTEIN
asmbl_18115_ext	HAAC01001986
asmbl_1812	HAAC01001987					PTHR22884:SF37	SET DOMAIN PROTEIN
asmbl_18127_ext	HAAC01001988	sp|Q9Y606|TRUA_HUMAN tRNA pseudouridine synthase A, mitochondrial OS=Homo sapiens GN=PUS1 PE=1 SV=3	tr|A7RII9|A7RII9_NEMVE tRNA pseudouridine synthase (Fragment) OS=Nematostella vectensis GN=v1g32495 PE=3 SV=1	PF01416.15	PseudoU_synth_1	PTHR11142	PSEUDOURIDYLATE SYNTHASE
asmbl_18137	HAAC01001989
asmbl_18144_ext	HAAC01001990
asmbl_18145_ext	HAAC01001991
asmbl_18147_ext	HAAC01001992			PF05270.8	AbfB
asmbl_18148	HAAC01001993
asmbl_18149	HAAC01001994					PTHR21107:SF0	SUBFAMILY NOT NAMED
asmbl_18156	HAAC01001995
asmbl_18162_ext	HAAC01001996		tr|F2XX01|F2XX01_9CNID DODE OS=Hydra magnipapillata PE=2 SV=1	PF00531.17,PF00531.17	Death,Death
asmbl_18169_ext	HAAC01001997			PF00004.24	AAA	PTHR23077	AAA-FAMILY ATPASE
asmbl_18177	HAAC01001998
asmbl_18180_ext	HAAC01001999
[truncated: 46,910 more rows]

## Sheet: AEP-454 (Hemmrich et al., 2012)
Accession	First SwissProt hit	First UniProt cnidarian hit	Pfam Accession	Pfam ID	Panther Accession	Panther ID
HAEP_T-CDS_v02_1					PTHR19897:SF72	HEMICENTIN-1
HAEP_T-CDS_v02_10	sp|Q96RW7|HMCN1_HUMAN Hemicentin-1 OS=Homo sapiens GN=HMCN1 PE=1 SV=2	tr|Q2MCN4|Q2MCN4_HYDVU HyTSR1 protein OS=Hydra vulgaris GN=hytsr1 PE=2 SV=3	PF00090.14,PF00090.14,PF00090.14,PF00090.14	TSP_1,TSP_1,TSP_1,TSP_1
HAEP_T-CDS_v02_100
HAEP_T-CDS_v02_1000
HAEP_T-CDS_v02_10000					PTHR15422:SF8	TUMOR SUPPRESSOR RELATED
HAEP_T-CDS_v02_10001	sp|O14569|C56D2_HUMAN Cytochrome b561 domain-containing protein 2 OS=Homo sapiens GN=CYB561D2 PE=1 SV=1		PF03188.11	Cytochrom_B561
HAEP_T-CDS_v02_10002
HAEP_T-CDS_v02_10003					PTHR10015:SF68	SUBFAMILY NOT NAMED
HAEP_T-CDS_v02_10004			PF00447.12	HSF_DNA-bind	PTHR10082	INTEGRIN BETA SUBUNIT
HAEP_T-CDS_v02_10005					PTHR13241	THYROID RECEPTOR INTERACTING PROTEIN 3
HAEP_T-CDS_v02_10006			PF04438.11	zf-HIT
HAEP_T-CDS_v02_10007					PTHR10649	ARYL HYDROCARBON RECEPTOR
HAEP_T-CDS_v02_10008	sp|O44712|AHR_CAEEL Aryl hydrocarbon receptor protein 1 OS=Caenorhabditis elegans GN=ahr-1 PE=1 SV=1	tr|A7RUS9|A7RUS9_NEMVE Predicted protein (Fragment) OS=Nematostella vectensis GN=v1g94229 PE=4 SV=1	PF08447.6	PAS_3	PTHR22942:SF14	DNA REPAIR PROTEIN RAD51 HOMOLOG 3, R51H3
HAEP_T-CDS_v02_10009	sp|Q924H5|RA51C_MOUSE DNA repair protein RAD51 homolog 3 OS=Mus musculus GN=Rad51c PE=2 SV=1		PF08423.6	Rad51
HAEP_T-CDS_v02_1001
HAEP_T-CDS_v02_10010					PTHR21357	UNCHARACTERIZED
HAEP_T-CDS_v02_10011		tr|A7SPR0|A7SPR0_NEMVE Predicted protein (Fragment) OS=Nematostella vectensis GN=v1g11117 PE=4 SV=1
HAEP_T-CDS_v02_10012
HAEP_T-CDS_v02_10013
HAEP_T-CDS_v02_10014					PTHR13715:SF51	INOSITOL 1,4,5-TRISPHOSPHATE RECEPTOR TYPE 3
HAEP_T-CDS_v02_10015	sp|Q63269|ITPR3_RAT Inositol 1,4,5-trisphosphate receptor type 3 OS=Rattus norvegicus GN=Itpr3 PE=1 SV=1	tr|A7SEK1|A7SEK1_NEMVE Predicted protein OS=Nematostella vectensis GN=v1g244707 PE=4 SV=1	PF08709.6	Ins145_P3_rec	PTHR10792	60S RIBOSOMAL PROTEIN L24
HAEP_T-CDS_v02_10016	sp|Q8ISQ3|RL24_BRABE 60S ribosomal protein L24 OS=Branchiostoma belcheri GN=RPL24 PE=2 SV=1	tr|A0S5U5|A0S5U5_HYDVU Ribosomal protein L35 OS=Hydra vulgaris PE=2 SV=1	PF01246.15	Ribosomal_L24e
HAEP_T-CDS_v02_10017
HAEP_T-CDS_v02_10018
HAEP_T-CDS_v02_10019					PTHR10489:SF336	SUBFAMILY NOT NAMED
HAEP_T-CDS_v02_1002			PF00041.16	fn3
HAEP_T-CDS_v02_10020					PTHR12779	WISKOTT-ALDRICH SYNDROME PROTEIN
HAEP_T-CDS_v02_10021	sp|P42768|WASP_HUMAN Wiskott-Aldrich syndrome protein OS=Homo sapiens GN=WAS PE=1 SV=4		PF00786.23	PBD
HAEP_T-CDS_v02_10022
HAEP_T-CDS_v02_10023
HAEP_T-CDS_v02_10024
HAEP_T-CDS_v02_10025					PTHR23359:SF2	UNCHARACTERIZED
HAEP_T-CDS_v02_10026	sp|Q5TCS8|AKD1_HUMAN Adenylate kinase domain-containing protein 1 OS=Homo sapiens GN=AKD1 PE=1 SV=2	tr|A7SJB9|A7SJB9_NEMVE Predicted protein OS=Nematostella vectensis GN=v1g213154 PE=4 SV=1	PF00406.17	ADK	PTHR15497	FAMILY NOT NAMED
HAEP_T-CDS_v02_10027	sp|A7RIT9|3HAO_NEMVE 3-hydroxyanthranilate 3,4-dioxygenase OS=Nematostella vectensis GN=v1g178517 PE=3 SV=1	sp|A7RIT9|3HAO_NEMVE 3-hydroxyanthranilate 3,4-dioxygenase OS=Nematostella vectensis GN=v1g178517 PE=3 SV=1	PF06052.7	3-HAO	PTHR16154:SF6	SUBFAMILY NOT NAMED
HAEP_T-CDS_v02_10028			PF07647.12	SAM_2	PTHR19959	KINESIN LIGHT CHAIN
HAEP_T-CDS_v02_10029		tr|A7SFC9|A7SFC9_NEMVE Predicted protein OS=Nematostella vectensis GN=v1g244876 PE=4 SV=1	PF13374.1,PF13374.1,PF13424.1,PF12895.2,PF13374.1,PF07720.7,PF13374.1	TPR_10,TPR_10,TPR_12,Apc3,TPR_10,TPR_3,TPR_10
HAEP_T-CDS_v02_1003					PTHR13159	RADIAL SPOKEHEAD-RELATED
HAEP_T-CDS_v02_10030	sp|Q5TD94|RSH4A_HUMAN Radial spoke head protein 4 homolog A OS=Homo sapiens GN=RSPH4A PE=1 SV=1	tr|A7RMI3|A7RMI3_NEMVE Predicted protein OS=Nematostella vectensis GN=v1g239375 PE=4 SV=1	PF04712.7	Radial_spoke
HAEP_T-CDS_v02_10031	sp|C9ZN16|FAZ1_TRYB9 Flagellar attachment zone protein 1 OS=Trypanosoma brucei gambiense (strain MHOM/CI/86/DAL972) GN=TbgDal_IV3690 PE=3 SV=1				PTHR11771:SF36	ARACHIDONATE 12-LIPOXYGENASE-RELATED
HAEP_T-CDS_v02_10032	sp|P51399|LOX5_MESAU Arachidonate 5-lipoxygenase OS=Mesocricetus auratus GN=ALOX5 PE=2 SV=2	tr|A7S1H7|A7S1H7_NEMVE Predicted protein OS=Nematostella vectensis GN=v1g229180 PE=3 SV=1	PF00305.14	Lipoxygenase	PTHR15907	FAMILY NOT NAMED
HAEP_T-CDS_v02_10033	sp|P0CW97|PCR3_ARATH Protein PLANT CADMIUM RESISTANCE 3 OS=Arabidopsis thaliana GN=PCR3 PE=3 SV=1	tr|A7RUR8|A7RUR8_NEMVE Predicted protein OS=Nematostella vectensis GN=v1g236657 PE=4 SV=1	PF04749.12	PLAC8	PTHR14647	GALACTOSE-3-O-SULFOTRANSFERASE
HAEP_T-CDS_v02_10034	sp|Q9H3Q3|G3ST2_HUMAN Galactose-3-O-sulfotransferase 2 OS=Homo sapiens GN=GAL3ST2 PE=1 SV=2	tr|A7SW70|A7SW70_NEMVE Predicted protein (Fragment) OS=Nematostella vectensis GN=v1g41969 PE=4 SV=1	PF06990.6	Gal-3-0_sulfotr	PTHR12695	GENERAL TRANSCRIPTION FACTOR IIH SUBUNIT 2
HAEP_T-CDS_v02_10035	sp|Q2TBV5|TF2H2_BOVIN General transcription factor IIH subunit 2 OS=Bos taurus GN=GTF2H2 PE=2 SV=1	tr|A7S1M7|A7S1M7_NEMVE Predicted protein OS=Nematostella vectensis GN=v1g101079 PE=4 SV=1	PF04056.9,PF07975.7	Ssl1,C1_4	PTHR10194:SF19	RAS GTPASE-ACTIVATING PROTEIN 1
HAEP_T-CDS_v02_10036	sp|P50904|RASA1_RAT Ras GTPase-activating protein 1 OS=Rattus norvegicus GN=Rasa1 PE=2 SV=1	tr|A7SJB4|A7SJB4_NEMVE Predicted protein OS=Nematostella vectensis GN=v1g190378 PE=4 SV=1	PF00168.25,PF00616.14	C2,RasGAP	PTHR11662:SF30	SIALIN (SOLUTE CARRIER FAMILY 17 MEMBER 5) (SODIUM/SIALIC ACID COTRANSPORTER) (AST) (MEMBRANE GLYCOPROTEIN HP59)
HAEP_T-CDS_v02_10037	sp|Q9JI12|VGLU2_RAT Vesicular glutamate transporter 2 OS=Rattus norvegicus GN=Slc17a6 PE=1 SV=1	tr|A7RIA9|A7RIA9_NEMVE Predicted protein (Fragment) OS=Nematostella vectensis GN=v1g82501 PE=4 SV=1	PF07690.11	MFS_1	PTHR16155	FAMILY NOT NAMED
HAEP_T-CDS_v02_10038					PTHR13396	FAMILY NOT NAMED
HAEP_T-CDS_v02_10039	sp|Q6DGP4|NFI1L_DANRE NEDD4 family-interacting protein 1-like OS=Danio rerio GN=ndfip1l PE=2 SV=1	tr|A7SWN8|A7SWN8_NEMVE Predicted protein (Fragment) OS=Nematostella vectensis GN=v1g18960 PE=4 SV=1	PF10176.4,PF10176.4	DUF2370,DUF2370
HAEP_T-CDS_v02_1004					PTHR11085	CHROMATIN REGULATORY PROTEIN SIR2
HAEP_T-CDS_v02_10040	sp|Q8R216|SIR4_MOUSE NAD-dependent protein deacetylase sirtuin-4 OS=Mus musculus GN=Sirt4 PE=1 SV=3	tr|A7SK95|A7SK95_NEMVE NAD-dependent protein deacetylase OS=Nematostella vectensis GN=v1g190741 PE=3 SV=1	PF02146.12	SIR2	PTHR10489	CELL ADHESION MOLECULE
HAEP_T-CDS_v02_10041	sp|O89026|ROBO1_MOUSE Roundabout homolog 1 OS=Mus musculus GN=Robo1 PE=1 SV=1	tr|A7RGM2|A7RGM2_NEMVE Predicted protein (Fragment) OS=Nematostella vectensis GN=v1g81070 PE=4 SV=1	PF07679.11,PF07679.11,PF07679.11,PF07679.11,PF13895.1	I-set,I-set,I-set,I-set,Ig_2
HAEP_T-CDS_v02_10042					PTHR23130	FAMILY NOT NAMED
HAEP_T-CDS_v02_10043			PF03351.12	DOMON	PTHR23084:SF55	HYPOTHETICAL PROTEIN
HAEP_T-CDS_v02_10044	sp|Q32KM6|MORN3_BOVIN MORN repeat-containing protein 3 OS=Bos taurus GN=MORN3 PE=2 SV=1	tr|A7S530|A7S530_NEMVE Predicted protein OS=Nematostella vectensis GN=v1g236931 PE=4 SV=1	PF02493.15	MORN
HAEP_T-CDS_v02_10045					PTHR24023	FAMILY NOT NAMED
HAEP_T-CDS_v02_10046	sp|P27393|CO4A2_ASCSU Collagen alpha-2(IV) chain OS=Ascaris suum PE=2 SV=1	tr|O16001|O16001_HYDVU Collagen (Fragment) OS=Hydra vulgaris GN=HT2 PE=2 SV=1	PF01391.13,PF01391.13,PF01391.13	Collagen,Collagen,Collagen	PTHR24070:SF26	SUBFAMILY NOT NAMED
HAEP_T-CDS_v02_10047			PF00071.17	Ras	PTHR31964	FAMILY NOT NAMED
HAEP_T-CDS_v02_10048		tr|A7RUS8|A7RUS8_NEMVE Predicted protein OS=Nematostella vectensis GN=v1g236658 PE=4 SV=1	PF00582.21	Usp	PTHR24242	G-PROTEIN COUPLED RECEPTOR
HAEP_T-CDS_v02_10049		tr|A7RXA6|A7RXA6_NEMVE Predicted protein (Fragment) OS=Nematostella vectensis GN=v1g96576 PE=3 SV=1	PF00001.16	7tm_1
HAEP_T-CDS_v02_1005					PTHR19134	PROTEIN-TYROSINE PHOSPHATASE
HAEP_T-CDS_v02_10050	sp|Q9H3S7|PTN23_HUMAN Tyrosine-protein phosphatase non-receptor type 23 OS=Homo sapiens GN=PTPN23 PE=1 SV=1	tr|A7RXI9|A7RXI9_NEMVE Predicted protein (Fragment) OS=Nematostella vectensis GN=v1g96888 PE=4 SV=1	PF00102.22	Y_phosphatase	PTHR12100	SEC10
HAEP_T-CDS_v02_10051	sp|P97878|EXOC5_RAT Exocyst complex component 5 OS=Rattus norvegicus GN=Exoc5 PE=1 SV=1	tr|A7SPG2|A7SPG2_NEMVE Predicted protein OS=Nematostella vectensis GN=v1g246570 PE=4 SV=1	PF07393.6	Sec10
HAEP_T-CDS_v02_10052					PTHR11752	HELICASE SKI2W
HAEP_T-CDS_v02_10053	sp|Q15477|SKIV2_HUMAN Helicase SKI2W OS=Homo sapiens GN=SKIV2L PE=1 SV=3	tr|A7SDN7|A7SDN7_NEMVE Predicted protein OS=Nematostella vectensis GN=v1g210670 PE=4 SV=1	PF00271.26,PF13234.1	Helicase_C,rRNA_proc-arch	PTHR11699:SF15	ALDEHYDE DEHYDROGENASE
HAEP_T-CDS_v02_10054	sp|P30839|AL3A2_RAT Fatty aldehyde dehydrogenase OS=Rattus norvegicus GN=Aldh3a2 PE=1 SV=1	tr|A7SFM8|A7SFM8_NEMVE Aldehyde dehydrogenase (Fragment) OS=Nematostella vectensis GN=v1g170078 PE=3 SV=1	PF00171.17	Aldedh	PTHR23274	DNA HELICASE-RELATED
HAEP_T-CDS_v02_10055	sp|Q0R4F1|PIF1_XENLA ATP-dependent DNA helicase PIF1 OS=Xenopus laevis GN=pif1 PE=2 SV=1		PF05970.9,PF05970.9	PIF1,PIF1	PTHR19134:SF177	SUBFAMILY NOT NAMED
HAEP_T-CDS_v02_10056	sp|P16621|LAR_DROME Tyrosine-protein phosphatase Lar OS=Drosophila melanogaster GN=Lar PE=1 SV=2	tr|A7RNP0|A7RNP0_NEMVE Predicted protein (Fragment) OS=Nematostella vectensis GN=v1g88020 PE=4 SV=1	PF00041.16,PF00041.16,PF00041.16,PF00102.22	fn3,fn3,fn3,Y_phosphatase
HAEP_T-CDS_v02_10057					PTHR12442:SF6	UNCHARACTERIZED
HAEP_T-CDS_v02_10058	sp|Q8C761|WDR60_MOUSE WD repeat-containing protein 60 OS=Mus musculus GN=Wdr60 PE=2 SV=1	tr|A7RGI4|A7RGI4_NEMVE Predicted protein OS=Nematostella vectensis GN=v1g158344 PE=4 SV=1
HAEP_T-CDS_v02_10059			PF00112.18	Peptidase_C1
HAEP_T-CDS_v02_1006					PTHR21689	LIN-9
HAEP_T-CDS_v02_10060	sp|Q5TKA1|LIN9_HUMAN Protein lin-9 homolog OS=Homo sapiens GN=LIN9 PE=1 SV=1	tr|A7S8Y2|A7S8Y2_NEMVE Predicted protein OS=Nematostella vectensis GN=v1g167874 PE=4 SV=1	PF06584.8	DIRP	PTHR16222	ADP-RIBOSYLGLYCOHYDROLASE
HAEP_T-CDS_v02_10061	sp|Q5ZI51|ARHL2_CHICK Poly(ADP-ribose) glycohydrolase ARH3 OS=Gallus gallus GN=ADPRHL2 PE=2 SV=1	tr|A7RZN7|A7RZN7_NEMVE Predicted protein OS=Nematostella vectensis GN=v1g229067 PE=4 SV=1	PF03747.9	ADP_ribosyl_GH
HAEP_T-CDS_v02_10062
HAEP_T-CDS_v02_10063					PTHR22814	COPPER TRANSPORT PROTEIN ATOX1-RELATED
HAEP_T-CDS_v02_10064			PF00403.21	HMA	PTHR20951	C13ORF1 PROTEIN-RELATED
HAEP_T-CDS_v02_10065	sp|Q5ZHV7|SPRY7_CHICK SPRY domain-containing protein 7 OS=Gallus gallus GN=SPRYD7 PE=2 SV=1	tr|A7S8G3|A7S8G3_NEMVE Predicted protein OS=Nematostella vectensis GN=v1g208400 PE=4 SV=1	PF00622.23	SPRY
HAEP_T-CDS_v02_10066	sp|Q58A42|DD3_DICDI Protein DD3-3 OS=Dictyostelium discoideum GN=DD3-3 PE=2 SV=1	tr|A7SJ97|A7SJ97_NEMVE Predicted protein OS=Nematostella vectensis GN=v1g190366 PE=4 SV=1			PTHR23134	HEXAPRENYLDIHYDROXYBENZOATE METHYLTRANSFERASE
HAEP_T-CDS_v02_10067	sp|Q63159|COQ3_RAT Hexaprenyldihydroxybenzoate methyltransferase, mitochondrial OS=Rattus norvegicus GN=Coq3 PE=2 SV=2	tr|A7S2R8|A7S2R8_NEMVE Predicted protein OS=Nematostella vectensis GN=v1g205894 PE=4 SV=1	PF13489.1	Methyltransf_23	PTHR24190	FAMILY NOT NAMED
HAEP_T-CDS_v02_10068	sp|O75762|TRPA1_HUMAN Transient receptor potential cation channel subfamily A member 1 OS=Homo sapiens GN=TRPA1 PE=2 SV=3	tr|A7T9H1|A7T9H1_NEMVE Predicted protein (Fragment) OS=Nematostella vectensis GN=v1g224166 PE=4 SV=1	PF00520.26	Ion_trans	PTHR24409	FAMILY NOT NAMED
HAEP_T-CDS_v02_10069	sp|Q6P560|ZN182_MOUSE Zinc finger protein 182 OS=Mus musculus GN=Znf182 PE=2 SV=1	tr|A7RIQ4|A7RIQ4_NEMVE Predicted protein (Fragment) OS=Nematostella vectensis GN=v1g82654 PE=4 SV=1	PF13465.1,PF13465.1,PF13465.1,PF13465.1,PF13465.1,PF13909.1,PF13465.1,PF13465.1	zf-H2C2_2,zf-H2C2_2,zf-H2C2_2,zf-H2C2_2,zf-H2C2_2,zf-H2C2_5,zf-H2C2_2,zf-H2C2_2	PTHR10489	CELL ADHESION MOLECULE
HAEP_T-CDS_v02_1007			PF13895.1	Ig_2	PTHR11679:SF1	VACUOLAR PROTEIN SORTING (VPS33)
HAEP_T-CDS_v02_10070	sp|Q9H267|VP33B_HUMAN Vacuolar protein sorting-associated protein 33B OS=Homo sapiens GN=VPS33B PE=1 SV=2	tr|A7RWL4|A7RWL4_NEMVE Predicted protein OS=Nematostella vectensis GN=v1g96025 PE=4 SV=1	PF00995.18	Sec1	PTHR11851:SF65	NARDILYSIN PRECURSOR (N-ARGININE DIBASIC CONVERTASE) (NRD CONVERTASE)
HAEP_T-CDS_v02_10071	sp|Q5R4H6|NRDC_PONAB Nardilysin OS=Pongo abelii GN=NRD1 PE=2 SV=1	tr|A7SXQ6|A7SXQ6_NEMVE Predicted protein OS=Nematostella vectensis GN=v1g194611 PE=3 SV=1	PF05193.16	Peptidase_M16_C	PTHR13378	RAGULATOR COMPLEX PROTEIN LAMTOR3
HAEP_T-CDS_v02_10072	sp|Q7T0T2|LTR3B_XENLA Ragulator complex protein LAMTOR3-B OS=Xenopus laevis GN=lamtor3-b PE=2 SV=1	tr|A7RQ93|A7RQ93_NEMVE Predicted protein OS=Nematostella vectensis GN=v1g239924 PE=4 SV=1	PF08923.5	MAPKK1_Int	PTHR10127	DISCOIDIN, CUB, EGF, LAMININ , AND ZINC METALLOPROTEASE DOMAIN CONTAINING
HAEP_T-CDS_v02_10073	sp|Q20191|NAS13_CAEEL Zinc metalloproteinase nas-13 OS=Caenorhabditis elegans GN=nas-13 PE=2 SV=5	tr|A7T0S0|A7T0S0_NEMVE Predicted protein (Fragment) OS=Nematostella vectensis GN=v1g140744 PE=3 SV=1	PF01400.19	Astacin
HAEP_T-CDS_v02_10074					PTHR21512	FAMILY NOT NAMED
HAEP_T-CDS_v02_10075	sp|Q32PH0|TPPC9_BOVIN Trafficking protein particle complex subunit 9 OS=Bos taurus GN=TRAPPC9 PE=2 SV=1		PF08626.6	TRAPPC9-Trs120	PTHR10807:SF3	MYOTUBULARIN-RELATED PROTEIN 10, 11, 12
HAEP_T-CDS_v02_10076	sp|Q6NU08|MTRAB_XENLA Myotubularin-related protein 10-B OS=Xenopus laevis GN=mtmr10-b PE=2 SV=1	tr|A7SFD9|A7SFD9_NEMVE Predicted protein OS=Nematostella vectensis GN=v1g189208 PE=4 SV=1	PF06602.9,PF13849.1	Myotub-related,Y_phosphatase_m	PTHR11138:SF0	SUBFAMILY NOT NAMED
HAEP_T-CDS_v02_10077	sp|Q9D799|FMT_MOUSE Methionyl-tRNA formyltransferase, mitochondrial OS=Mus musculus GN=Mtfmt PE=2 SV=3	tr|A7S5N1|A7S5N1_NEMVE Predicted protein OS=Nematostella vectensis GN=v1g236947 PE=4 SV=1	PF00551.14,PF02911.13	Formyl_trans_N,Formyl_trans_C	PTHR24077:SF0	SUBFAMILY NOT NAMED
HAEP_T-CDS_v02_10078	sp|P59910|DJB13_HUMAN DnaJ homolog subfamily B member 13 OS=Homo sapiens GN=DNAJB13 PE=2 SV=1	tr|A7SC61|A7SC61_NEMVE Predicted protein OS=Nematostella vectensis GN=v1g188073 PE=4 SV=1	PF00226.26,PF01556.13	DnaJ,DnaJ_C	PTHR24006:SF25	SUBFAMILY NOT NAMED
HAEP_T-CDS_v02_10079	sp|P40818|UBP8_HUMAN Ubiquitin carboxyl-terminal hydrolase 8 OS=Homo sapiens GN=USP8 PE=1 SV=1	tr|A7SIY1|A7SIY1_NEMVE Ubiquitin carboxyl-terminal hydrolase (Fragment) OS=Nematostella vectensis GN=v1g120073 PE=3 SV=1	PF00397.21,PF00443.24	WW,UCH
HAEP_T-CDS_v02_1008					PTHR13902:SF12	SERINE/THREONINE-PROTEIN KINASE WNK-RELATED
HAEP_T-CDS_v02_10080	sp|Q4VSN3|DUSTY_TETNG Dual serine/threonine and tyrosine protein kinase OS=Tetraodon nigroviridis GN=dstyk PE=2 SV=1	tr|A7RVW1|A7RVW1_NEMVE Predicted protein OS=Nematostella vectensis GN=v1g241055 PE=3 SV=1	PF00069.20	Pkinase	PTHR11254:SF238	SUBFAMILY NOT NAMED
HAEP_T-CDS_v02_10081	sp|Q6I6G8|HECW2_MOUSE E3 ubiquitin-protein ligase HECW2 OS=Mus musculus GN=Hecw2 PE=2 SV=1	tr|A7RG93|A7RG93_NEMVE Predicted protein (Fragment) OS=Nematostella vectensis GN=v1g158243 PE=4 SV=1	PF00397.21,PF00397.21	WW,WW	PTHR21064	UNCHARACTERIZED
HAEP_T-CDS_v02_10082	sp|Q6PB06|AGPD1_XENLA Hydroxylysine kinase OS=Xenopus laevis GN=agphd1 PE=2 SV=1	tr|A7SJD3|A7SJD3_NEMVE Predicted protein (Fragment) OS=Nematostella vectensis GN=v1g120378 PE=4 SV=1	PF01636.18	APH	PTHR10825:SF5	E3 UBIQUITIN-PROTEIN LIGASE RING2
HAEP_T-CDS_v02_10083	sp|Q5R9J5|RING2_PONAB E3 ubiquitin-protein ligase RING2 OS=Pongo abelii GN=RNF2 PE=2 SV=1	tr|A7REQ4|A7REQ4_NEMVE Predicted protein OS=Nematostella vectensis GN=v1g157648 PE=4 SV=1	PF13923.1	zf-C3HC4_2
HAEP_T-CDS_v02_10084		tr|A7S999|A7S999_NEMVE Predicted protein OS=Nematostella vectensis GN=v1g243708 PE=4 SV=1	PF13385.1,PF13385.1	Laminin_G_3,Laminin_G_3
HAEP_T-CDS_v02_10085					PTHR24193:SF19	ANKYRIN REPEAT DOMAIN PROTEIN
HAEP_T-CDS_v02_10086	sp|Q502M6|ANR29_DANRE Ankyrin repeat domain-containing protein 29 OS=Danio rerio GN=ankrd29 PE=2 SV=1	tr|C0ILT9|C0ILT9_HYDSY Ankyrin repeat protein 17-like protein OS=Hydractinia symbiolongicarpus PE=4 SV=1	PF13637.1,PF12796.2,PF00023.25,PF12796.2	Ank_4,Ank_2,Ank,Ank_2
HAEP_T-CDS_v02_10087	sp|Q566I1|IN80D_XENLA INO80 complex subunit D OS=Xenopus laevis GN=ino80d PE=2 SV=1	tr|A7RHK1|A7RHK1_NEMVE Predicted protein (Fragment) OS=Nematostella vectensis GN=v1g39783 PE=4 SV=1	PF13891.1	zf-C3Hc3H	PTHR21705	RAI16 PROTEIN-RELATED
HAEP_T-CDS_v02_10088	sp|A0JPG1|F16B1_XENLA Protein FAM160B1 OS=Xenopus laevis GN=fam160b1 PE=2 SV=1	tr|A7RQK0|A7RQK0_NEMVE Predicted protein OS=Nematostella vectensis GN=v1g161593 PE=4 SV=1	PF10257.4	RAI16-like	PTHR19959	KINESIN LIGHT CHAIN
HAEP_T-CDS_v02_10089	sp|P0CI65|NPHP3_DANRE Nephrocystin-3 OS=Danio rerio GN=nphp3 PE=3 SV=1	tr|A7SFC9|A7SFC9_NEMVE Predicted protein OS=Nematostella vectensis GN=v1g244876 PE=4 SV=1	PF13424.1,PF13374.1	TPR_12,TPR_10	PTHR23115	TRANSLATION FACTOR
HAEP_T-CDS_v02_1009	sp|P51554|EF1A_HYDVU Elongation factor 1-alpha OS=Hydra vulgaris PE=2 SV=1	sp|P51554|EF1A_HYDVU Elongation factor 1-alpha OS=Hydra vulgaris PE=2 SV=1	PF00009.22	GTP_EFTU
HAEP_T-CDS_v02_10090					PTHR24157:SF0	SUBFAMILY NOT NAMED
HAEP_T-CDS_v02_10091	sp|Q09YJ5|ASZ1_MUNMU Ankyrin repeat, SAM and basic leucine zipper domain-containing protein 1 OS=Muntiacus muntjak GN=ASZ1 PE=3 SV=1	tr|A7RNE2|A7RNE2_NEMVE Predicted protein OS=Nematostella vectensis GN=v1g199674 PE=4 SV=1	PF00023.25,PF12796.2,PF00536.25	Ank,Ank_2,SAM_1	PTHR22838	WD REPEAT PROTEIN 26-RELATED
HAEP_T-CDS_v02_10092	sp|Q6DKP5|WDR13_PANTR WD repeat-containing protein 13 OS=Pan troglodytes GN=WDR13 PE=3 SV=1	tr|A7RJS6|A7RJS6_NEMVE Predicted protein OS=Nematostella vectensis GN=v1g83648 PE=4 SV=1	PF00400.27,PF00400.27,PF00400.27	WD40,WD40,WD40
HAEP_T-CDS_v02_10093		tr|A7RGF8|A7RGF8_NEMVE Predicted protein (Fragment) OS=Nematostella vectensis GN=v1g80834 PE=4 SV=1			PTHR10985:SF46	HAIRY/ENHANCER OF SPLIT-RELATED TRANSCRIPTION FACTOR
HAEP_T-CDS_v02_10094	sp|Q26263|DPN_DROME Protein deadpan OS=Drosophila melanogaster GN=dpn PE=1 SV=2	tr|G9JWJ1|G9JWJ1_NEMVE Hes4 OS=Nematostella vectensis GN=Hes4 PE=2 SV=1	PF00010.21	HLH
HAEP_T-CDS_v02_10095					PTHR22380:SF1	SUBFAMILY NOT NAMED
HAEP_T-CDS_v02_10096	sp|Q69ZR9|F208A_MOUSE Protein FAM208A OS=Mus musculus GN=Fam208a PE=2 SV=2	tr|A7SEJ9|A7SEJ9_NEMVE Predicted protein OS=Nematostella vectensis GN=v1g244704 PE=4 SV=1	PF12509.3	DUF3715
HAEP_T-CDS_v02_10097					PTHR10641	MYB-LIKE DNA-BINDING PROTEIN MYB
HAEP_T-CDS_v02_10098	sp|Q6DG03|DMTF1_DANRE Cyclin-D-binding Myb-like transcription factor 1 OS=Danio rerio GN=dmtf1 PE=2 SV=1	tr|A7RST1|A7RST1_NEMVE Predicted protein OS=Nematostella vectensis GN=v1g162294 PE=4 SV=1	PF13921.1,PF00249.26	Myb_DNA-bind_6,Myb_DNA-binding	PTHR22992	VON WILENBRAND FACTOR RELATED
HAEP_T-CDS_v02_10099	sp|A6H584|CO6A5_MOUSE Collagen alpha-5(VI) chain OS=Mus musculus GN=Col6a5 PE=1 SV=2	tr|A7S5X4|A7S5X4_NEMVE Predicted protein OS=Nematostella vectensis GN=v1g207295 PE=4 SV=1	PF00092.23,PF00092.23	VWA,VWA
HAEP_T-CDS_v02_101					PTHR24198	ANKYRIN REPEAT AND PROTEIN KINASE DOMAIN-CONTAINING PROTEIN
HAEP_T-CDS_v02_1010	sp|P16157|ANK1_HUMAN Ankyrin-1 OS=Homo sapiens GN=ANK1 PE=1 SV=3	tr|A7SC57|A7SC57_NEMVE Predicted protein (Fragment) OS=Nematostella vectensis GN=v1g112951 PE=4 SV=1	PF12796.2,PF12796.2	Ank_2,Ank_2	PTHR11477	TRANSCRIPTION ELONGATION FACTOR S-II
HAEP_T-CDS_v02_10100	sp|Q96MN5|TEAN2_HUMAN Transcription elongation factor A N-terminal and central domain-containing protein 2 OS=Homo sapiens GN=TCEANC2 PE=1 SV=1	tr|A7SU38|A7SU38_NEMVE Predicted protein OS=Nematostella vectensis GN=v1g174348 PE=4 SV=1	PF08711.6	Med26	PTHR10912:SF3	SUBFAMILY NOT NAMED
HAEP_T-CDS_v02_10101	sp|P29241|NADA_APLCA ADP-ribosyl cyclase OS=Aplysia californica PE=1 SV=1	tr|A7SUA0|A7SUA0_NEMVE Predicted protein OS=Nematostella vectensis GN=v1g217601 PE=4 SV=1	PF02267.12	Rib_hydrolayse	PTHR10527:SF8	KARYOPHERIN (IMPORTIN) BETA 1
HAEP_T-CDS_v02_10102	sp|Q14974|IMB1_HUMAN Importin subunit beta-1 OS=Homo sapiens GN=KPNB1 PE=1 SV=2	tr|A7RWP4|A7RWP4_NEMVE Predicted protein OS=Nematostella vectensis GN=v1g182805 PE=4 SV=1
HAEP_T-CDS_v02_10103					PTHR12306	CELL DEATH ACTIVATOR CIDE
HAEP_T-CDS_v02_10104			PF02017.10	CIDE-N	PTHR11733	ZINC METALLOPROTEASE FAMILY M13 NEPRILYSIN-RELATED
HAEP_T-CDS_v02_10105	sp|P42893|ECE1_RAT Endothelin-converting enzyme 1 OS=Rattus norvegicus GN=Ece1 PE=1 SV=2	tr|A7S3J6|A7S3J6_NEMVE Predicted protein (Fragment) OS=Nematostella vectensis GN=v1g102981 PE=4 SV=1	PF05649.8	Peptidase_M13_N
HAEP_T-CDS_v02_10106
HAEP_T-CDS_v02_10107					PTHR22883	ZINC FINGER DHHC DOMAIN CONTAINING PROTEIN
HAEP_T-CDS_v02_10108	sp|Q96GR4|ZDH12_HUMAN Probable palmitoyltransferase ZDHHC12 OS=Homo sapiens GN=ZDHHC12 PE=2 SV=2	tr|A7RWD7|A7RWD7_NEMVE Predicted protein OS=Nematostella vectensis GN=v1g241156 PE=4 SV=1	PF01529.15	zf-DHHC	PTHR13664	FAMILY NOT NAMED
HAEP_T-CDS_v02_10109	sp|D4A4K3|BAKOR_RAT Beclin 1-associated autophagy-related key regulator OS=Rattus norvegicus GN=Atg14 PE=3 SV=1	tr|A7SI99|A7SI99_NEMVE Predicted protein OS=Nematostella vectensis GN=v1g245460 PE=4 SV=1	PF10186.4	Atg14
HAEP_T-CDS_v02_1011					PTHR18901	2-DEOXYGLUCOSE-6-PHOSPHATE PHOSPHATASE 2
HAEP_T-CDS_v02_10110	sp|Q08623|HDHD1_HUMAN Pseudouridine-5'-monophosphatase OS=Homo sapiens GN=HDHD1 PE=1 SV=3	tr|A7SM45|A7SM45_NEMVE Predicted protein OS=Nematostella vectensis GN=v1g191239 PE=4 SV=1	PF13419.1	HAD_2
HAEP_T-CDS_v02_10111
HAEP_T-CDS_v02_10112					PTHR12400	INOSITOL POLYPHOSPHATE KINASE
HAEP_T-CDS_v02_10113
HAEP_T-CDS_v02_10114			PF12572.3	DUF3752	PTHR24004:SF6	SUBFAMILY NOT NAMED
HAEP_T-CDS_v02_10115	sp|Q6NT16|S18B1_HUMAN MFS-type transporter SLC18B1 OS=Homo sapiens GN=SLC18B1 PE=2 SV=1	tr|A7SKG1|A7SKG1_NEMVE Predicted protein OS=Nematostella vectensis GN=v1g171569 PE=4 SV=1	PF07690.11	MFS_1	PTHR10394:SF1	40S RIBOSOMAL PROTEIN S8
HAEP_T-CDS_v02_10116	sp|Q4UFS9|RS8_THEAN 40S ribosomal protein S8 OS=Theileria annulata GN=RPS8 PE=3 SV=1		PF01201.17	Ribosomal_S8e	PTHR32000:SF0	SUBFAMILY NOT NAMED
HAEP_T-CDS_v02_10117
HAEP_T-CDS_v02_10118					PTHR11929:SF28	SUBFAMILY NOT NAMED
HAEP_T-CDS_v02_10119			PF00852.14	Glyco_transf_10	PTHR10548	SPLICING FACTOR, ARGININE/SERINE-RICH
HAEP_T-CDS_v02_1012	sp|Q13247|SRSF6_HUMAN Serine/arginine-rich splicing factor 6 OS=Homo sapiens GN=SRSF6 PE=1 SV=2	tr|A7RL13|A7RL13_NEMVE Predicted protein OS=Nematostella vectensis GN=v1g85456 PE=4 SV=1	PF00076.17	RRM_1
HAEP_T-CDS_v02_10120
HAEP_T-CDS_v02_10121
HAEP_T-CDS_v02_10122	sp|Q8NUJ3|SRAP_STAAW Serine-rich adhesin for platelets OS=Staphylococcus aureus (strain MW2) GN=sraP PE=3 SV=1
HAEP_T-CDS_v02_10123
HAEP_T-CDS_v02_10124
HAEP_T-CDS_v02_10125
HAEP_T-CDS_v02_10126
HAEP_T-CDS_v02_10127
HAEP_T-CDS_v02_10128
HAEP_T-CDS_v02_10129					PTHR22992	VON WILENBRAND FACTOR RELATED
HAEP_T-CDS_v02_1013	sp|Q60847|COCA1_MOUSE Collagen alpha-1(XII) chain OS=Mus musculus GN=Col12a1 PE=2 SV=3	tr|A9UIA7|A9UIA7_NEMVE Hedgehog protein (Fragment) OS=Nematostella vectensis PE=2 SV=1	PF00092.23	VWA	PTHR12526:SF37	PHOSPHATIDYLINOSITOL N-ACETYLGLUCOSAMINYLTRANSFERASE SUBUNIT A
HAEP_T-CDS_v02_10130	sp|P37287|PIGA_HUMAN Phosphatidylinositol N-acetylglucosaminyltransferase subunit A OS=Homo sapiens GN=PIGA PE=1 SV=1	tr|A7RHV6|A7RHV6_NEMVE Predicted protein (Fragment) OS=Nematostella vectensis GN=v1g158845 PE=4 SV=1	PF08288.7,PF00534.15	PIGA,Glycos_transf_1
HAEP_T-CDS_v02_10131
HAEP_T-CDS_v02_10132					PTHR14577	UNCHARACTERIZED
HAEP_T-CDS_v02_10133			PF09805.4	Nop25	PTHR11349:SF36	SUBFAMILY NOT NAMED
HAEP_T-CDS_v02_10134	sp|Q3T0Q4|NDKB_BOVIN Nucleoside diphosphate kinase B OS=Bos taurus GN=NME2 PE=1 SV=1	tr|Q967H6|Q967H6_HYDVU Nucleoside diphosphate kinase OS=Hydra vulgaris PE=2 SV=1	PF00334.14	NDK
HAEP_T-CDS_v02_10135	sp|Q5SP50|ZCRB1_DANRE Zinc finger CCHC-type and RNA-binding motif-containing protein 1 OS=Danio rerio GN=zcrb1 PE=2 SV=1	tr|A7SD80|A7SD80_NEMVE Predicted protein OS=Nematostella vectensis GN=v1g169205 PE=4 SV=1
HAEP_T-CDS_v02_10136	sp|Q69ZA1|CDK13_MOUSE Cyclin-dependent kinase 13 OS=Mus musculus GN=Cdk13 PE=1 SV=3	tr|A7T6F2|A7T6F2_NEMVE Predicted protein (Fragment) OS=Nematostella vectensis GN=v1g147788 PE=4 SV=1
HAEP_T-CDS_v02_10137
HAEP_T-CDS_v02_10138			PF00092.23	VWA
HAEP_T-CDS_v02_10139					PTHR10694:SF18	HISTONE DEMETHYLASE JARID1C (JUMONJI/ARID DOMAIN-CONTAINING PROTEIN 1C)
HAEP_T-CDS_v02_1014	sp|Q62240|KDM5D_MOUSE Lysine-specific demethylase 5D OS=Mus musculus GN=Kdm5d PE=2 SV=2	tr|A7RQ11|A7RQ11_NEMVE Predicted protein OS=Nematostella vectensis GN=v1g239891 PE=4 SV=1	PF02375.12,PF01388.16	JmjN,ARID	PTHR13254	GOLGI AUTOANTIGEN, GOLGIN SUBFAMILY A, 7
HAEP_T-CDS_v02_10140	sp|Q9D428|GOG7B_MOUSE Golgin subfamily A member 7B OS=Mus musculus GN=GOLGA7B PE=2 SV=1	tr|A7SVB8|A7SVB8_NEMVE Predicted protein (Fragment) OS=Nematostella vectensis GN=v1g4557 PE=4 SV=1	PF10256.4	Erf4
HAEP_T-CDS_v02_10141	sp|Q6PBC1|RL35_XENTR 60S ribosomal protein L35 OS=Xenopus tropicalis GN=rpl35 PE=2 SV=3	tr|A7SQT2|A7SQT2_NEMVE Predicted protein OS=Nematostella vectensis GN=v1g246818 PE=3 SV=1			PTHR24206	FAMILY NOT NAMED
HAEP_T-CDS_v02_10142		tr|A7RF11|A7RF11_NEMVE Predicted protein OS=Nematostella vectensis GN=v1g79564 PE=4 SV=1	PF00412.17	LIM	PTHR10472	D-TYROSYL-TRNA(TYR) DEACYLASE
HAEP_T-CDS_v02_10143	sp|Q8TEA8|DTD1_HUMAN D-tyrosyl-tRNA(Tyr) deacylase 1 OS=Homo sapiens GN=DTD1 PE=1 SV=2	tr|A7RI71|A7RI71_NEMVE D-tyrosyl-tRNA(Tyr) deacylase OS=Nematostella vectensis GN=v1g158998 PE=3 SV=1	PF02580.11	Tyr_Deacylase
HAEP_T-CDS_v02_10144					PTHR12975	TRANSPORT PROTEIN (TRAPP)
HAEP_T-CDS_v02_10145		tr|A7RRE9|A7RRE9_NEMVE Predicted protein (Fragment) OS=Nematostella vectensis GN=v1g90859 PE=4 SV=1
HAEP_T-CDS_v02_10146		tr|A7SZR8|A7SZR8_NEMVE Predicted protein (Fragment) OS=Nematostella vectensis GN=v1g2729 PE=4 SV=1			PTHR23430	HISTONE H2A
HAEP_T-CDS_v02_10147	sp|P27661|H2AX_MOUSE Histone H2A.x OS=Mus musculus GN=H2afx PE=1 SV=2	tr|A7SNV0|A7SNV0_NEMVE Histone H2A OS=Nematostella vectensis GN=v1g230611 PE=3 SV=1	PF00125.19	Histone	PTHR22605	UNCHARACTERIZED
HAEP_T-CDS_v02_10148					PTHR15729	CDC42 GTPASE-ACTIVATING PROTEIN
HAEP_T-CDS_v02_10149	sp|Q7Z6I6|RHG30_HUMAN Rho GTPase-activating protein 30 OS=Homo sapiens GN=ARHGAP30 PE=1 SV=3	tr|A7SY14|A7SY14_NEMVE Predicted protein (Fragment) OS=Nematostella vectensis GN=v1g137412 PE=4 SV=1	PF00620.22	RhoGAP	PTHR21213	FAMILY NOT NAMED
HAEP_T-CDS_v02_1015	sp|Q5ZMM5|ZN706_CHICK Zinc finger protein 706 OS=Gallus gallus GN=ZNF706 PE=4 SV=1	tr|A7RQF4|A7RQF4_NEMVE Predicted protein OS=Nematostella vectensis GN=v1g89657 PE=4 SV=1
HAEP_T-CDS_v02_10150			PF00965.12	TIMP
HAEP_T-CDS_v02_10151			PF13902.1	R3H-assoc
HAEP_T-CDS_v02_10152
HAEP_T-CDS_v02_10153
HAEP_T-CDS_v02_10154
HAEP_T-CDS_v02_10155
HAEP_T-CDS_v02_10156	sp|A7S6M8|LTOR4_NEMVE Ragulator complex protein LAMTOR4 homolog OS=Nematostella vectensis GN=v1g232793 PE=3 SV=1	sp|A7S6M8|LTOR4_NEMVE Ragulator complex protein LAMTOR4 homolog OS=Nematostella vectensis GN=v1g232793 PE=3 SV=1			PTHR10366:SF12	L-THREONINE 3-DEHYDROGENASE
HAEP_T-CDS_v02_10157	sp|Q2KIR8|TDH_BOVIN L-threonine 3-dehydrogenase, mitochondrial OS=Bos taurus GN=TDH PE=2 SV=1	tr|A7S4Q0|A7S4Q0_NEMVE Predicted protein OS=Nematostella vectensis GN=v1g185634 PE=4 SV=1	PF01370.16	Epimerase
HAEP_T-CDS_v02_10158					PTHR32308	FAMILY NOT NAMED
HAEP_T-CDS_v02_10159	sp|Q8R4N0|CLYBL_MOUSE Citrate lyase subunit beta-like protein, mitochondrial OS=Mus musculus GN=Clybl PE=2 SV=2	tr|A7RLV7|A7RLV7_NEMVE Predicted protein OS=Nematostella vectensis GN=v1g179528 PE=4 SV=1	PF03328.9	HpcH_HpaI	PTHR24089:SF102	ARABIDOPSIS THALIANA K1F13.3
HAEP_T-CDS_v02_1016	sp|P53007|TXTP_HUMAN Tricarboxylate transport protein, mitochondrial OS=Homo sapiens GN=SLC25A1 PE=1 SV=2	tr|A7SSE4|A7SSE4_NEMVE Predicted protein OS=Nematostella vectensis GN=v1g237474 PE=3 SV=1	PF00153.22,PF00153.22	Mito_carr,Mito_carr	PTHR21844	AKT1 SUBSTRATE 1 PROTEIN
HAEP_T-CDS_v02_10160		tr|A7SHE9|A7SHE9_NEMVE Predicted protein OS=Nematostella vectensis GN=v1g245289 PE=4 SV=1
HAEP_T-CDS_v02_10161					PTHR10725	THAP DOMAIN-CONTAINING PROTEIN 9
HAEP_T-CDS_v02_10162					PTHR23055:SF32	CALCINEURIN B-RELATED
HAEP_T-CDS_v02_10163	sp|Q3KQ77|EFCB1_XENLA EF-hand calcium-binding domain-containing protein 1 OS=Xenopus laevis GN=efcab1 PE=2 SV=1	tr|A7SPM7|A7SPM7_NEMVE Predicted protein OS=Nematostella vectensis GN=v1g235777 PE=4 SV=1	PF13833.1,PF13499.1	EF_hand_6,EF_hand_5
HAEP_T-CDS_v02_10164					PTHR21497:SF6	UBIQUITIN LIGASE E3 ALPHA
HAEP_T-CDS_v02_10165	sp|Q8IWV8|UBR2_HUMAN E3 ubiquitin-protein ligase UBR2 OS=Homo sapiens GN=UBR2 PE=1 SV=1	tr|A7S050|A7S050_NEMVE Predicted protein (Fragment) OS=Nematostella vectensis GN=v1g99557 PE=4 SV=1	PF02207.15,PF02617.12	zf-UBR,ClpS	PTHR24003	MAJOR FACILITATOR SUPERFAMILY DOMAIN-CONTAINING PROTEIN-RELATED
HAEP_T-CDS_v02_10166	sp|Q8RWN2|ZIF1_ARATH Protein ZINC INDUCED FACILITATOR 1 OS=Arabidopsis thaliana GN=ZIF1 PE=1 SV=2	tr|A7S8U6|A7S8U6_NEMVE Predicted protein OS=Nematostella vectensis GN=v1g243640 PE=4 SV=1	PF07690.11	MFS_1
HAEP_T-CDS_v02_10167					PTHR12780	RNA POLYMERASE III (DNA DIRECTED), 39KD SUBUNIT-RELATED
HAEP_T-CDS_v02_10168	sp|Q921X6|RPC6_MOUSE DNA-directed RNA polymerase III subunit RPC6 OS=Mus musculus GN=Polr3f PE=1 SV=1	tr|A7SIC4|A7SIC4_NEMVE Predicted protein OS=Nematostella vectensis GN=v1g230282 PE=4 SV=1	PF05158.7	RNA_pol_Rpc34
HAEP_T-CDS_v02_10169
HAEP_T-CDS_v02_1017					PTHR12887:SF1	SUBFAMILY NOT NAMED
HAEP_T-CDS_v02_10170	sp|E7FDB3|NANO1_DANRE Nanos homolog 1 OS=Danio rerio GN=nanos1 PE=2 SV=1	tr|Q9NDN9|Q9NDN9_HYDVU CNNOS2 OS=Hydra vulgaris GN=Cnnos2 PE=2 SV=1	PF05741.8	zf-nanos
HAEP_T-CDS_v02_10171	sp|Q7TPD2|F185A_MOUSE Protein FAM185A OS=Mus musculus GN=Fam185a PE=2 SV=1		PF13345.1	DUF4098	PTHR11082:SF6	TRNA-DIHYDROURIDINE SYNTHASE 4
HAEP_T-CDS_v02_10172	sp|O95620|DUS4L_HUMAN tRNA-dihydrouridine(20a/20b) synthase [NAD(P)+]-like OS=Homo sapiens GN=DUS4L PE=2 SV=2	tr|A7RNM3|A7RNM3_NEMVE tRNA-dihydrouridine synthase OS=Nematostella vectensis GN=v1g199771 PE=3 SV=1	PF01207.12	Dus	PTHR11136:SF0	SUBFAMILY NOT NAMED
HAEP_T-CDS_v02_10173	sp|A6H751|FOLC_BOVIN Folylpolyglutamate synthase, mitochondrial OS=Bos taurus GN=FPGS PE=2 SV=1				PTHR15597	ATAXIN 2-BINDING PROTEIN 1-RELATED
HAEP_T-CDS_v02_10174	sp|Q10572|FOX1_CAEEL Sex determination protein fox-1 OS=Caenorhabditis elegans GN=fox-1 PE=1 SV=2	tr|A7RUE7|A7RUE7_NEMVE Predicted protein (Fragment) OS=Nematostella vectensis GN=v1g39219 PE=4 SV=1	PF00076.17	RRM_1	PTHR12154	GLYCOSYL TRANSFERASE-RELATED
HAEP_T-CDS_v02_10175	sp|Q96F25|ALG14_HUMAN UDP-N-acetylglucosamine transferase subunit ALG14 homolog OS=Homo sapiens GN=ALG14 PE=2 SV=1	tr|A7SRV5|A7SRV5_NEMVE Predicted protein OS=Nematostella vectensis GN=v1g216472 PE=4 SV=1	PF08660.6	Alg14	PTHR11349	NUCLEOSIDE DIPHOSPHATE KINASE
HAEP_T-CDS_v02_10176	sp|Q3T0Q4|NDKB_BOVIN Nucleoside diphosphate kinase B OS=Bos taurus GN=NME2 PE=1 SV=1	tr|Q967H6|Q967H6_HYDVU Nucleoside diphosphate kinase OS=Hydra vulgaris PE=2 SV=1	PF00334.14	NDK
HAEP_T-CDS_v02_10177					PTHR24070:SF134	SUBFAMILY NOT NAMED
HAEP_T-CDS_v02_10178	sp|Q5R988|RAP2A_PONAB Ras-related protein Rap-2a OS=Pongo abelii GN=RAP2A PE=2 SV=2	tr|A7SZN4|A7SZN4_NEMVE Predicted protein OS=Nematostella vectensis GN=v1g195002 PE=4 SV=1	PF00071.17	Ras	PTHR22930	UNCHARACTERIZED
HAEP_T-CDS_v02_10179	sp|Q8BR93|HARB1_MOUSE Putative nuclease HARBI1 OS=Mus musculus GN=Harbi1 PE=2 SV=1		PF13359.1	DDE_4	PTHR15952	EXPORTIN-T/LOS1
HAEP_T-CDS_v02_1018	sp|O43592|XPOT_HUMAN Exportin-T OS=Homo sapiens GN=XPOT PE=1 SV=2	tr|A7RW43|A7RW43_NEMVE Predicted protein OS=Nematostella vectensis GN=v1g241098 PE=4 SV=1			PTHR11929:SF28	SUBFAMILY NOT NAMED
HAEP_T-CDS_v02_10180			PF00852.14	Glyco_transf_10	PTHR11315	PROTEASE FAMILY C26 GAMMA-GLUTAMYL HYDROLASE
HAEP_T-CDS_v02_10181	sp|Q54LN4|GGHA_DICDI Gamma-glutamyl hydrolase A OS=Dictyostelium discoideum GN=gghA PE=3 SV=1	tr|A7RUK5|A7RUK5_NEMVE Predicted protein OS=Nematostella vectensis GN=v1g182128 PE=4 SV=1	PF07722.8	Peptidase_C26	PTHR24316:SF43	SUBFAMILY NOT NAMED
HAEP_T-CDS_v02_10182	sp|Q91WL8|WWOX_MOUSE WW domain-containing oxidoreductase OS=Mus musculus GN=Wwox PE=1 SV=1	tr|A7SUS7|A7SUS7_NEMVE Predicted protein OS=Nematostella vectensis GN=v1g193785 PE=4 SV=1	PF00397.21,PF00106.20	WW,adh_short	PTHR23077:SF9	PEROXISOME ASSEMBLY FACTOR-2 (PEROXISOMAL-TYPE ATPASE 1)
HAEP_T-CDS_v02_10183	sp|Q54CS8|PEX6_DICDI Peroxisomal biogenesis factor 6 OS=Dictyostelium discoideum GN=pex6 PE=3 SV=1	tr|A7RJ14|A7RJ14_NEMVE Predicted protein OS=Nematostella vectensis GN=v1g178597 PE=3 SV=1	PF00004.24,PF00004.24	AAA,AAA
HAEP_T-CDS_v02_10184
HAEP_T-CDS_v02_10185			PF00168.25,PF00168.25	C2,C2
HAEP_T-CDS_v02_10186			PF01391.13	Collagen	PTHR24073:SF285	SUBFAMILY NOT NAMED
HAEP_T-CDS_v02_10187			PF00071.17	Ras	PTHR10755	COPROPORPHYRINOGEN III OXIDASE, MITOCHONDRIAL
HAEP_T-CDS_v02_10188	sp|Q9V3D2|HEM6_DROME Coproporphyrinogen-III oxidase OS=Drosophila melanogaster GN=Coprox PE=1 SV=1	tr|A7S4S5|A7S4S5_NEMVE Predicted protein OS=Nematostella vectensis GN=v1g229388 PE=4 SV=1	PF01218.13	Coprogen_oxidas	PTHR12111	CELL CYCLE CONTROL PROTEIN CWF16-RELATED
HAEP_T-CDS_v02_10189	sp|Q9BW85|CCD94_HUMAN Coiled-coil domain-containing protein 94 OS=Homo sapiens GN=CCDC94 PE=1 SV=1	tr|A7RF79|A7RF79_NEMVE Predicted protein (Fragment) OS=Nematostella vectensis GN=v1g237797 PE=4 SV=1	PF04502.8	DUF572	PTHR21054:SF0	SUBFAMILY NOT NAMED
HAEP_T-CDS_v02_1019	sp|Q9US12|YK66_SCHPO Putative zinc metalloproteinase C607.06c OS=Schizosaccharomyces pombe (strain 972 / ATCC 24843) GN=SPAC607.06c PE=2 SV=1	tr|A7RLV3|A7RLV3_NEMVE Predicted protein OS=Nematostella vectensis GN=v1g239221 PE=4 SV=1	PF12044.3	Metallopep	PTHR22602	UNCHARACTERIZED
HAEP_T-CDS_v02_10190	sp|B8JMH0|CAF17_DANRE Putative transferase CAF17 homolog, mitochondrial OS=Danio rerio GN=iba57 PE=3 SV=1	tr|A7S2C9|A7S2C9_NEMVE Predicted protein OS=Nematostella vectensis GN=v1g205704 PE=3 SV=1	PF01571.16,PF08669.6	GCV_T,GCV_T_C
HAEP_T-CDS_v02_10191					PTHR23310	ACYL-COA-BINDING PROTEIN, ACBP
HAEP_T-CDS_v02_10192	sp|P82934|ACBP_CHAVI Acyl-CoA-binding protein OS=Chaetophractus villosus GN=DBI PE=1 SV=2	tr|A7RG39|A7RG39_NEMVE Predicted protein (Fragment) OS=Nematostella vectensis GN=v1g81002 PE=4 SV=1	PF00887.14	ACBP	PTHR11675	N-ACETYLGALACTOSAMINYLTRANSFERASE
HAEP_T-CDS_v02_10193	sp|Q8IUC8|GLT13_HUMAN Polypeptide N-acetylgalactosaminyltransferase 13 OS=Homo sapiens GN=GALNT13 PE=2 SV=2	tr|A7RRV7|A7RRV7_NEMVE Predicted protein OS=Nematostella vectensis GN=v1g91041 PE=3 SV=1	PF02709.9,PF00652.17	Glyco_transf_7C,Ricin_B_lectin	PTHR19863	FAMILY NOT NAMED
HAEP_T-CDS_v02_10194	sp|Q8CGF6|WDR47_MOUSE WD repeat-containing protein 47 OS=Mus musculus GN=Wdr47 PE=1 SV=2	tr|A7RYU0|A7RYU0_NEMVE Predicted protein (Fragment) OS=Nematostella vectensis GN=v1g98066 PE=4 SV=1			PTHR11359	AMP DEAMINASE
HAEP_T-CDS_v02_10195	sp|Q01433|AMPD2_HUMAN AMP deaminase 2 OS=Homo sapiens GN=AMPD2 PE=1 SV=2	tr|A7SD62|A7SD62_NEMVE Predicted protein OS=Nematostella vectensis GN=v1g188407 PE=4 SV=1	PF00962.17	A_deaminase	PTHR22573:SF5	PHOSPHOGLUCOMUTASE
HAEP_T-CDS_v02_10196	sp|P36871|PGM1_HUMAN Phosphoglucomutase-1 OS=Homo sapiens GN=PGM1 PE=1 SV=3	tr|A7SDH5|A7SDH5_NEMVE Predicted protein OS=Nematostella vectensis GN=v1g235307 PE=3 SV=1	PF02879.11,PF02880.11,PF00408.15	PGM_PMM_II,PGM_PMM_III,PGM_PMM_IV	PTHR13121	GPI TRANSAMIDASE COMPONENT PIG-U
HAEP_T-CDS_v02_10197	sp|Q8CHJ1|PIGU_RAT Phosphatidylinositol glycan anchor biosynthesis class U protein OS=Rattus norvegicus GN=Pigu PE=1 SV=3	tr|A7S3Y0|A7S3Y0_NEMVE Predicted protein OS=Nematostella vectensis GN=v1g166109 PE=4 SV=1	PF06728.8	PIG-U	PTHR16047	RFWD3 PROTEIN
HAEP_T-CDS_v02_10198	sp|D2HWM5|RFWD3_AILME E3 ubiquitin-protein ligase RFWD3 OS=Ailuropoda melanoleuca GN=RFWD3 PE=3 SV=1	tr|A7RL08|A7RL08_NEMVE Predicted protein (Fragment) OS=Nematostella vectensis GN=v1g85406 PE=4 SV=1	PF13639.1	zf-RING_2
HAEP_T-CDS_v02_10199	sp|B2RVL6|ZCH24_MOUSE Zinc finger CCHC domain-containing protein 24 OS=Mus musculus GN=Zcchc24 PE=2 SV=1	tr|A7S626|A7S626_NEMVE Predicted protein (Fragment) OS=Nematostella vectensis GN=v1g105928 PE=4 SV=1
HAEP_T-CDS_v02_102					PTHR11675	N-ACETYLGALACTOSAMINYLTRANSFERASE
HAEP_T-CDS_v02_1020	sp|Q8I136|GALT4_CAEEL Polypeptide N-acetylgalactosaminyltransferase 4 OS=Caenorhabditis elegans GN=gly-4 PE=2 SV=2	tr|A7SG81|A7SG81_NEMVE Predicted protein (Fragment) OS=Nematostella vectensis GN=v1g21743 PE=3 SV=1	PF00535.21	Glycos_transf_2	PTHR10972:SF51	OXYSTEROL-BINDING PROTEIN 2
HAEP_T-CDS_v02_10200	sp|Q3B7Z2|OSBP1_MOUSE Oxysterol-binding protein 1 OS=Mus musculus GN=Osbp PE=1 SV=2	tr|A7RWH9|A7RWH9_NEMVE Oxysterol-binding protein OS=Nematostella vectensis GN=v1g163524 PE=3 SV=1	PF00169.24	PH
HAEP_T-CDS_v02_10201
HAEP_T-CDS_v02_10202					PTHR22906:SF1	SUBFAMILY NOT NAMED
HAEP_T-CDS_v02_10203		tr|A7RRU4|A7RRU4_NEMVE Predicted protein OS=Nematostella vectensis GN=v1g201179 PE=4 SV=1	PF13385.1,PF13385.1	Laminin_G_3,Laminin_G_3	PTHR10044	INHIBITOR OF APOPTOSIS
HAEP_T-CDS_v02_10204	sp|Q9NR09|BIRC6_HUMAN Baculoviral IAP repeat-containing protein 6 OS=Homo sapiens GN=BIRC6 PE=1 SV=2
HAEP_T-CDS_v02_10205					PTHR23084:SF55	HYPOTHETICAL PROTEIN
HAEP_T-CDS_v02_10206	sp|Q5PPV3|MORN3_XENLA MORN repeat-containing protein 3 OS=Xenopus laevis GN=morn3 PE=2 SV=1	tr|A7S530|A7S530_NEMVE Predicted protein OS=Nematostella vectensis GN=v1g236931 PE=4 SV=1	PF02493.15,PF02493.15,PF02493.15,PF02493.15,PF02493.15,PF02493.15	MORN,MORN,MORN,MORN,MORN,MORN	PTHR11157:SF4	SUBFAMILY NOT NAMED
HAEP_T-CDS_v02_10207	sp|Q1HRV8|ELVL1_AEDAE Elongation of very long chain fatty acids protein AAEL008004 OS=Aedes aegypti GN=AAEL008004 PE=2 SV=2	tr|A7RI99|A7RI99_NEMVE Predicted protein OS=Nematostella vectensis GN=v1g231850 PE=4 SV=1	PF01151.13	ELO	PTHR11414	CYSTATIN FAMILY MEMBER
HAEP_T-CDS_v02_10208	sp|P01040|CYTA_HUMAN Cystatin-A OS=Homo sapiens GN=CSTA PE=1 SV=1	tr|A7SBS4|A7SBS4_NEMVE Predicted protein OS=Nematostella vectensis GN=v1g187943 PE=4 SV=1	PF00031.16	Cystatin
HAEP_T-CDS_v02_10209
HAEP_T-CDS_v02_1021			PF00169.24	PH
HAEP_T-CDS_v02_10210
HAEP_T-CDS_v02_10211	sp|Q6DH44|WDR83_DANRE WD repeat domain-containing protein 83 OS=Danio rerio GN=wdr83 PE=2 SV=1	tr|A7SKD9|A7SKD9_NEMVE Predicted protein OS=Nematostella vectensis GN=v1g245850 PE=4 SV=1
HAEP_T-CDS_v02_10212					PTHR12903	MITOCHONDRIAL RIBOSOMAL PROTEIN L24
HAEP_T-CDS_v02_10213	sp|Q6DH02|RM24_DANRE Probable 39S ribosomal protein L24, mitochondrial OS=Danio rerio GN=mrpl24 PE=2 SV=1	tr|A7RLR8|A7RLR8_NEMVE Predicted protein (Fragment) OS=Nematostella vectensis GN=v1g85991 PE=3 SV=1			PTHR24056:SF132	CELL DIVISION PROTEIN KINASE 8
HAEP_T-CDS_v02_10214	sp|P49336|CDK8_HUMAN Cyclin-dependent kinase 8 OS=Homo sapiens GN=CDK8 PE=1 SV=1	tr|A7RXS1|A7RXS1_NEMVE Predicted protein OS=Nematostella vectensis GN=v1g228964 PE=4 SV=1	PF00069.20	Pkinase
HAEP_T-CDS_v02_10215					PTHR14488:SF2	SUBFAMILY NOT NAMED
HAEP_T-CDS_v02_10216	sp|Q5REY8|RM44_PONAB 39S ribosomal protein L44, mitochondrial OS=Pongo abelii GN=MRPL44 PE=2 SV=1	tr|A7SJH8|A7SJH8_NEMVE Predicted protein OS=Nematostella vectensis GN=v1g245670 PE=4 SV=1	PF00636.21	Ribonuclease_3	PTHR10867	NNMT/PNMT/TEMT FAMILY MEMBER
HAEP_T-CDS_v02_10217	sp|O97972|INMT_RABIT Indolethylamine N-methyltransferase OS=Oryctolagus cuniculus GN=INMT PE=1 SV=1	tr|A7RZ46|A7RZ46_NEMVE Predicted protein OS=Nematostella vectensis GN=v1g164399 PE=4 SV=1	PF01234.12	NNMT_PNMT_TEMT	PTHR23220	INTEGRIN ALPHA
HAEP_T-CDS_v02_10218		tr|A7RG71|A7RG71_NEMVE Predicted protein OS=Nematostella vectensis GN=v1g196726 PE=3 SV=1	PF08441.7	Integrin_alpha2	PTHR23024:SF43	LIPASE, PUTATIVE ESTERASE
HAEP_T-CDS_v02_10219	sp|Q8K4H1|KFA_MOUSE Kynurenine formamidase OS=Mus musculus GN=Afmid PE=1 SV=1	tr|A7RYC1|A7RYC1_NEMVE Predicted protein (Fragment) OS=Nematostella vectensis GN=v1g203948 PE=4 SV=1	PF12695.2	Abhydrolase_5
HAEP_T-CDS_v02_1022					PTHR12630:SF2	N-ACETYLGLUCOSAMINE-1-PHOSPHOTTRANSFERASE, GAMMA SUBUNIT
HAEP_T-CDS_v02_10220	sp|Q6S5C2|GNPTG_MOUSE N-acetylglucosamine-1-phosphotransferase subunit gamma OS=Mus musculus GN=Gnptg PE=2 SV=1	tr|A7SE51|A7SE51_NEMVE Predicted protein OS=Nematostella vectensis GN=v1g188757 PE=4 SV=1	PF13015.1	PRKCSH_1	PTHR23344	GLYCEROPHOSPHORYL DIESTER PHOSPHODIESTERASE
HAEP_T-CDS_v02_10221	sp|Q3T0T0|GDE1_BOVIN Glycerophosphodiester phosphodiesterase 1 OS=Bos taurus GN=GDE1 PE=2 SV=1	tr|A7RKN1|A7RKN1_NEMVE Predicted protein OS=Nematostella vectensis GN=v1g238959 PE=4 SV=1	PF03009.12	GDPD	PTHR14025:SF11	SUBFAMILY NOT NAMED
HAEP_T-CDS_v02_10222	sp|Q1DY43|MPH1_COCIM ATP-dependent DNA helicase MPH1 OS=Coccidioides immitis (strain RS) GN=MPH1 PE=3 SV=1	tr|A7SV86|A7SV86_NEMVE Predicted protein OS=Nematostella vectensis GN=v1g133840 PE=4 SV=1			PTHR12136:SF8	STAR-RELATED LIPID TRANSFER PROTEIN 5 (STARD5) (START DOMAIN- CONTAINING PROTEIN 5)
HAEP_T-CDS_v02_10223	sp|Q61542|STAR3_MOUSE StAR-related lipid transfer protein 3 OS=Mus musculus GN=Stard3 PE=1 SV=1	tr|A7RY23|A7RY23_NEMVE Predicted protein OS=Nematostella vectensis GN=v1g241470 PE=4 SV=1	PF10457.4,PF01852.14	MENTAL,START	PTHR10974	UNCHARACTERIZED
HAEP_T-CDS_v02_10224		tr|A7RUI3|A7RUI3_NEMVE Predicted protein (Fragment) OS=Nematostella vectensis GN=v1g93768 PE=4 SV=1	PF02995.12,PF02995.12	DUF229,DUF229
HAEP_T-CDS_v02_10225
HAEP_T-CDS_v02_10226					PTHR13258	UNCHARACTERIZED
HAEP_T-CDS_v02_10227	sp|Q96JG6|CC132_HUMAN Coiled-coil domain-containing protein 132 OS=Homo sapiens GN=CCDC132 PE=1 SV=3	tr|A7S1F6|A7S1F6_NEMVE Predicted protein OS=Nematostella vectensis GN=v1g100869 PE=4 SV=1	PF10474.4	DUF2451
HAEP_T-CDS_v02_10228		tr|A7SS82|A7SS82_NEMVE Predicted protein OS=Nematostella vectensis GN=v1g247073 PE=4 SV=1			PTHR10221:SF7	TRANSCRIPTION INITIATION FACTOR TFIID SUBUNIT 6
HAEP_T-CDS_v02_10229	sp|Q91857|TAF6_XENLA Transcription initiation factor TFIID subunit 6 OS=Xenopus laevis GN=taf6 PE=2 SV=3	tr|A7RTJ4|A7RTJ4_NEMVE Predicted protein OS=Nematostella vectensis GN=v1g162513 PE=4 SV=1	PF02969.12,PF07571.8	TAF,DUF1546	PTHR22621:SF1	SUBFAMILY NOT NAMED
HAEP_T-CDS_v02_1023	sp|Q08CX1|RASEF_XENTR Ras and EF-hand domain-containing protein OS=Xenopus tropicalis GN=rasef PE=2 SV=1	tr|A7S612|A7S612_NEMVE Predicted protein OS=Nematostella vectensis GN=v1g207343 PE=4 SV=1
HAEP_T-CDS_v02_10230					PTHR12373	ENHANCER OF RUDIMENTARY ERH
HAEP_T-CDS_v02_10231	sp|Q93104|ERH_AEDAE Enhancer of rudimentary homolog OS=Aedes aegypti PE=3 SV=1	tr|A7RZR0|A7RZR0_NEMVE Enhancer of rudimentary homolog OS=Nematostella vectensis GN=v1g183841 PE=3 SV=1	PF01133.12	ER	PTHR14206:SF0	SUBFAMILY NOT NAMED
HAEP_T-CDS_v02_10232	sp|Q6GMN2|BAIP2_RAT Brain-specific angiogenesis inhibitor 1-associated protein 2 OS=Rattus norvegicus GN=Baiap2 PE=1 SV=1		PF08397.6	IMD	PTHR21011:SF0	SUBFAMILY NOT NAMED
HAEP_T-CDS_v02_10233	sp|P58064|RT06_MOUSE 28S ribosomal protein S6, mitochondrial OS=Mus musculus GN=Mrps6 PE=2 SV=3	tr|A7RWS6|A7RWS6_NEMVE Predicted protein OS=Nematostella vectensis GN=v1g236708 PE=4 SV=1	PF01250.12	Ribosomal_S6	PTHR10030:SF3	PLASMA ALPHA-L-FUCOSIDASE
HAEP_T-CDS_v02_10234	sp|P04066|FUCO_HUMAN Tissue alpha-L-fucosidase OS=Homo sapiens GN=FUCA1 PE=1 SV=4	tr|A7RLD1|A7RLD1_NEMVE Predicted protein OS=Nematostella vectensis GN=v1g198796 PE=4 SV=1	PF01120.12	Alpha_L_fucos
HAEP_T-CDS_v02_10235					PTHR13500	NUCLEOLAR PRERIBOSOMAL-ASSOCIATED PROTEIN 1
HAEP_T-CDS_v02_10236	sp|O60287|NPA1P_HUMAN Nucleolar pre-ribosomal-associated protein 1 OS=Homo sapiens GN=URB1 PE=1 SV=4				PTHR24409:SF0	SUBFAMILY NOT NAMED
HAEP_T-CDS_v02_10237	sp|Q96IR2|ZN845_HUMAN Zinc finger protein 845 OS=Homo sapiens GN=ZNF845 PE=2 SV=3	tr|A7T1L9|A7T1L9_NEMVE Predicted protein (Fragment) OS=Nematostella vectensis GN=v1g141921 PE=4 SV=1	PF13465.1,PF13465.1,PF13465.1	zf-H2C2_2,zf-H2C2_2,zf-H2C2_2	PTHR10588:SF31	LEUCINE-RICH REPEAT AND COILED-COIL DOMAIN-CONTAINING PROTEIN 1
HAEP_T-CDS_v02_10238	sp|Q6NRC9|LRCC1_XENLA Leucine-rich repeat and coiled-coil domain-containing protein 1 OS=Xenopus laevis GN=lrrcc1 PE=2 SV=1	tr|A7SUZ9|A7SUZ9_NEMVE Predicted protein (Fragment) OS=Nematostella vectensis GN=v1g133489 PE=4 SV=1			PTHR12029:SF7	RRNA METHYLASE
HAEP_T-CDS_v02_10239	sp|Q99J25|MRM1_MOUSE rRNA methyltransferase 1, mitochondrial OS=Mus musculus GN=Mrm1 PE=2 SV=2	tr|A7SNV9|A7SNV9_NEMVE Predicted protein OS=Nematostella vectensis GN=v1g215116 PE=4 SV=1	PF08032.7,PF00588.14	SpoU_sub_bind,SpoU_methylase	PTHR11254:SF85	PREDICTED: SIMILAR TO RE53774P
HAEP_T-CDS_v02_1024	sp|Q08CZ0|UBE3B_XENTR Ubiquitin-protein ligase E3B OS=Xenopus tropicalis GN=ube3b PE=2 SV=1	tr|A7RLV6|A7RLV6_NEMVE Predicted protein OS=Nematostella vectensis GN=v1g160280 PE=4 SV=1			PTHR12333	COMM DOMAIN CONTAINING PROTEIN 10
HAEP_T-CDS_v02_10240	sp|Q9Y6G5|COMDA_HUMAN COMM domain-containing protein 10 OS=Homo sapiens GN=COMMD10 PE=1 SV=1	tr|A7SUC8|A7SUC8_NEMVE Predicted protein OS=Nematostella vectensis GN=v1g235966 PE=4 SV=1	PF07258.9	HCaRG
HAEP_T-CDS_v02_10241					PTHR24076	FAMILY NOT NAMED
HAEP_T-CDS_v02_10242			PF00226.26	DnaJ	PTHR31328:SF1	SUBFAMILY NOT NAMED
HAEP_T-CDS_v02_10243	sp|Q4V8A6|BL1S6_RAT Biogenesis of lysosome-related organelles complex 1 subunit 6 OS=Rattus norvegicus GN=Bloc1s6 PE=1 SV=1	tr|A7RPL4|A7RPL4_NEMVE Predicted protein OS=Nematostella vectensis GN=v1g239805 PE=4 SV=1			PTHR11254:SF77	UBIQUITIN--PROTEIN LIGASE EDD/HYD
HAEP_T-CDS_v02_10244	sp|P51592|HYD_DROME E3 ubiquitin-protein ligase hyd OS=Drosophila melanogaster GN=hyd PE=1 SV=3	tr|A7SGN1|A7SGN1_NEMVE Predicted protein (Fragment) OS=Nematostella vectensis GN=v1g117726 PE=4 SV=1	PF00632.20	HECT
HAEP_T-CDS_v02_10245					PTHR12922:SF5	SUBFAMILY NOT NAMED
HAEP_T-CDS_v02_10246	sp|Q9Y3A0|COQ4_HUMAN Ubiquinone biosynthesis protein COQ4 homolog, mitochondrial OS=Homo sapiens GN=COQ4 PE=2 SV=3	sp|A7SNR3|COQ4_NEMVE Ubiquinone biosynthesis protein COQ4 homolog, mitochondrial OS=Nematostella vectensis GN=v1g191789 PE=3 SV=1	PF05019.8	Coq4	PTHR31350	FAMILY NOT NAMED
HAEP_T-CDS_v02_10247		tr|A7SR13|A7SR13_NEMVE Predicted protein (Fragment) OS=Nematostella vectensis GN=v1g16006 PE=4 SV=1	PF08755.6	YccV-like
HAEP_T-CDS_v02_10248					PTHR11751:SF12	AMINOTRANSFERASE
HAEP_T-CDS_v02_10249	sp|P95957|Y104_SULSO Uncharacterized aminotransferase SSO0104 OS=Sulfolobus solfataricus (strain ATCC 35092 / DSM 1617 / JCM 11322 / P2) GN=SSO0104 PE=3 SV=1	tr|A7SL40|A7SL40_NEMVE Predicted protein OS=Nematostella vectensis GN=v1g171781 PE=4 SV=1	PF00155.16	Aminotran_1_2	PTHR19897:SF72	HEMICENTIN-1
HAEP_T-CDS_v02_1025	sp|Q96RW7|HMCN1_HUMAN Hemicentin-1 OS=Homo sapiens GN=HMCN1 PE=1 SV=2	tr|A7RLL3|A7RLL3_NEMVE Predicted protein (Fragment) OS=Nematostella vectensis GN=v1g33857 PE=4 SV=1	PF00090.14,PF00090.14,PF00090.14,PF00090.14,PF00090.14	TSP_1,TSP_1,TSP_1,TSP_1,TSP_1	PTHR12558:SF11	CELL DIVISION CYCLE 27
HAEP_T-CDS_v02_10250	sp|A2A6Q5|CDC27_MOUSE Cell division cycle protein 27 homolog OS=Mus musculus GN=Cdc27 PE=1 SV=1	tr|A7RXJ9|A7RXJ9_NEMVE Predicted protein (Fragment) OS=Nematostella vectensis GN=v1g30881 PE=4 SV=1	PF12895.2,PF07719.12,PF00515.23	Apc3,TPR_2,TPR_1	PTHR11731:SF10	DIPEPTIDYL PEPTIDASE-LIKE PROTEIN 9
HAEP_T-CDS_v02_10251	sp|Q8BVG4|DPP9_MOUSE Dipeptidyl peptidase 9 OS=Mus musculus GN=Dpp9 PE=2 SV=2	tr|A7RPQ4|A7RPQ4_NEMVE Predicted protein OS=Nematostella vectensis GN=v1g161332 PE=4 SV=1	PF00930.16,PF00326.16	DPPIV_N,Peptidase_S9
HAEP_T-CDS_v02_10252					PTHR10196:SF23	GLYCEROL KINASE 5
HAEP_T-CDS_v02_10253	sp|Q6ZS86|GLPK5_HUMAN Putative glycerol kinase 5 OS=Homo sapiens GN=GK5 PE=2 SV=2	tr|A7SA94|A7SA94_NEMVE Predicted protein OS=Nematostella vectensis GN=v1g235180 PE=4 SV=1	PF00370.16,PF02782.11	FGGY_N,FGGY_C
HAEP_T-CDS_v02_10254	sp|Q5SXM2|SNPC4_HUMAN snRNA-activating protein complex subunit 4 OS=Homo sapiens GN=SNAPC4 PE=1 SV=1	tr|A7S5L7|A7S5L7_NEMVE Predicted protein OS=Nematostella vectensis GN=v1g243027 PE=4 SV=1			PTHR12917	ASPARTYL PROTEASE DDI-RELATED
HAEP_T-CDS_v02_10255		tr|A7RN44|A7RN44_NEMVE Predicted protein OS=Nematostella vectensis GN=v1g239517 PE=4 SV=1	PF00627.26	UBA	PTHR11208	RNA-BINDING PROTEIN RELATED
HAEP_T-CDS_v02_10256					PTHR24003	MAJOR FACILITATOR SUPERFAMILY DOMAIN-CONTAINING PROTEIN-RELATED
HAEP_T-CDS_v02_10257		tr|A7RFQ2|A7RFQ2_NEMVE Predicted protein OS=Nematostella vectensis GN=v1g237905 PE=4 SV=1	PF07690.11	MFS_1	PTHR10918:SF9	SUBFAMILY NOT NAMED
HAEP_T-CDS_v02_10258	sp|Q9NSB8|HOME2_HUMAN Homer protein homolog 2 OS=Homo sapiens GN=HOMER2 PE=1 SV=1	tr|A7RSE6|A7RSE6_NEMVE Predicted protein OS=Nematostella vectensis GN=v1g91920 PE=4 SV=1	PF00568.18	WH1
HAEP_T-CDS_v02_10259					PTHR24089:SF31	SUBFAMILY NOT NAMED
HAEP_T-CDS_v02_1026	sp|P25083|ADT1_SOLTU ADP,ATP carrier protein, mitochondrial OS=Solanum tuberosum GN=ANT PE=2 SV=1	tr|A7RN38|A7RN38_NEMVE Predicted protein OS=Nematostella vectensis GN=v1g239511 PE=3 SV=1	PF00153.22,PF00153.22	Mito_carr,Mito_carr
HAEP_T-CDS_v02_10260
HAEP_T-CDS_v02_10261
HAEP_T-CDS_v02_10262
HAEP_T-CDS_v02_10263					PTHR24360:SF11	DUAL SPECIFICITY MITOGEN-ACTIVATED PROTEIN KINASE KINASE 5
HAEP_T-CDS_v02_10264	sp|Q13163|MP2K5_HUMAN Dual specificity mitogen-activated protein kinase kinase 5 OS=Homo sapiens GN=MAP2K5 PE=1 SV=2	tr|A7S6F5|A7S6F5_NEMVE Predicted protein OS=Nematostella vectensis GN=v1g106419 PE=3 SV=1	PF00069.20	Pkinase	PTHR23083:SF17	BARDET-BIEDL SYNDROME 4, BBS4
HAEP_T-CDS_v02_10265	sp|Q8C1Z7|BBS4_MOUSE Bardet-Biedl syndrome 4 protein homolog OS=Mus musculus GN=Bbs4 PE=2 SV=1	tr|Q869K1|Q869K1_9CNID Bardet-Biedl Syndrome 4 protein (Fragment) OS=Hydra magnipapillata PE=2 SV=1	PF13414.1	TPR_11
HAEP_T-CDS_v02_10266					PTHR31964	FAMILY NOT NAMED
HAEP_T-CDS_v02_10267		tr|A7RUT2|A7RUT2_NEMVE Predicted protein OS=Nematostella vectensis GN=v1g240837 PE=4 SV=1	PF00582.21	Usp
HAEP_T-CDS_v02_10268
HAEP_T-CDS_v02_10269					PTHR12011	G-PROTEIN COUPLED RECEPTOR
HAEP_T-CDS_v02_1027	sp|Q8IZF6|GP112_HUMAN Probable G-protein coupled receptor 112 OS=Homo sapiens GN=GPR112 PE=2 SV=2	tr|A7RJE4|A7RJE4_NEMVE Predicted protein OS=Nematostella vectensis GN=v1g238736 PE=4 SV=1	PF01825.16,PF00002.19	GPS,7tm_2
HAEP_T-CDS_v02_10270
HAEP_T-CDS_v02_10271
HAEP_T-CDS_v02_10272	sp|A7E320|UHRF1_BOVIN E3 ubiquitin-protein ligase UHRF1 OS=Bos taurus GN=UHRF1 PE=2 SV=1	tr|A7S739|A7S739_NEMVE Predicted protein (Fragment) OS=Nematostella vectensis GN=v1g226911 PE=4 SV=1
HAEP_T-CDS_v02_10273					PTHR21136:SF37	VAMP-3
HAEP_T-CDS_v02_10274	sp|P63025|VAMP3_RAT Vesicle-associated membrane protein 3 OS=Rattus norvegicus GN=Vamp3 PE=2 SV=1	tr|A7S1M0|A7S1M0_NEMVE Predicted protein (Fragment) OS=Nematostella vectensis GN=v1g57994 PE=4 SV=1	PF00957.16	Synaptobrevin
HAEP_T-CDS_v02_10275
HAEP_T-CDS_v02_10276
HAEP_T-CDS_v02_10277			PF07525.11	SOCS_box
HAEP_T-CDS_v02_10278					PTHR12975	TRANSPORT PROTEIN (TRAPP)
HAEP_T-CDS_v02_10279		tr|A7RRE9|A7RRE9_NEMVE Predicted protein (Fragment) OS=Nematostella vectensis GN=v1g90859 PE=4 SV=1			PTHR11905:SF32	ADAM 9
HAEP_T-CDS_v02_1028	sp|Q61824|ADA12_MOUSE Disintegrin and metalloproteinase domain-containing protein 12 OS=Mus musculus GN=Adam12 PE=1 SV=2
HAEP_T-CDS_v02_10280
HAEP_T-CDS_v02_10281
HAEP_T-CDS_v02_10282
HAEP_T-CDS_v02_10283					PTHR13902:SF2	RECEPTOR INTERACTING PROTEIN KINASE 5
HAEP_T-CDS_v02_10284	sp|Q4VSN4|DUSTY_CANFA Dual serine/threonine and tyrosine protein kinase OS=Canis familiaris GN=DSTYK PE=2 SV=1	tr|A7RVW1|A7RVW1_NEMVE Predicted protein OS=Nematostella vectensis GN=v1g241055 PE=3 SV=1
HAEP_T-CDS_v02_10285
HAEP_T-CDS_v02_10286
HAEP_T-CDS_v02_10287
HAEP_T-CDS_v02_10288
HAEP_T-CDS_v02_10289
HAEP_T-CDS_v02_1029					PTHR12326:SF3	SUBFAMILY NOT NAMED
HAEP_T-CDS_v02_10290	sp|Q9Y4G2|PKHM1_HUMAN Pleckstrin homology domain-containing family M member 1 OS=Homo sapiens GN=PLEKHM1 PE=1 SV=3		PF02759.14	RUN	PTHR15949	FAMILY NOT NAMED
HAEP_T-CDS_v02_10291	sp|Q9Y6I9|TX264_HUMAN Testis-expressed sequence 264 protein OS=Homo sapiens GN=TEX264 PE=1 SV=1				PTHR24418:SF11	TYROSINE-PROTEIN KINASE ABL
HAEP_T-CDS_v02_10292	sp|P00520|ABL1_MOUSE Tyrosine-protein kinase ABL1 OS=Mus musculus GN=Abl1 PE=1 SV=3	tr|O61731|O61731_HYDVU Non-receptor protein-tyrosine kinase Abl (Fragment) OS=Hydra vulgaris PE=2 SV=1	PF07714.12	Pkinase_Tyr	PTHR13292	UNCHARACTERIZED
HAEP_T-CDS_v02_10293	sp|Q6AY69|ATGA1_RAT Autophagy-related protein 101 OS=Rattus norvegicus GN=Atg101 PE=2 SV=1	tr|A7SWK6|A7SWK6_NEMVE Predicted protein OS=Nematostella vectensis GN=v1g175084 PE=4 SV=1	PF07855.7	DUF1649	PTHR23189:SF9	RNA RECOGNITION MOTIF PROTEIN SPLIT ENDS
HAEP_T-CDS_v02_10294	sp|Q8SX83|SPEN_DROME Protein split ends OS=Drosophila melanogaster GN=spen PE=1 SV=2	tr|A7S5Y8|A7S5Y8_NEMVE Predicted protein (Fragment) OS=Nematostella vectensis GN=v1g105921 PE=4 SV=1	PF07744.8	SPOC	PTHR10231	NUCLEOTIDE-SUGAR TRANSMEMBRANE TRANSPORTER
HAEP_T-CDS_v02_10295	sp|Q58DA6|S35A2_BOVIN UDP-galactose translocator OS=Bos taurus GN=SLC35A2 PE=2 SV=1	tr|A7SN25|A7SN25_NEMVE Predicted protein OS=Nematostella vectensis GN=v1g214792 PE=4 SV=1	PF04142.10	Nuc_sug_transp	PTHR24089:SF98	MITOCHONDRIAL CARRIER PROTEIN
HAEP_T-CDS_v02_10296	sp|Q9CR58|KMCP1_MOUSE Kidney mitochondrial carrier protein 1 OS=Mus musculus GN=Slc25a30 PE=1 SV=1	tr|A7S8H5|A7S8H5_NEMVE Predicted protein OS=Nematostella vectensis GN=v1g186944 PE=3 SV=1	PF00153.22,PF00153.22,PF00153.22	Mito_carr,Mito_carr,Mito_carr	PTHR10974	UNCHARACTERIZED
HAEP_T-CDS_v02_10297		tr|A7RJN4|A7RJN4_NEMVE Predicted protein OS=Nematostella vectensis GN=v1g159560 PE=4 SV=1	PF02995.12	DUF229	PTHR12228	TRANSCRIPTION INITIATION FACTOR TFIID 55 KD SUBUNIT-RELATED
HAEP_T-CDS_v02_10298	sp|Q2HJG8|TAF7_BOVIN Transcription initiation factor TFIID subunit 7 OS=Bos taurus GN=TAF7 PE=2 SV=1	tr|A7SLJ3|A7SLJ3_NEMVE Predicted protein OS=Nematostella vectensis GN=v1g246040 PE=4 SV=1	PF04658.8	TAFII55_N
HAEP_T-CDS_v02_10299	sp|Q92734|TFG_HUMAN Protein TFG OS=Homo sapiens GN=TFG PE=1 SV=2	tr|A7S2N3|A7S2N3_NEMVE Predicted protein (Fragment) OS=Nematostella vectensis GN=v1g102079 PE=4 SV=1			PTHR22594:SF16	SUBFAMILY NOT NAMED
HAEP_T-CDS_v02_103		tr|A7S2H8|A7S2H8_NEMVE Predicted protein OS=Nematostella vectensis GN=v1g184858 PE=3 SV=1			PTHR15430	FKBP-ASSOCIATED PROTEIN
HAEP_T-CDS_v02_1030	sp|Q8BZM1|GLMN_MOUSE Glomulin OS=Mus musculus GN=Glmn PE=2 SV=1		PF08568.5	Kinetochor_Ybp2	PTHR22801	LITHOSTATHINE
HAEP_T-CDS_v02_10300	sp|Q0VCQ0|GLTD1_BOVIN Glycolipid transfer protein domain-containing protein 1 OS=Bos taurus GN=GLTPD1 PE=2 SV=1	tr|A7RL48|A7RL48_NEMVE Predicted protein (Fragment) OS=Nematostella vectensis GN=v1g85465 PE=4 SV=1	PF00059.16	Lectin_C	PTHR11309	FRIZZLED
HAEP_T-CDS_v02_10301	sp|Q498S8|FZD8_RAT Frizzled-8 OS=Rattus norvegicus GN=Fzd8 PE=2 SV=1	tr|A7S003|A7S003_NEMVE Predicted protein OS=Nematostella vectensis GN=v1g183962 PE=4 SV=1	PF01392.17,PF02140.13	Fz,Gal_Lectin	PTHR21505:SF1	SUBFAMILY NOT NAMED
HAEP_T-CDS_v02_10302			PF10545.4	MADF_DNA_bdg	PTHR23293	FAD SYNTHETASE-RELATED (FMN ADENYLYLTRANSFERASE)
HAEP_T-CDS_v02_10303	sp|Q6ING7|FLAD1_XENLA FAD synthase OS=Xenopus laevis GN=flad1 PE=2 SV=1	tr|A7RYI4|A7RYI4_NEMVE Predicted protein OS=Nematostella vectensis GN=v1g204022 PE=4 SV=1	PF01507.14	PAPS_reduct
HAEP_T-CDS_v02_10304		tr|A7RNH4|A7RNH4_NEMVE Predicted protein (Fragment) OS=Nematostella vectensis GN=v1g60007 PE=4 SV=1			PTHR24198	ANKYRIN REPEAT AND PROTEIN KINASE DOMAIN-CONTAINING PROTEIN
HAEP_T-CDS_v02_10305			PF12796.2	Ank_2	PTHR13703	SMAD
HAEP_T-CDS_v02_10306	sp|Q56I99|SMAD5_CHICK Mothers against decapentaplegic homolog 5 OS=Gallus gallus GN=SMAD5 PE=2 SV=1	tr|Q8T6S2|Q8T6S2_HYDVU Smad1 OS=Hydra vulgaris PE=2 SV=1	PF03165.11,PF03166.9	MH1,MH2	PTHR13317	UNCHARACTERIZED
HAEP_T-CDS_v02_10307	sp|Q5ZLG8|TAPT1_CHICK Transmembrane anterior posterior transformation protein 1 homolog OS=Gallus gallus GN=TAPT1 PE=2 SV=2	tr|A7RZJ0|A7RZJ0_NEMVE Predicted protein (Fragment) OS=Nematostella vectensis GN=v1g98970 PE=4 SV=1	PF05346.6	DUF747	PTHR22997	UNCHARACTERIZED
HAEP_T-CDS_v02_10308	sp|Q7ZWY2|PIHD1_XENLA PIH1 domain-containing protein 1 OS=Xenopus laevis GN=pih1d1 PE=2 SV=1	tr|A7RZC7|A7RZC7_NEMVE Predicted protein (Fragment) OS=Nematostella vectensis GN=v1g61396 PE=4 SV=1	PF08190.7	PIH1	PTHR10358	ENDOSULFINE
HAEP_T-CDS_v02_10309	sp|Q28GU6|ARP19_XENTR cAMP-regulated phosphoprotein 19 OS=Xenopus tropicalis GN=arpp19 PE=3 SV=1	tr|A7SV53|A7SV53_NEMVE Predicted protein OS=Nematostella vectensis GN=v1g247595 PE=4 SV=1	PF04667.12	Endosulfine
HAEP_T-CDS_v02_1031					PTHR10024	SYNAPTOTAGMIN
HAEP_T-CDS_v02_10310		tr|A7SXC9|A7SXC9_NEMVE Predicted protein OS=Nematostella vectensis GN=v1g136571 PE=4 SV=1	PF00168.25	C2
HAEP_T-CDS_v02_10311					PTHR13247	TETRATRICOPEPTIDE REPEAT PROTEIN 11 (TPR REPEAT PROTEIN 11)
HAEP_T-CDS_v02_10312	sp|Q9Y3D6|FIS1_HUMAN Mitochondrial fission 1 protein OS=Homo sapiens GN=FIS1 PE=1 SV=2	tr|A7SM21|A7SM21_NEMVE Predicted protein OS=Nematostella vectensis GN=v1g214369 PE=4 SV=1			PTHR21227	TRNA-SPLICING ENDONUCLEASE SUBUNIT SEN2
HAEP_T-CDS_v02_10313	sp|Q6P7W5|SEN2_MOUSE tRNA-splicing endonuclease subunit Sen2 OS=Mus musculus GN=Tsen2 PE=1 SV=1	tr|A7S826|A7S826_NEMVE Predicted protein (Fragment) OS=Nematostella vectensis GN=v1g108482 PE=4 SV=1	PF02778.9,PF01974.12	tRNA_int_endo_N,tRNA_int_endo	PTHR12093	FAMILY NOT NAMED
HAEP_T-CDS_v02_10314	sp|A7RU46|NAPA_NEMVE Nck-associated protein 1 homolog OS=Nematostella vectensis GN=napA PE=3 SV=1	sp|A7RU46|NAPA_NEMVE Nck-associated protein 1 homolog OS=Nematostella vectensis GN=napA PE=3 SV=1	PF09735.4	Nckap1	PTHR24027	FAMILY NOT NAMED
HAEP_T-CDS_v02_10315	sp|Q2PZL6|FAT4_MOUSE Protocadherin Fat 4 OS=Mus musculus GN=Fat4 PE=1 SV=2	tr|A7RQM0|A7RQM0_NEMVE Predicted protein (Fragment) OS=Nematostella vectensis GN=v1g30053 PE=4 SV=1	PF00028.12,PF00028.12	Cadherin,Cadherin
HAEP_T-CDS_v02_10316					PTHR21535	MAGNESIUM AND COBALT TRANSPORT PROTEIN/MITOCHONDRIAL IMPORT INNER MEMBRANE TRANSLOCASE SUBUNIT TIM8
HAEP_T-CDS_v02_10317	sp|Q3ZBS8|TIM8A_BOVIN Mitochondrial import inner membrane translocase subunit Tim8 A OS=Bos taurus GN=TIMM8A PE=3 SV=1	tr|A7RVQ3|A7RVQ3_NEMVE Predicted protein OS=Nematostella vectensis GN=v1g154974 PE=4 SV=1	PF02953.10	zf-Tim10_DDP
HAEP_T-CDS_v02_10318	sp|Q14129|DGCR6_HUMAN Protein DGCR6 OS=Homo sapiens GN=DGCR6 PE=1 SV=3	tr|A7RPC4|A7RPC4_NEMVE Predicted protein OS=Nematostella vectensis GN=v1g88747 PE=4 SV=1			PTHR10742:SF30	AMINE OXIDASE
HAEP_T-CDS_v02_10319	sp|O64411|PAO_MAIZE Polyamine oxidase OS=Zea mays GN=PAO PE=1 SV=1	tr|A7RTH2|A7RTH2_NEMVE Predicted protein OS=Nematostella vectensis GN=v1g201904 PE=4 SV=1	PF01593.19	Amino_oxidase
HAEP_T-CDS_v02_1032					PTHR10489	CELL ADHESION MOLECULE
HAEP_T-CDS_v02_10320	sp|Q63155|DCC_RAT Netrin receptor DCC OS=Rattus norvegicus GN=Dcc PE=1 SV=2	tr|A7RZN6|A7RZN6_NEMVE Predicted protein OS=Nematostella vectensis GN=v1g204525 PE=4 SV=1	PF07686.12,PF07679.11,PF13895.1	V-set,I-set,Ig_2	PTHR24027:SF132	SUBFAMILY NOT NAMED
HAEP_T-CDS_v02_10321	sp|Q8R508|FAT3_RAT Protocadherin Fat 3 OS=Rattus norvegicus GN=Fat3 PE=1 SV=1	tr|A7SAP5|A7SAP5_NEMVE Predicted protein OS=Nematostella vectensis GN=v1g244010 PE=3 SV=1	PF00028.12,PF00028.12,PF00028.12	Cadherin,Cadherin,Cadherin	PTHR13522	UNCHARACTERIZED
HAEP_T-CDS_v02_10322	sp|Q7ZYI9|USB1_XENLA Putative U6 snRNA phosphodiesterase OS=Xenopus laevis GN=usb1 PE=2 SV=1	tr|A7RRI4|A7RRI4_NEMVE Predicted protein (Fragment) OS=Nematostella vectensis GN=v1g90849 PE=4 SV=1	PF09749.4	HVSL	PTHR17571:SF1	ACROSOMAL PROTEIN SP-10
HAEP_T-CDS_v02_10323					PTHR21095	UNCHARACTERIZED
HAEP_T-CDS_v02_10324	sp|Q2KIJ2|MET18_BOVIN Histidine protein methyltransferase 1 homolog OS=Bos taurus GN=METTL18 PE=2 SV=1	tr|A7SPU2|A7SPU2_NEMVE Predicted protein (Fragment) OS=Nematostella vectensis GN=v1g126398 PE=4 SV=1	PF10294.4	Methyltransf_16	PTHR11915:SF6	SUBFAMILY NOT NAMED
HAEP_T-CDS_v02_10325	sp|P16086|SPTN1_RAT Spectrin alpha chain, non-erythrocytic 1 OS=Rattus norvegicus GN=Sptan1 PE=1 SV=2	tr|A7RGP6|A7RGP6_NEMVE Predicted protein OS=Nematostella vectensis GN=v1g238120 PE=4 SV=1	PF00435.16,PF00435.16,PF00435.16,PF00435.16	Spectrin,Spectrin,Spectrin,Spectrin	PTHR11537	VOLTAGE-GATED POTASSIUM CHANNEL
HAEP_T-CDS_v02_10326		tr|A7RGD8|A7RGD8_NEMVE Predicted protein OS=Nematostella vectensis GN=v1g196786 PE=4 SV=1	PF07885.11	Ion_trans_2	PTHR12809	MEDIATOR COMPLEX SUBUNIT
HAEP_T-CDS_v02_10327	sp|A2ABV5|MED14_MOUSE Mediator of RNA polymerase II transcription subunit 14 OS=Mus musculus GN=Med14 PE=1 SV=1	tr|A7SM47|A7SM47_NEMVE Predicted protein OS=Nematostella vectensis GN=v1g246137 PE=4 SV=1			PTHR24418	TYROSINE-PROTEIN KINASE
HAEP_T-CDS_v02_10328	sp|Q01279|EGFR_MOUSE Epidermal growth factor receptor OS=Mus musculus GN=Egfr PE=1 SV=1	sp|P53356|HTK16_HYDVU Tyrosine-protein kinase HTK16 OS=Hydra vulgaris GN=HTK16 PE=2 SV=1	PF07714.12	Pkinase_Tyr
HAEP_T-CDS_v02_10329			PF14295.1	PAN_4
HAEP_T-CDS_v02_1033			PF03174.8	CHB_HEX_C	PTHR10289	THREONINE ALDOLASE
HAEP_T-CDS_v02_10330	sp|O07051|LTAA_AERJA L-allo-threonine aldolase OS=Aeromonas jandaei GN=ltaA PE=1 SV=1	tr|A7SS48|A7SS48_NEMVE Predicted protein OS=Nematostella vectensis GN=v1g192932 PE=4 SV=1	PF01212.16	Beta_elim_lyase
HAEP_T-CDS_v02_10331		tr|Q2VYC5|Q2VYC5_9CNID Chordin-like protein OS=Hydra magnipapillata PE=2 SV=1	PF08685.6	GON	PTHR24242:SF154	SUBFAMILY NOT NAMED
HAEP_T-CDS_v02_10332	sp|O15973|OPSD1_MIZYE Rhodopsin, GQ-coupled OS=Mizuhopecten yessoensis GN=SCOP1 PE=1 SV=1	tr|A7SFG7|A7SFG7_NEMVE Predicted protein OS=Nematostella vectensis GN=v1g211467 PE=4 SV=1	PF00001.16	7tm_1	PTHR11711:SF20	ADP-RIBOSYLATION FACTOR-LIKE 10, ARL10
HAEP_T-CDS_v02_10333	sp|Q6NZW8|AR8BA_DANRE ADP-ribosylation factor-like protein 8B-A OS=Danio rerio GN=arl8ba PE=2 SV=1	tr|A7RT65|A7RT65_NEMVE Predicted protein OS=Nematostella vectensis GN=v1g236613 PE=3 SV=1	PF00025.16	Arf
HAEP_T-CDS_v02_10334					PTHR10517:SF3	FOLATE RECEPTOR ALPHA
HAEP_T-CDS_v02_10335	sp|P41439|FOLR3_HUMAN Folate receptor gamma OS=Homo sapiens GN=FOLR3 PE=1 SV=1	tr|A7RFR7|A7RFR7_NEMVE Predicted protein OS=Nematostella vectensis GN=v1g236292 PE=4 SV=1	PF03024.9	Folate_rec	PTHR12380:SF6	SYNTAXIN 8
HAEP_T-CDS_v02_10336	sp|Q3T075|STX8_BOVIN Syntaxin-8 OS=Bos taurus GN=STX8 PE=2 SV=1	tr|A7SHI7|A7SHI7_NEMVE Predicted protein OS=Nematostella vectensis GN=v1g245317 PE=4 SV=1	PF05739.14	SNARE
HAEP_T-CDS_v02_10337					PTHR24067:SF39	NEDD8-CONJUGATING ENZYME UBC12
HAEP_T-CDS_v02_10338	sp|P61082|UBC12_MOUSE NEDD8-conjugating enzyme Ubc12 OS=Mus musculus GN=Ube2m PE=2 SV=1	tr|A7SLW2|A7SLW2_NEMVE Predicted protein OS=Nematostella vectensis GN=v1g171977 PE=3 SV=1	PF00179.21	UQ_con	PTHR19964:SF31	SUBFAMILY NOT NAMED
HAEP_T-CDS_v02_10339	sp|O75970|MPDZ_HUMAN Multiple PDZ domain protein OS=Homo sapiens GN=MPDZ PE=1 SV=2	tr|A7SRG3|A7SRG3_NEMVE Predicted protein OS=Nematostella vectensis GN=v1g216282 PE=4 SV=1	PF00595.19,PF00595.19,PF00595.19	PDZ,PDZ,PDZ	PTHR24027	FAMILY NOT NAMED
HAEP_T-CDS_v02_1034	sp|Q9VW71|FAT2_DROME Fat-like cadherin-related tumor suppressor homolog OS=Drosophila melanogaster GN=kug PE=2 SV=2	tr|A9UIA7|A9UIA7_NEMVE Hedgehog protein (Fragment) OS=Nematostella vectensis PE=2 SV=1	PF00028.12,PF00028.12,PF00028.12,PF00028.12	Cadherin,Cadherin,Cadherin,Cadherin	PTHR12547:SF15	TIS11-RELATED
HAEP_T-CDS_v02_10340	sp|Q805B4|TISDB_XENLA Zinc finger protein 36, C3H1 type-like 2-B OS=Xenopus laevis GN=zfp36l2-B PE=2 SV=1	tr|A7SW46|A7SW46_NEMVE Predicted protein (Fragment) OS=Nematostella vectensis GN=v1g134833 PE=4 SV=1	PF00642.19,PF00642.19	zf-CCCH,zf-CCCH	PTHR11785:SF53	CATIONIC AMINO ACID TRANSPORTER
HAEP_T-CDS_v02_10341	sp|Q8BLQ7|CTR4_MOUSE Cationic amino acid transporter 4 OS=Mus musculus GN=Slc7a4 PE=1 SV=1	tr|A7S5Y3|A7S5Y3_NEMVE Predicted protein (Fragment) OS=Nematostella vectensis GN=v1g105857 PE=4 SV=1	PF13520.1	AA_permease_2
HAEP_T-CDS_v02_10342					PTHR15660	UNCHARACTERIZED
HAEP_T-CDS_v02_10343	sp|Q08E57|BABA1_BOVIN BRISC and BRCA1-A complex member 1 OS=Bos taurus GN=BABAM1 PE=2 SV=1	tr|A7SJ60|A7SJ60_NEMVE Predicted protein OS=Nematostella vectensis GN=v1g245600 PE=4 SV=1			PTHR13179	DEP DOMAIN CONTAINING PROTEIN 5
HAEP_T-CDS_v02_10344	sp|O75140|DEPD5_HUMAN DEP domain-containing protein 5 OS=Homo sapiens GN=DEPDC5 PE=2 SV=1	tr|A7S342|A7S342_NEMVE Predicted protein (Fragment) OS=Nematostella vectensis GN=v1g102703 PE=4 SV=1	PF12257.3	DUF3608	PTHR23138:SF48	NUCLEOPORIN NUP61
HAEP_T-CDS_v02_10345	sp|P49792|RBP2_HUMAN E3 SUMO-protein ligase RanBP2 OS=Homo sapiens GN=RANBP2 PE=1 SV=2	tr|A7SEF3|A7SEF3_NEMVE Predicted protein (Fragment) OS=Nematostella vectensis GN=v1g115316 PE=4 SV=1	PF00638.13	Ran_BP1
HAEP_T-CDS_v02_10346					PTHR22605	UNCHARACTERIZED
HAEP_T-CDS_v02_10347	sp|Q63HN8|RN213_HUMAN E3 ubiquitin-protein ligase RNF213 OS=Homo sapiens GN=RNF213 PE=1 SV=3	tr|A7RN22|A7RN22_NEMVE Predicted protein (Fragment) OS=Nematostella vectensis GN=v1g239505 PE=4 SV=1			PTHR24418:SF0	TYROSINE-PROTEIN KINASE FPS85D
HAEP_T-CDS_v02_10348	sp|Q9TTY2|FER_CANFA Tyrosine-protein kinase Fer OS=Canis familiaris GN=FER PE=2 SV=1	tr|A7SBA8|A7SBA8_NEMVE Predicted protein OS=Nematostella vectensis GN=v1g244097 PE=4 SV=1	PF00611.18	FCH
HAEP_T-CDS_v02_10349
HAEP_T-CDS_v02_1035
HAEP_T-CDS_v02_10350	sp|Q4L9P0|SRAP_STAHJ Serine-rich adhesin for platelets OS=Staphylococcus haemolyticus (strain JCSC1435) GN=sraP PE=3 SV=1				PTHR19897	COILED-COIL DOMAIN-CONTAINING PROTEIN
HAEP_T-CDS_v02_10351	sp|Q68SA9|ATS7_MOUSE A disintegrin and metalloproteinase with thrombospondin motifs 7 OS=Mus musculus GN=Adamts7 PE=1 SV=3	tr|Q2MCN4|Q2MCN4_HYDVU HyTSR1 protein OS=Hydra vulgaris GN=hytsr1 PE=2 SV=3	PF00090.14	TSP_1	PTHR10779	DYNEIN LIGHT CHAIN ROADBLOCK
HAEP_T-CDS_v02_10352	sp|Q9DAJ5|DLRB2_MOUSE Dynein light chain roadblock-type 2 OS=Mus musculus GN=Dynlrb2 PE=1 SV=1	tr|A7SMZ7|A7SMZ7_NEMVE Predicted protein OS=Nematostella vectensis GN=v1g237378 PE=4 SV=1	PF03259.12	Robl_LC7	PTHR11958	SODIUM/DICARBOXYLATE SYMPORTER-RELATED
HAEP_T-CDS_v02_10353	sp|P43004|EAA2_HUMAN Excitatory amino acid transporter 2 OS=Homo sapiens GN=SLC1A2 PE=1 SV=2	tr|A7SRP9|A7SRP9_NEMVE Predicted protein OS=Nematostella vectensis GN=v1g173595 PE=4 SV=1	PF00375.13	SDF
HAEP_T-CDS_v02_10354		tr|A7RTD9|A7RTD9_NEMVE Predicted protein OS=Nematostella vectensis GN=v1g240544 PE=4 SV=1			PTHR10270	SOX TRANSCRIPTION FACTOR
HAEP_T-CDS_v02_10355	sp|Q04892|SOX14_MOUSE Transcription factor SOX-14 OS=Mus musculus GN=Sox14 PE=2 SV=2	tr|Q3S384|Q3S384_NEMVE Sox family protein 1 OS=Nematostella vectensis PE=2 SV=1	PF00505.14	HMG_box
HAEP_T-CDS_v02_10356					PTHR11753:SF2	ADAPTOR-RELATED PROTEIN COMPLEX 3
HAEP_T-CDS_v02_10357	sp|Q9DCR2|AP3S1_MOUSE AP-3 complex subunit sigma-1 OS=Mus musculus GN=Ap3s1 PE=1 SV=2	tr|A7S1Q2|A7S1Q2_NEMVE Predicted protein OS=Nematostella vectensis GN=v1g101020 PE=4 SV=1	PF01217.15	Clat_adaptor_s
HAEP_T-CDS_v02_10358					PTHR11819:SF16	SODIUM SOLUTE TRANSPORTER-RELATED
HAEP_T-CDS_v02_10359	sp|Q49B93|SC5AC_MOUSE Sodium-coupled monocarboxylate transporter 2 OS=Mus musculus GN=Slc5a12 PE=1 SV=1	tr|A7S7I5|A7S7I5_NEMVE Predicted protein (Fragment) OS=Nematostella vectensis GN=v1g167395 PE=3 SV=1	PF00474.12	SSF
HAEP_T-CDS_v02_1036					PTHR10129:SF5	NEURAL RETINA-SPECIFIC LEUCINE ZIPPER PROTEIN
HAEP_T-CDS_v02_10360		tr|Q6JQ21|Q6JQ21_PODCA Bzip transcription factor MafL OS=Podocoryne carnea PE=2 SV=1	PF03131.12	bZIP_Maf	PTHR19134	PROTEIN-TYROSINE PHOSPHATASE
HAEP_T-CDS_v02_10361	sp|Q13332|PTPRS_HUMAN Receptor-type tyrosine-protein phosphatase S OS=Homo sapiens GN=PTPRS PE=1 SV=3	tr|A7RK45|A7RK45_NEMVE Predicted protein (Fragment) OS=Nematostella vectensis GN=v1g31844 PE=4 SV=1	PF00102.22,PF00102.22	Y_phosphatase,Y_phosphatase	PTHR11486:SF53	SUBFAMILY NOT NAMED
HAEP_T-CDS_v02_10362			PF00167.13	FGF
HAEP_T-CDS_v02_10363					PTHR10358:SF4	CAMP-REGULATED PHOSPHOPROTEIN 19
HAEP_T-CDS_v02_10364	sp|Q28GU6|ARP19_XENTR cAMP-regulated phosphoprotein 19 OS=Xenopus tropicalis GN=arpp19 PE=3 SV=1	tr|A7SV53|A7SV53_NEMVE Predicted protein OS=Nematostella vectensis GN=v1g247595 PE=4 SV=1	PF04667.12	Endosulfine	PTHR19860:SF1	SUBFAMILY NOT NAMED
HAEP_T-CDS_v02_10365	sp|Q99973|TEP1_HUMAN Telomerase protein component 1 OS=Homo sapiens GN=TEP1 PE=1 SV=2	tr|A7STP2|A7STP2_NEMVE Predicted protein (Fragment) OS=Nematostella vectensis GN=v1g131326 PE=4 SV=1	PF05729.7	NACHT	PTHR14095	PHOSPHATASE 2A REGULATORY SUBUNIT-RELATED
HAEP_T-CDS_v02_10366	sp|Q9Y5P8|P2R3B_HUMAN Serine/threonine-protein phosphatase 2A regulatory subunit B'' subunit beta OS=Homo sapiens GN=PPP2R3B PE=1 SV=2	tr|A7SRJ2|A7SRJ2_NEMVE Predicted protein OS=Nematostella vectensis GN=v1g235854 PE=4 SV=1	PF13499.1	EF_hand_5	PTHR24178:SF0	SUBFAMILY NOT NAMED
HAEP_T-CDS_v02_10367			PF00023.25	Ank	PTHR31935	FAMILY NOT NAMED
HAEP_T-CDS_v02_10368
HAEP_T-CDS_v02_10369					PTHR24329:SF127	SUBFAMILY NOT NAMED
HAEP_T-CDS_v02_1037		tr|D2KTZ3|D2KTZ3_9CNID Transcription factor Pax-E OS=Cladonema radiatum GN=CrPax-E PE=2 SV=1	PF00292.13	PAX
HAEP_T-CDS_v02_10370		tr|A7RIT2|A7RIT2_NEMVE Predicted protein OS=Nematostella vectensis GN=v1g238609 PE=4 SV=1	PF10147.4	CR6_interact
HAEP_T-CDS_v02_10371					PTHR24073:SF263	SUBFAMILY NOT NAMED
HAEP_T-CDS_v02_10372	sp|Q5R573|RBL2A_PONAB Rab-like protein 2A OS=Pongo abelii GN=RABL2A PE=2 SV=1	tr|A7RXW7|A7RXW7_NEMVE Predicted protein OS=Nematostella vectensis GN=v1g163982 PE=4 SV=1	PF00071.17	Ras	PTHR23426:SF1	ADRENODOXIN
HAEP_T-CDS_v02_10373	sp|Q9CPW2|ADXL_MOUSE Adrenodoxin-like protein, mitochondrial OS=Mus musculus GN=Fdx1l PE=2 SV=1	tr|A7RX63|A7RX63_NEMVE Predicted protein (Fragment) OS=Nematostella vectensis GN=v1g96606 PE=4 SV=1	PF00111.22	Fer2	PTHR24343	SERINE/THREONINE KINASE
HAEP_T-CDS_v02_10374
HAEP_T-CDS_v02_10375
HAEP_T-CDS_v02_10376					PTHR21562	NOTUM-RELATED
HAEP_T-CDS_v02_10377	sp|Q6P988|NOTUM_HUMAN Protein notum homolog OS=Homo sapiens GN=NOTUM PE=2 SV=2	tr|A7RPB3|A7RPB3_NEMVE Predicted protein (Fragment) OS=Nematostella vectensis GN=v1g88708 PE=4 SV=1	PF03283.8,PF03283.8	PAE,PAE
HAEP_T-CDS_v02_10378					PTHR21184	FAMILY NOT NAMED
HAEP_T-CDS_v02_10379	sp|Q6UXP7|F151B_HUMAN Protein FAM151B OS=Homo sapiens GN=FAM151B PE=2 SV=2	tr|A7RGQ0|A7RGQ0_NEMVE Predicted protein (Fragment) OS=Nematostella vectensis GN=v1g36409 PE=4 SV=1	PF10223.4	DUF2181	PTHR19375:SF130	SUBFAMILY NOT NAMED
HAEP_T-CDS_v02_1038	sp|Q05944|HSP70_HYDVU Heat shock 70 kDa protein OS=Hydra vulgaris GN=HSP70.1 PE=3 SV=1	tr|A0S5U2|A0S5U2_HYDVU Heat shock protein 70 OS=Hydra vulgaris GN=hsp70 PE=2 SV=1	PF00012.15	HSP70
HAEP_T-CDS_v02_10380					PTHR11774:SF6	PROTEIN FARNESYLTRANSFERASE BETA SUBUNIT (CAAX FARNESYLTRANSFERASE BETA SUBUNIT) (RAS PROTEINS PRENYLTRANSFERASE BETA) (FTASE-BETA)
HAEP_T-CDS_v02_10381	sp|P49355|FNTB_BOVIN Protein farnesyltransferase subunit beta OS=Bos taurus GN=FNTB PE=2 SV=1	tr|A7RRP9|A7RRP9_NEMVE Predicted protein OS=Nematostella vectensis GN=v1g161979 PE=4 SV=1	PF13249.1	Prenyltrans_2
HAEP_T-CDS_v02_10382
HAEP_T-CDS_v02_10383
HAEP_T-CDS_v02_10384					PTHR13477	MITOCHONDRIAL 39S RIBOSOMAL PROTEIN L49
HAEP_T-CDS_v02_10385		tr|A7SSQ9|A7SSQ9_NEMVE Predicted protein (Fragment) OS=Nematostella vectensis GN=v1g130200 PE=4 SV=1	PF05046.9	Img2	PTHR12526:SF37	PHOSPHATIDYLINOSITOL N-ACETYLGLUCOSAMINYLTRANSFERASE SUBUNIT A
HAEP_T-CDS_v02_10386	sp|P37287|PIGA_HUMAN Phosphatidylinositol N-acetylglucosaminyltransferase subunit A OS=Homo sapiens GN=PIGA PE=1 SV=1	tr|A7RHV6|A7RHV6_NEMVE Predicted protein (Fragment) OS=Nematostella vectensis GN=v1g158845 PE=4 SV=1
HAEP_T-CDS_v02_10387					PTHR10210:SF31	RIBOSE-PHOSPHATE PYROPHOSPHOKINASE 1
HAEP_T-CDS_v02_10388	sp|P60892|PRPS1_RAT Ribose-phosphate pyrophosphokinase 1 OS=Rattus norvegicus GN=Prps1 PE=1 SV=2	tr|A7RNC7|A7RNC7_NEMVE Ribose-phosphate pyrophosphokinase OS=Nematostella vectensis GN=v1g180130 PE=3 SV=1	PF13793.1	Pribosyltran_N	PTHR11633	PLATELET-DERIVED GROWTH FACTOR
HAEP_T-CDS_v02_10389	sp|Q03376|BAR3_CHITE Balbiani ring protein 3 OS=Chironomus tentans GN=BR3 PE=2 SV=1	tr|Q674V2|Q674V2_PODCA Vascular endothelial growth factor OS=Podocoryne carnea PE=2 SV=1	PF00341.12,PF03128.9	PDGF,CXCXC	PTHR21024	GROWTH HORMONE-INDUCIBLE SOLUBLE PROTEIN-RELATED
HAEP_T-CDS_v02_1039			PF05347.10	Complex1_LYR
HAEP_T-CDS_v02_10390					PTHR21726:SF5	PHOSPHATIDYLINOSITOL N-ACETYLGLUCOSAMINYLTRANSFERASE SUBUNIT P (DOWN SYNDROME CRITICAL REGION PROTEIN 5)
HAEP_T-CDS_v02_10391			PF08615.6	RNase_H2_suC	PTHR23130	FAMILY NOT NAMED
HAEP_T-CDS_v02_10392			PF03351.12	DOMON	PTHR31938:SF1	SUBFAMILY NOT NAMED
HAEP_T-CDS_v02_10393	sp|A0JP43|EFCB5_MOUSE EF-hand calcium-binding domain-containing protein 5 OS=Mus musculus GN=Efcab5 PE=2 SV=2	tr|A7S8V5|A7S8V5_NEMVE Predicted protein OS=Nematostella vectensis GN=v1g167853 PE=4 SV=1			PTHR21431	PREFOLDIN SUBUNIT 6
HAEP_T-CDS_v02_10394			PF01920.15	Prefoldin_2	PTHR23140	RNA PROCESSING PROTEIN LD23810P
HAEP_T-CDS_v02_10395
HAEP_T-CDS_v02_10396
HAEP_T-CDS_v02_10397					PTHR10845:SF44	REGULATOR OF G-PROTEIN SIGNALING 1
HAEP_T-CDS_v02_10398	sp|O43665|RGS10_HUMAN Regulator of G-protein signaling 10 OS=Homo sapiens GN=RGS10 PE=1 SV=2		PF00615.14	RGS	PTHR11552:SF10	GLUCOSE DEHYDROGENASE
HAEP_T-CDS_v02_10399			PF00732.14	GMC_oxred_N	PTHR22892:SF12	PIWIL1
HAEP_T-CDS_v02_104	sp|Q96J94|PIWL1_HUMAN Piwi-like protein 1 OS=Homo sapiens GN=PIWIL1 PE=1 SV=1	tr|J7HWM3|J7HWM3_HYDVU PIWI OS=Hydra vulgaris PE=2 SV=1	PF02170.17,PF02171.12	PAZ,Piwi
HAEP_T-CDS_v02_1040
HAEP_T-CDS_v02_10400
HAEP_T-CDS_v02_10401
HAEP_T-CDS_v02_10402
HAEP_T-CDS_v02_10403					PTHR11742:SF11	ER DEGRADATION-ENHANCING ALPHA-MANNOSIDASE-LIKE
HAEP_T-CDS_v02_10404	sp|Q925U4|EDEM1_MOUSE ER degradation-enhancing alpha-mannosidase-like 1 OS=Mus musculus GN=Edem1 PE=2 SV=1	tr|A7RNU8|A7RNU8_NEMVE Predicted protein OS=Nematostella vectensis GN=v1g199864 PE=4 SV=1			PTHR10052	60S RIBOSOMAL PROTEIN L18A
HAEP_T-CDS_v02_10405	sp|P62718|RL18A_RAT 60S ribosomal protein L18a OS=Rattus norvegicus GN=Rpl18a PE=2 SV=1	tr|O76968|O76968_PODCA 60S ribosomal protein L18a (Fragment) OS=Podocoryne carnea GN=rpl18a PE=2 SV=1
HAEP_T-CDS_v02_10406
HAEP_T-CDS_v02_10407
HAEP_T-CDS_v02_10408					PTHR24290:SF0	SUBFAMILY NOT NAMED
HAEP_T-CDS_v02_10409	sp|Q6ZWL3|CP4V2_HUMAN Cytochrome P450 4V2 OS=Homo sapiens GN=CYP4V2 PE=1 SV=2	tr|A7SWY9|A7SWY9_NEMVE Predicted protein OS=Nematostella vectensis GN=v1g194368 PE=3 SV=1	PF00067.17	p450
HAEP_T-CDS_v02_1041					PTHR13234:SF7	GAMMA-INTERFERON INDUCIBLE LYSOSOMAL THIOL REDUCTASE (GILT)
HAEP_T-CDS_v02_10410	sp|A6QPN6|GILT_BOVIN Gamma-interferon-inducible lysosomal thiol reductase OS=Bos taurus GN=IFI30 PE=2 SV=1	tr|A7SMR3|A7SMR3_NEMVE Predicted protein OS=Nematostella vectensis GN=v1g246231 PE=4 SV=1	PF02199.10,PF03227.11	SapA,GILT	PTHR11349	NUCLEOSIDE DIPHOSPHATE KINASE
HAEP_T-CDS_v02_10411	sp|Q5RFH3|NDKB_PONAB Nucleoside diphosphate kinase B OS=Pongo abelii GN=NME2 PE=2 SV=1	tr|Q967H6|Q967H6_HYDVU Nucleoside diphosphate kinase OS=Hydra vulgaris PE=2 SV=1	PF00334.14	NDK
HAEP_T-CDS_v02_10412
HAEP_T-CDS_v02_10413					PTHR12192	CATION TRANSPORT PROTEIN CHAC-RELATED
HAEP_T-CDS_v02_10414	sp|Q4KMJ1|CHAC2_DANRE Cation transport regulator-like protein 2 OS=Danio rerio GN=chac2 PE=2 SV=1	tr|A7RH77|A7RH77_NEMVE Predicted protein OS=Nematostella vectensis GN=v1g158628 PE=4 SV=1	PF04752.7	ChaC
HAEP_T-CDS_v02_10415
HAEP_T-CDS_v02_10416
HAEP_T-CDS_v02_10417
HAEP_T-CDS_v02_10418
HAEP_T-CDS_v02_10419
HAEP_T-CDS_v02_1042					PTHR11783	SULFOTRANSFERASE (SULT)
HAEP_T-CDS_v02_10420
HAEP_T-CDS_v02_10421
HAEP_T-CDS_v02_10422
HAEP_T-CDS_v02_10423
HAEP_T-CDS_v02_10424					PTHR10966	TRANSCRIPTION INITIATION FACTOR IIA SUBUNIT 2
HAEP_T-CDS_v02_10425	sp|O08950|T2AG_RAT Transcription initiation factor IIA subunit 2 OS=Rattus norvegicus GN=Gtf2a2 PE=2 SV=1	tr|A7RL28|A7RL28_NEMVE Transcription initiation factor IIA subunit 2 (Fragment) OS=Nematostella vectensis GN=v1g67237 PE=3 SV=1	PF02268.11,PF02751.9	TFIIA_gamma_N,TFIIA_gamma_C
HAEP_T-CDS_v02_10426					PTHR32533	TRANSMEMBRANE PROTEIN C7ORF23
HAEP_T-CDS_v02_10427	sp|A0JNK6|CG023_BOVIN Transmembrane protein C7orf23 homolog OS=Bos taurus PE=4 SV=1	tr|A7RX32|A7RX32_NEMVE Predicted protein OS=Nematostella vectensis GN=v1g96633 PE=4 SV=1	PF10856.3	DUF2678
HAEP_T-CDS_v02_10428					PTHR22950:SF60	SUBFAMILY NOT NAMED
HAEP_T-CDS_v02_10429	sp|Q6DIV6|VIAAT_XENTR Vesicular inhibitory amino acid transporter OS=Xenopus tropicalis GN=slc32a1 PE=2 SV=1	tr|A7T3C6|A7T3C6_NEMVE Predicted protein (Fragment) OS=Nematostella vectensis GN=v1g1064 PE=4 SV=1	PF01490.13	Aa_trans
HAEP_T-CDS_v02_1043
HAEP_T-CDS_v02_10430					PTHR13723:SF30	ADAMTS-7
HAEP_T-CDS_v02_10431			PF00090.14	TSP_1	PTHR23282	APICAL ENDOSOMAL GLYCOPROTEIN PRECURSOR.
HAEP_T-CDS_v02_10432	sp|Q5VYJ5|CJ112_HUMAN MAM and LDL-receptor class A domain-containing protein C10orf112 OS=Homo sapiens GN=C10orf112 PE=2 SV=3	tr|A7RL30|A7RL30_NEMVE Predicted protein OS=Nematostella vectensis GN=v1g198667 PE=4 SV=1	PF00629.18,PF00040.14,PF00629.18,PF00629.18	MAM,fn2,MAM,MAM
HAEP_T-CDS_v02_10433					PTHR12111	CELL CYCLE CONTROL PROTEIN CWF16-RELATED
HAEP_T-CDS_v02_10434	sp|Q6DJK9|CC130_XENLA Coiled-coil domain-containing protein 130 OS=Xenopus laevis GN=ccdc130 PE=2 SV=1	tr|A7S131|A7S131_NEMVE Predicted protein (Fragment) OS=Nematostella vectensis GN=v1g100525 PE=4 SV=1	PF04502.8	DUF572	PTHR22069	MITOCHONDRIAL RIBOSOMAL PROTEIN S18
HAEP_T-CDS_v02_10435	sp|Q9H1X1|RSPH9_HUMAN Radial spoke head protein 9 homolog OS=Homo sapiens GN=RSPH9 PE=1 SV=1	tr|A7T8C0|A7T8C0_NEMVE Predicted protein (Fragment) OS=Nematostella vectensis GN=v1g149996 PE=4 SV=1	PF04712.7	Radial_spoke	PTHR10127	DISCOIDIN, CUB, EGF, LAMININ , AND ZINC METALLOPROTEASE DOMAIN CONTAINING
HAEP_T-CDS_v02_10436	sp|P98068|SPAN_STRPU Protein SpAN OS=Strongylocentrotus purpuratus GN=SPAN PE=2 SV=1	tr|A7SEU5|A7SEU5_NEMVE Predicted protein (Fragment) OS=Nematostella vectensis GN=v1g189020 PE=3 SV=1	PF01400.19	Astacin	PTHR13615	GLYCOSYLTRANSFERASE-LIKE 1
HAEP_T-CDS_v02_10437	sp|Q9VXN0|GTDC1_DROME Glycosyltransferase-like domain-containing protein 1-like OS=Drosophila melanogaster GN=CG15914 PE=2 SV=1	tr|A7SFU4|A7SFU4_NEMVE Predicted protein OS=Nematostella vectensis GN=v1g230118 PE=4 SV=1	PF12038.3,PF00534.15	DUF3524,Glycos_transf_1	PTHR13120	FAMILY NOT NAMED
HAEP_T-CDS_v02_10438	sp|Q9VMC8|PHF5_DROME Uncharacterized protein CG9548 OS=Drosophila melanogaster GN=CG9548 PE=3 SV=2	tr|A7SWK0|A7SWK0_NEMVE Predicted protein OS=Nematostella vectensis GN=v1g218593 PE=4 SV=1	PF03660.9	PHF5	PTHR11922:SF14	GLUTAMINE AMIDOTRANSFERASE CLASS-I FAMILY PROTEIN
HAEP_T-CDS_v02_10439	sp|Q09686|YA14_SCHPO Putative glutamine amidotransferase-like protein C13C5.04 OS=Schizosaccharomyces pombe (strain 972 / ATCC 24843) GN=SPAC13C5.04 PE=2 SV=1	tr|A7RYV2|A7RYV2_NEMVE Predicted protein (Fragment) OS=Nematostella vectensis GN=v1g98072 PE=4 SV=1	PF00117.23	GATase	PTHR11205:SF1	40S RIBOSOMAL PROTEIN S5
HAEP_T-CDS_v02_1044	sp|P49041|RS5_CAEEL 40S ribosomal protein S5 OS=Caenorhabditis elegans GN=rps-5 PE=2 SV=1	tr|A7RMZ3|A7RMZ3_NEMVE Predicted protein OS=Nematostella vectensis GN=v1g160743 PE=3 SV=1	PF00177.16	Ribosomal_S7	PTHR11733:SF65	SUBFAMILY NOT NAMED
HAEP_T-CDS_v02_10440	sp|Q4PZA2|ECE1_MOUSE Endothelin-converting enzyme 1 OS=Mus musculus GN=Ece1 PE=1 SV=1	tr|A7S3J6|A7S3J6_NEMVE Predicted protein (Fragment) OS=Nematostella vectensis GN=v1g102981 PE=4 SV=1	PF05649.8	Peptidase_M13_N	PTHR24011:SF113	SUBFAMILY NOT NAMED
HAEP_T-CDS_v02_10441	sp|Q28GD4|ELAV2_XENTR ELAV-like protein 2 OS=Xenopus tropicalis GN=elavl2 PE=2 SV=2	tr|A7SN30|A7SN30_NEMVE Predicted protein OS=Nematostella vectensis GN=v1g214798 PE=4 SV=1	PF00076.17,PF00076.17,PF00076.17	RRM_1,RRM_1,RRM_1	PTHR12191	SOLUTE CARRIER FAMILY 39
HAEP_T-CDS_v02_10442	sp|Q504Y0|S39AC_HUMAN Zinc transporter ZIP12 OS=Homo sapiens GN=SLC39A12 PE=2 SV=3	tr|A7RHM0|A7RHM0_NEMVE Predicted protein OS=Nematostella vectensis GN=v1g178004 PE=4 SV=1	PF02535.17	Zip	PTHR12333	COMM DOMAIN CONTAINING PROTEIN 10
HAEP_T-CDS_v02_10443					PTHR24142:SF7	SUBFAMILY NOT NAMED
HAEP_T-CDS_v02_10444		tr|A7SAJ4|A7SAJ4_NEMVE Predicted protein (Fragment) OS=Nematostella vectensis GN=v1g21409 PE=4 SV=1			PTHR23084	PHOSPHATIDYLINOSITOL-4-PHOSPHATE 5-KINASE RELATED
HAEP_T-CDS_v02_10445	sp|Q8WYR4|RSPH1_HUMAN Radial spoke head 1 homolog OS=Homo sapiens GN=RSPH1 PE=2 SV=1	tr|A7RTQ4|A7RTQ4_NEMVE Predicted protein (Fragment) OS=Nematostella vectensis GN=v1g93004 PE=4 SV=1	PF02493.15,PF02493.15,PF02493.15,PF02493.15,PF02493.15,PF02493.15,PF02493.15	MORN,MORN,MORN,MORN,MORN,MORN,MORN	PTHR24095:SF40	SUBFAMILY NOT NAMED
HAEP_T-CDS_v02_10446	sp|P39846|PPSB_BACSU Plipastatin synthase subunit B OS=Bacillus subtilis (strain 168) GN=ppsB PE=1 SV=1	tr|A7T272|A7T272_NEMVE Predicted protein OS=Nematostella vectensis GN=v1g221241 PE=4 SV=1	PF00501.23	AMP-binding
HAEP_T-CDS_v02_10447
HAEP_T-CDS_v02_10448		tr|A7SER2|A7SER2_NEMVE Predicted protein OS=Nematostella vectensis GN=v1g244752 PE=4 SV=1			PTHR11096	RNA 3' TERMINAL PHOSPHATE CYCLASE
HAEP_T-CDS_v02_10449	sp|Q4R3J0|RTCA_MACFA RNA 3'-terminal phosphate cyclase OS=Macaca fascicularis GN=RTCA PE=2 SV=1	tr|A7S6R8|A7S6R8_NEMVE Predicted protein (Fragment) OS=Nematostella vectensis GN=v1g106626 PE=4 SV=1	PF01137.16,PF05189.8	RTC,RTC_insert	PTHR12751	PHOSPHATASE AND ACTIN REGULATOR (PHACTR)
HAEP_T-CDS_v02_1045	sp|Q801X6|PHAR1_CHICK Phosphatase and actin regulator 1 OS=Gallus gallus GN=PHACTR1 PE=2 SV=1		PF02755.10,PF02755.10	RPEL,RPEL
HAEP_T-CDS_v02_10450
HAEP_T-CDS_v02_10451		tr|A7RNJ3|A7RNJ3_NEMVE Predicted protein OS=Nematostella vectensis GN=v1g239599 PE=4 SV=1			PTHR19981	TALIN
HAEP_T-CDS_v02_10452	sp|Q9Y490|TLN1_HUMAN Talin-1 OS=Homo sapiens GN=TLN1 PE=1 SV=3	tr|A7RL15|A7RL15_NEMVE Predicted protein OS=Nematostella vectensis GN=v1g159935 PE=4 SV=1	PF01608.12	I_LWEQ
HAEP_T-CDS_v02_10453					PTHR10199:SF37	THROMBOSPONDIN-1
HAEP_T-CDS_v02_10454	sp|Q96RW7|HMCN1_HUMAN Hemicentin-1 OS=Homo sapiens GN=HMCN1 PE=1 SV=2	tr|Q2MCN4|Q2MCN4_HYDVU HyTSR1 protein OS=Hydra vulgaris GN=hytsr1 PE=2 SV=3	PF00090.14,PF00090.14	TSP_1,TSP_1
HAEP_T-CDS_v02_10455
HAEP_T-CDS_v02_10456					PTHR10556:SF6	3-OXO-5-ALPHA-STEROID 4-DEHYDROGENASE 1
HAEP_T-CDS_v02_10457	sp|A5PJS2|S5A1_BOVIN 3-oxo-5-alpha-steroid 4-dehydrogenase 1 OS=Bos taurus GN=SRD5A1 PE=2 SV=1	tr|A7RP43|A7RP43_NEMVE Predicted protein (Fragment) OS=Nematostella vectensis GN=v1g88448 PE=4 SV=1	PF02544.11	Steroid_dh	PTHR11717:SF2	UNKNOWN PROTEIN, RELATED TO LMW-PTP
HAEP_T-CDS_v02_10458	sp|Q3SZ85|PTRD1_BOVIN Putative peptidyl-tRNA hydrolase PTRHD1 OS=Bos taurus GN=PTRHD1 PE=2 SV=2	tr|A7S0E1|A7S0E1_NEMVE Predicted protein OS=Nematostella vectensis GN=v1g229113 PE=4 SV=1	PF01981.11	PTH2	PTHR21519	SARCOMA ANTIGEN NY-SAR-104
HAEP_T-CDS_v02_10459	sp|Q8NEN9|PDZD8_HUMAN PDZ domain-containing protein 8 OS=Homo sapiens GN=PDZD8 PE=1 SV=1	tr|A7SEI6|A7SEI6_NEMVE Predicted protein OS=Nematostella vectensis GN=v1g244697 PE=4 SV=1	PF13180.1	PDZ_2	PTHR14741:SF28	SUBFAMILY NOT NAMED
HAEP_T-CDS_v02_1046	sp|Q923W1|TGS1_MOUSE Trimethylguanosine synthase OS=Mus musculus GN=Tgs1 PE=1 SV=2	tr|A7SAF9|A7SAF9_NEMVE Predicted protein OS=Nematostella vectensis GN=v1g243959 PE=4 SV=1	PF09445.5	Methyltransf_15	PTHR19920	WD40 PROTEIN CIAO1
HAEP_T-CDS_v02_10460	sp|A7RWD2|CIAO1_NEMVE Probable cytosolic iron-sulfur protein assembly protein OS=Nematostella vectensis GN=v1g226592 PE=3 SV=1	sp|A7RWD2|CIAO1_NEMVE Probable cytosolic iron-sulfur protein assembly protein OS=Nematostella vectensis GN=v1g226592 PE=3 SV=1	PF00400.27,PF00400.27,PF00400.27,PF00400.27,PF00400.27,PF00400.27,PF00400.27	WD40,WD40,WD40,WD40,WD40,WD40,WD40
HAEP_T-CDS_v02_10461			PF00505.14	HMG_box	PTHR12656:SF5	SUBFAMILY NOT NAMED
HAEP_T-CDS_v02_10462	sp|Q6GQD7|ARI3A_XENLA AT-rich interactive domain-containing protein 3A OS=Xenopus laevis GN=arid3a PE=2 SV=1	tr|A7RSL0|A7RSL0_NEMVE Predicted protein (Fragment) OS=Nematostella vectensis GN=v1g91926 PE=4 SV=1	PF01388.16	ARID
HAEP_T-CDS_v02_10463	sp|P62257|UBE2H_MOUSE Ubiquitin-conjugating enzyme E2 H OS=Mus musculus GN=Ube2h PE=2 SV=1	tr|A7RIN2|A7RIN2_NEMVE Predicted protein OS=Nematostella vectensis GN=v1g159210 PE=3 SV=1
HAEP_T-CDS_v02_10464					PTHR10252:SF14	NUCLEAR TRANSCRIPTION FACTOR Y SUBUNIT GAMMA
HAEP_T-CDS_v02_10465	sp|Q5RA23|NFYC_PONAB Nuclear transcription factor Y subunit gamma OS=Pongo abelii GN=NFYC PE=2 SV=1		PF00808.18	CBFD_NFYB_HMF	PTHR12947	AMSH
HAEP_T-CDS_v02_10466	sp|O95630|STABP_HUMAN STAM-binding protein OS=Homo sapiens GN=STAMBP PE=1 SV=1	tr|A7RU83|A7RU83_NEMVE Predicted protein (Fragment) OS=Nematostella vectensis GN=v1g93668 PE=4 SV=1	PF01398.16	JAB	PTHR24242	G-PROTEIN COUPLED RECEPTOR
HAEP_T-CDS_v02_10467	sp|P35373|AGTRB_XENLA Type-1 angiotensin II receptor B OS=Xenopus laevis GN=agtr1-b PE=2 SV=1	tr|A7RF68|A7RF68_NEMVE Predicted protein (Fragment) OS=Nematostella vectensis GN=v1g34364 PE=3 SV=1	PF00001.16	7tm_1	PTHR10125:SF19	P2X PURINOCEPTOR
HAEP_T-CDS_v02_10468	sp|Q86JM7|P2XA_DICDI P2X receptor A OS=Dictyostelium discoideum GN=p2xA PE=1 SV=1	tr|A7RZ68|A7RZ68_NEMVE Predicted protein OS=Nematostella vectensis GN=v1g241712 PE=4 SV=1	PF00864.14	P2X_receptor
HAEP_T-CDS_v02_10469
HAEP_T-CDS_v02_1047					PTHR11309:SF8	SECRETED FRIZZLED-RELATED PROTEIN 3
HAEP_T-CDS_v02_10470	sp|Q95117|SFRP3_BOVIN Secreted frizzled-related protein 3 OS=Bos taurus GN=FRZB PE=1 SV=1	tr|A7RPM4|A7RPM4_NEMVE Predicted protein (Fragment) OS=Nematostella vectensis GN=v1g88982 PE=4 SV=1	PF01392.17,PF01759.16	Fz,NTR
HAEP_T-CDS_v02_10471					PTHR11999:SF11	AROMATIC AMINO ACID DECARBOXYLASE
HAEP_T-CDS_v02_10472	sp|O96567|DDC_DROSI Aromatic-L-amino-acid decarboxylase OS=Drosophila simulans GN=Ddc PE=3 SV=2	tr|A7RYV7|A7RYV7_NEMVE Predicted protein OS=Nematostella vectensis GN=v1g98001 PE=3 SV=1	PF00282.14	Pyridoxal_deC	PTHR20923:SF0	SUBFAMILY NOT NAMED
HAEP_T-CDS_v02_10473		tr|A7RKI2|A7RKI2_NEMVE Predicted protein (Fragment) OS=Nematostella vectensis GN=v1g84929 PE=4 SV=1	PF12796.2,PF01585.18	Ank_2,G-patch	PTHR20921	UNCHARACTERIZED
HAEP_T-CDS_v02_10474	sp|Q9H0R3|TM222_HUMAN Transmembrane protein 222 OS=Homo sapiens GN=TMEM222 PE=2 SV=2	tr|A7RLA6|A7RLA6_NEMVE Predicted protein OS=Nematostella vectensis GN=v1g179278 PE=4 SV=1	PF05608.7	DUF778	PTHR12066	TELOMERASE REVERSE TRANSCRIPTASE
HAEP_T-CDS_v02_10475	sp|Q673L6|TERT_RAT Telomerase reverse transcriptase OS=Rattus norvegicus GN=Tert PE=2 SV=1	tr|J7S167|J7S167_9CNID Telomerase reverse transcriptase OS=Hydra magnipapillata GN=TERT PE=4 SV=1	PF12009.3	Telomerase_RBD	PTHR10233:SF6	METHYLTHIORIBOSE-1-PHOSPHATE ISOMERASE (TRANSLATION INITIATION FACTOR EIF-2B SUBUNIT ALPHA/BETA/DELTA-LIKE PROTEIN)
HAEP_T-CDS_v02_10476	sp|Q7PKS9|MTNA_ANOGA Methylthioribose-1-phosphate isomerase OS=Anopheles gambiae GN=AGAP001589 PE=3 SV=1	sp|A7RF00|MTNA_NEMVE Methylthioribose-1-phosphate isomerase OS=Nematostella vectensis GN=v1g237765 PE=3 SV=1	PF01008.12	IF-2B	PTHR15052	FAMILY NOT NAMED
HAEP_T-CDS_v02_10477	sp|Q8BL74|TF3C2_MOUSE General transcription factor 3C polypeptide 2 OS=Mus musculus GN=Gtf3c2 PE=1 SV=2	tr|A7SVN4|A7SVN4_NEMVE Predicted protein OS=Nematostella vectensis GN=v1g247663 PE=4 SV=1	PF00400.27,PF00400.27	WD40,WD40	PTHR10566:SF24	UNCHARACTERIZED AARF DOMAIN-CONTAINING PROTEIN KINASE 1 PRECURSOR (EC 2.7.11.-) [SOURCE:UNIPROTKB/SWISS-PROT,ACC:Q86TW2]
HAEP_T-CDS_v02_10478	sp|Q86TW2|ADCK1_HUMAN Uncharacterized aarF domain-containing protein kinase 1 OS=Homo sapiens GN=ADCK1 PE=1 SV=2	tr|A7SDU7|A7SDU7_NEMVE Predicted protein OS=Nematostella vectensis GN=v1g244565 PE=4 SV=1	PF03109.11	ABC1	PTHR10127	DISCOIDIN, CUB, EGF, LAMININ , AND ZINC METALLOPROTEASE DOMAIN CONTAINING
HAEP_T-CDS_v02_10479	sp|P28826|MEP1B_RAT Meprin A subunit beta OS=Rattus norvegicus GN=Mep1b PE=1 SV=3	tr|O62558|O62558_PODCA PMP1 protein OS=Podocoryne carnea GN=PMP1 PE=2 SV=1	PF01400.19	Astacin
HAEP_T-CDS_v02_1048			PF00652.17	Ricin_B_lectin
HAEP_T-CDS_v02_10480	sp|Q6NZZ4|TM107_DANRE Transmembrane protein 107 OS=Danio rerio GN=tmem107 PE=2 SV=1	tr|A7RU98|A7RU98_NEMVE Predicted protein OS=Nematostella vectensis GN=v1g93650 PE=4 SV=1
HAEP_T-CDS_v02_10481					PTHR10276:SF2	SUBFAMILY NOT NAMED
HAEP_T-CDS_v02_10482	sp|Q13951|PEBB_HUMAN Core-binding factor subunit beta OS=Homo sapiens GN=CBFB PE=1 SV=2	tr|A7SV13|A7SV13_NEMVE Core-binding factor subunit beta OS=Nematostella vectensis GN=CBFbeta PE=2 SV=1	PF02312.12	CBF_beta	PTHR23130:SF21	SUBFAMILY NOT NAMED
HAEP_T-CDS_v02_10483			PF03351.12	DOMON	PTHR13742:SF17	SUBFAMILY NOT NAMED
HAEP_T-CDS_v02_10484	sp|Q64701|RBL1_MOUSE Retinoblastoma-like protein 1 OS=Mus musculus GN=Rbl1 PE=1 SV=3	tr|A7RQ05|A7RQ05_NEMVE Predicted protein OS=Nematostella vectensis GN=v1g239885 PE=4 SV=1	PF01858.12	RB_A
HAEP_T-CDS_v02_10485					PTHR10357:SF27	1,4-ALPHA-GLUCAN-BRANCHING ENZYME (GLYCOGEN-BRANCHING ENZYME)(BRANCHER ENZYME)
HAEP_T-CDS_v02_10486	sp|Q9D6Y9|GLGB_MOUSE 1,4-alpha-glucan-branching enzyme OS=Mus musculus GN=Gbe1 PE=2 SV=1	tr|A7S1S6|A7S1S6_NEMVE Predicted protein OS=Nematostella vectensis GN=v1g165393 PE=4 SV=1	PF00128.19,PF02806.13	Alpha-amylase,Alpha-amylase_C	PTHR10774	EXTENDED SYNAPTOTAGMIN-RELATED
HAEP_T-CDS_v02_10487	sp|A0FGR8|ESYT2_HUMAN Extended synaptotagmin-2 OS=Homo sapiens GN=ESYT2 PE=1 SV=1	tr|A7STM9|A7STM9_NEMVE Predicted protein OS=Nematostella vectensis GN=v1g247335 PE=4 SV=1	PF00168.25,PF00168.25	C2,C2
HAEP_T-CDS_v02_10488					PTHR10131	TNF RECEPTOR ASSOCIATED FACTOR
HAEP_T-CDS_v02_10489	sp|P70191|TRAF5_MOUSE TNF receptor-associated factor 5 OS=Mus musculus GN=Traf5 PE=1 SV=1	tr|Q706I7|Q706I7_HYDEC TNF-receptor-associated factor 1 OS=Hydractinia echinata GN=traf1 PE=2 SV=1	PF00097.20,PF02176.13	zf-C3HC4,zf-TRAF	PTHR10671	EPITHELIAL MEMBRANE PROTEIN-RELATED
HAEP_T-CDS_v02_1049			PF00822.15	PMP22_Claudin	PTHR10454	CASPASE
HAEP_T-CDS_v02_10490	sp|O89110|CASP8_MOUSE Caspase-8 OS=Mus musculus GN=Casp8 PE=1 SV=1	tr|D2KFF8|D2KFF8_HYDVU DED caspase OS=Hydra vulgaris PE=2 SV=1	PF00656.17	Peptidase_C14	PTHR10509	O-METHYLTRANSFERASE-RELATED
HAEP_T-CDS_v02_10491	sp|Q86IC8|CAMT2_DICDI Probable caffeoyl-CoA O-methyltransferase 2 OS=Dictyostelium discoideum GN=omt6 PE=1 SV=1	tr|A7RZ56|A7RZ56_NEMVE Predicted protein (Fragment) OS=Nematostella vectensis GN=v1g25565 PE=4 SV=1	PF01596.12	Methyltransf_3	PTHR13140	MYOSIN
HAEP_T-CDS_v02_10492	sp|B2RTY4|MYO9A_HUMAN Unconventional myosin-IXa OS=Homo sapiens GN=MYO9A PE=1 SV=2	tr|A7SBQ9|A7SBQ9_NEMVE Predicted protein OS=Nematostella vectensis GN=v1g112613 PE=4 SV=1	PF00788.18,PF00063.16	RA,Myosin_head	PTHR19423	SH3 DOMAIN-BINDING PROTEIN 5
HAEP_T-CDS_v02_10493	sp|Q9V785|3BP5H_DROME SH3 domain-binding protein 5 homolog OS=Drosophila melanogaster GN=pcs PE=1 SV=4	tr|A7RRR8|A7RRR8_NEMVE Predicted protein (Fragment) OS=Nematostella vectensis GN=v1g91218 PE=4 SV=1	PF05276.9	SH3BP5	PTHR24073:SF285	SUBFAMILY NOT NAMED
HAEP_T-CDS_v02_10494	sp|P16976|YPTM1_MAIZE GTP-binding protein YPTM1 OS=Zea mays GN=YPTM1 PE=2 SV=2	tr|A7SGW2|A7SGW2_NEMVE Predicted protein OS=Nematostella vectensis GN=v1g170518 PE=4 SV=1	PF00071.17	Ras	PTHR11256:SF8	BCL-2 HOMOLOGOUS ANTAGONIST/KILLER (BAK)
HAEP_T-CDS_v02_10495	sp|O08734|BAK_MOUSE Bcl-2 homologous antagonist/killer OS=Mus musculus GN=Bak1 PE=1 SV=2	tr|A7LM76|A7LM76_HYDVU Bak-like 2 OS=Hydra vulgaris PE=2 SV=1	PF00452.14	Bcl-2	PTHR15691	PROTEIN KIAA0196
HAEP_T-CDS_v02_10496	sp|Q6DIP9|STRUM_XENTR WASH complex subunit strumpellin OS=Xenopus tropicalis PE=2 SV=1	tr|A7S567|A7S567_NEMVE Predicted protein OS=Nematostella vectensis GN=v1g105068 PE=4 SV=1	PF10266.4	Strumpellin	PTHR19282:SF69	SUBFAMILY NOT NAMED
HAEP_T-CDS_v02_10497	sp|Q6DCQ3|TSN9_XENLA Tetraspanin-9 OS=Xenopus laevis GN=tspan9 PE=2 SV=1	tr|A7RNN8|A7RNN8_NEMVE Predicted protein OS=Nematostella vectensis GN=v1g88003 PE=4 SV=1	PF00335.15	Tetraspannin	PTHR22761:SF0	SUBFAMILY NOT NAMED
HAEP_T-CDS_v02_10498	sp|Q6PBQ2|CHMP7_DANRE Charged multivesicular body protein 7 OS=Danio rerio GN=chmp7 PE=2 SV=1	tr|A7RIA4|A7RIA4_NEMVE Predicted protein OS=Nematostella vectensis GN=v1g159021 PE=4 SV=1	PF03357.16	Snf7	PTHR10913:SF21	SUBFAMILY NOT NAMED
HAEP_T-CDS_v02_10499			PF00050.16	Kazal_1	PTHR11699:SF46	ALDEHYDE DEHYDROGENASE
HAEP_T-CDS_v02_105	sp|P05091|ALDH2_HUMAN Aldehyde dehydrogenase, mitochondrial OS=Homo sapiens GN=ALDH2 PE=1 SV=2	tr|A7RLS5|A7RLS5_NEMVE Predicted protein OS=Nematostella vectensis GN=v1g179476 PE=3 SV=1	PF00171.17	Aldedh
HAEP_T-CDS_v02_1050
HAEP_T-CDS_v02_10500		tr|A7SM77|A7SM77_NEMVE Predicted protein OS=Nematostella vectensis GN=v1g246154 PE=4 SV=1			PTHR10502:SF63	SUBFAMILY NOT NAMED
HAEP_T-CDS_v02_10501			PF00191.15	Annexin
HAEP_T-CDS_v02_10502	sp|P59894|DCDC1_HUMAN Doublecortin domain-containing protein 1 OS=Homo sapiens GN=DCDC1 PE=2 SV=2	tr|A7SEY8|A7SEY8_NEMVE Predicted protein OS=Nematostella vectensis GN=v1g211238 PE=4 SV=1	PF00652.17	Ricin_B_lectin	PTHR10108:SF294	PROTEIN F13D12.9, PARTIALLY CONFIRMED BY TRANSCRIPT EVIDENCE
HAEP_T-CDS_v02_10503	sp|P31049|FAMT_PSEPU Probable fatty acid methyltransferase OS=Pseudomonas putida PE=3 SV=1	tr|A7SB91|A7SB91_NEMVE Predicted protein OS=Nematostella vectensis GN=v1g168568 PE=4 SV=1	PF02353.15	CMAS	PTHR12247:SF20	POLYHOMEOTIC 2
HAEP_T-CDS_v02_10504	sp|Q8NDX5|PHC3_HUMAN Polyhomeotic-like protein 3 OS=Homo sapiens GN=PHC3 PE=1 SV=1	tr|A7SEN6|A7SEN6_NEMVE Predicted protein OS=Nematostella vectensis GN=v1g244731 PE=4 SV=1	PF00536.25	SAM_1	PTHR11134:SF4	ADAPTER-RELATED PROTEIN COMPLEX 4, BETA SUBUNIT
HAEP_T-CDS_v02_10505	sp|Q9LDK9|APBLA_ARATH Beta-adaptin-like protein A OS=Arabidopsis thaliana GN=BETAA-AD PE=1 SV=1	tr|A7SJK8|A7SJK8_NEMVE Predicted protein OS=Nematostella vectensis GN=v1g190491 PE=4 SV=1	PF01602.15,PF09066.5	Adaptin_N,B2-adapt-app_C	PTHR21041	DENDRITIC CELL-SPECIFIC TRANSMEMBRANE PROTEIN
HAEP_T-CDS_v02_10506
HAEP_T-CDS_v02_10507					PTHR11125	SUPPRESSOR OF TY 5
HAEP_T-CDS_v02_10508	sp|Q9DDT5|SPT5H_DANRE Transcription elongation factor SPT5 OS=Danio rerio GN=supt5h PE=1 SV=1	tr|A7SKK6|A7SKK6_NEMVE Predicted protein OS=Nematostella vectensis GN=v1g171618 PE=4 SV=1	PF00467.24	KOW
HAEP_T-CDS_v02_10509
HAEP_T-CDS_v02_1051	sp|P62271|RS18_RAT 40S ribosomal protein S18 OS=Rattus norvegicus GN=Rps18 PE=1 SV=3	tr|A7SH82|A7SH82_NEMVE Predicted protein OS=Nematostella vectensis GN=v1g245261 PE=3 SV=1			PTHR10489	CELL ADHESION MOLECULE
HAEP_T-CDS_v02_10510	sp|Q92823|NRCAM_HUMAN Neuronal cell adhesion molecule OS=Homo sapiens GN=NRCAM PE=1 SV=3	tr|A7RT95|A7RT95_NEMVE Predicted protein OS=Nematostella vectensis GN=v1g240518 PE=4 SV=1	PF00041.16	fn3
HAEP_T-CDS_v02_10511					PTHR10073:SF34	MISMATCH REPAIR ENDONUCLEASE PMS2
HAEP_T-CDS_v02_10512	sp|P54277|PMS1_HUMAN PMS1 protein homolog 1 OS=Homo sapiens GN=PMS1 PE=1 SV=1	tr|A7RHM2|A7RHM2_NEMVE Predicted protein (Fragment) OS=Nematostella vectensis GN=v1g82384 PE=4 SV=1	PF13589.1,PF01119.14	HATPase_c_3,DNA_mis_repair
HAEP_T-CDS_v02_10513					PTHR24412	FAMILY NOT NAMED
HAEP_T-CDS_v02_10514	sp|Q7QGL0|KLHDB_ANOGA Kelch-like protein diablo OS=Anopheles gambiae GN=dbo PE=3 SV=4	tr|A7RSF7|A7RSF7_NEMVE Predicted protein (Fragment) OS=Nematostella vectensis GN=v1g91842 PE=4 SV=1	PF00651.26,PF07707.10,PF01344.20	BTB,BACK,Kelch_1	PTHR10489	CELL ADHESION MOLECULE
HAEP_T-CDS_v02_10515	sp|Q96RW7|HMCN1_HUMAN Hemicentin-1 OS=Homo sapiens GN=HMCN1 PE=1 SV=2	tr|A7SWF5|A7SWF5_NEMVE Predicted protein (Fragment) OS=Nematostella vectensis GN=v1g218534 PE=4 SV=1	PF07679.11,PF13895.1,PF13927.1	I-set,Ig_2,Ig_3	PTHR11208	RNA-BINDING PROTEIN RELATED
HAEP_T-CDS_v02_10516	sp|Q5VWX1|KHDR2_HUMAN KH domain-containing, RNA-binding, signal transduction-associated protein 2 OS=Homo sapiens GN=KHDRBS2 PE=1 SV=1	tr|A7RWI4|A7RWI4_NEMVE Predicted protein (Fragment) OS=Nematostella vectensis GN=v1g96060 PE=4 SV=1			PTHR24249:SF89	SUBFAMILY NOT NAMED
HAEP_T-CDS_v02_10517	sp|P17124|HRH2_CANFA Histamine H2 receptor OS=Canis familiaris GN=HRH2 PE=1 SV=1	tr|A7SGS2|A7SGS2_NEMVE Predicted protein (Fragment) OS=Nematostella vectensis GN=v1g117722 PE=3 SV=1	PF00001.16	7tm_1
HAEP_T-CDS_v02_10518					PTHR11562	CATION EFFLUX PROTEIN/ ZINC TRANSPORTER
HAEP_T-CDS_v02_10519	sp|Q2HJ10|ZNT2_MOUSE Zinc transporter 2 OS=Mus musculus GN=Slc30a2 PE=2 SV=1	tr|A7T0G7|A7T0G7_NEMVE Predicted protein OS=Nematostella vectensis GN=v1g248347 PE=4 SV=1	PF01545.16	Cation_efflux	PTHR11654	OLIGOPEPTIDE TRANSPORTER-RELATED
HAEP_T-CDS_v02_1052	sp|Q68F72|S15A4_XENLA Solute carrier family 15 member 4 OS=Xenopus laevis GN=slc15a4 PE=2 SV=1	tr|A7SFZ9|A7SFZ9_NEMVE Predicted protein (Fragment) OS=Nematostella vectensis GN=v1g116983 PE=4 SV=1	PF00854.16	PTR2	PTHR20955	UNCHARACTERIZED
HAEP_T-CDS_v02_10520	sp|Q5XJX0|JGN1A_DANRE Protein jagunal homolog 1-A OS=Danio rerio GN=jagn1a PE=2 SV=1	tr|A7SVU8|A7SVU8_NEMVE Predicted protein OS=Nematostella vectensis GN=v1g247702 PE=4 SV=1	PF07086.7	DUF1352
HAEP_T-CDS_v02_10521
HAEP_T-CDS_v02_10522					PTHR19282	TETRASPANIN
HAEP_T-CDS_v02_10523	sp|Q9QZA6|CD151_RAT CD151 antigen OS=Rattus norvegicus GN=Cd151 PE=1 SV=2	tr|A7RLI4|A7RLI4_NEMVE Predicted protein (Fragment) OS=Nematostella vectensis GN=v1g85806 PE=4 SV=1	PF00335.15	Tetraspannin	PTHR10332	EQUILIBRATIVE NUCLEOSIDE TRANSPORTER
HAEP_T-CDS_v02_10524	sp|Q9BZD2|S29A3_HUMAN Equilibrative nucleoside transporter 3 OS=Homo sapiens GN=SLC29A3 PE=1 SV=3	tr|A7SFF0|A7SFF0_NEMVE Predicted protein OS=Nematostella vectensis GN=v1g233134 PE=4 SV=1	PF01733.13	Nucleoside_tran	PTHR24416	TYROSINE-PROTEIN KINASE RECEPTOR
HAEP_T-CDS_v02_10525	sp|P21804|FGFR1_CHICK Fibroblast growth factor receptor 1 OS=Gallus gallus GN=FGFR1 PE=2 SV=1	tr|Q25199|Q25199_HYDVU Tyrosine kinase receptor OS=Hydra vulgaris PE=2 SV=2	PF07714.12	Pkinase_Tyr	PTHR24317:SF0	SUBFAMILY NOT NAMED
HAEP_T-CDS_v02_10526	sp|Q5RCH8|PECR_PONAB Peroxisomal trans-2-enoyl-CoA reductase OS=Pongo abelii GN=PECR PE=2 SV=1	tr|A7S1C8|A7S1C8_NEMVE Predicted protein OS=Nematostella vectensis GN=v1g100670 PE=4 SV=1	PF13561.1	adh_short_C2	PTHR11662:SF11	SOLUTE CARRIER FAMILY 37 MEMBER 3 (GLYCEROL-3-PHOSPHATE TRANSPORTER)
HAEP_T-CDS_v02_10527	sp|Q640L2|SPX3_XENLA Sugar phosphate exchanger 3 OS=Xenopus laevis GN=slc37a3 PE=2 SV=1	tr|A7RNS3|A7RNS3_NEMVE Predicted protein OS=Nematostella vectensis GN=v1g161025 PE=4 SV=1	PF07690.11	MFS_1	PTHR14963:SF2	RHO GTPASE ACTIVATING PROTEIN 19
HAEP_T-CDS_v02_10528	sp|Q5F3G0|RHG19_CHICK Rho GTPase-activating protein 19 OS=Gallus gallus GN=ARHGAP19 PE=2 SV=1	tr|A7RIA7|A7RIA7_NEMVE Predicted protein OS=Nematostella vectensis GN=v1g238481 PE=4 SV=1	PF00620.22	RhoGAP	PTHR22847:SF277	SUBFAMILY NOT NAMED
HAEP_T-CDS_v02_10529	sp|Q5ZK69|PAAF1_CHICK Proteasomal ATPase-associated factor 1 OS=Gallus gallus GN=PAAF1 PE=2 SV=1	tr|A7RPH0|A7RPH0_NEMVE Predicted protein OS=Nematostella vectensis GN=v1g88941 PE=4 SV=1	PF00400.27,PF00400.27,PF00400.27,PF00400.27	WD40,WD40,WD40,WD40
HAEP_T-CDS_v02_1053					PTHR10458	PEPTIDE DEFORMYLASE
HAEP_T-CDS_v02_10530
HAEP_T-CDS_v02_10531		tr|Q6UDX2|Q6UDX2_9CNID Poly-gamma-glutamate synthesis protein OS=Hydra magnipapillata PE=2 SV=1
HAEP_T-CDS_v02_10532					PTHR23056	CALCINEURIN B
HAEP_T-CDS_v02_10533	sp|P63100|CANB1_RAT Calcineurin subunit B type 1 OS=Rattus norvegicus GN=Ppp3r1 PE=1 SV=2	tr|A7RJ82|A7RJ82_NEMVE Predicted protein OS=Nematostella vectensis GN=calcineurin B PE=2 SV=1	PF13499.1,PF13499.1	EF_hand_5,EF_hand_5	PTHR13561:SF6	TOPBP1
HAEP_T-CDS_v02_10534	sp|Q800K6|TOB1A_XENLA DNA topoisomerase 2-binding protein 1-A OS=Xenopus laevis GN=topbp1-A PE=1 SV=2	tr|A7SBH5|A7SBH5_NEMVE Predicted protein (Fragment) OS=Nematostella vectensis GN=v1g112203 PE=4 SV=1	PF12738.2,PF12738.2	PTCB-BRCT,PTCB-BRCT
HAEP_T-CDS_v02_10535
HAEP_T-CDS_v02_10536		tr|F2XX00|F2XX00_9CNID NLR type 1 OS=Hydra magnipapillata PE=2 SV=1
HAEP_T-CDS_v02_10537
HAEP_T-CDS_v02_10538					PTHR13298:SF10	CYTOSOLIC REGULATOR PIANISSIMO
HAEP_T-CDS_v02_10539	sp|Q6QI06|RICTR_MOUSE Rapamycin-insensitive companion of mTOR OS=Mus musculus GN=Rictor PE=1 SV=2	tr|A7SRE9|A7SRE9_NEMVE Predicted protein (Fragment) OS=Nematostella vectensis GN=v1g10046 PE=4 SV=1			PTHR26392:SF68	MITOGEN-ACTIVATED PROTEIN KINASE KINASE KINASE 7
HAEP_T-CDS_v02_1054	sp|P0C8E4|M3K7_RAT Mitogen-activated protein kinase kinase kinase 7 OS=Rattus norvegicus GN=Map3k7 PE=2 SV=1	tr|A7RMS1|A7RMS1_NEMVE Predicted protein (Fragment) OS=Nematostella vectensis GN=v1g87118 PE=3 SV=1	PF00069.20	Pkinase	PTHR10869	PROLYL 4-HYDROXYLASE ALPHA SUBUNIT
HAEP_T-CDS_v02_10540	sp|Q8BG58|P4HTM_MOUSE Transmembrane prolyl 4-hydroxylase OS=Mus musculus GN=P4htm PE=2 SV=1	tr|A7SHV8|A7SHV8_NEMVE Predicted protein OS=Nematostella vectensis GN=v1g212516 PE=4 SV=1
HAEP_T-CDS_v02_10541
HAEP_T-CDS_v02_10542
HAEP_T-CDS_v02_10543
HAEP_T-CDS_v02_10544
HAEP_T-CDS_v02_10545
HAEP_T-CDS_v02_10546
HAEP_T-CDS_v02_10547					PTHR15217	WILMS' TUMOR 1-ASSOCIATING PROTEIN
HAEP_T-CDS_v02_10548	sp|Q6P4K5|FL2D_XENTR Pre-mRNA-splicing regulator WTAP OS=Xenopus tropicalis GN=wtap PE=2 SV=1	tr|A7RPH4|A7RPH4_NEMVE Predicted protein OS=Nematostella vectensis GN=v1g239782 PE=4 SV=1
HAEP_T-CDS_v02_10549
HAEP_T-CDS_v02_1055					PTHR15422:SF8	TUMOR SUPPRESSOR RELATED
HAEP_T-CDS_v02_10550	sp|O14569|C56D2_HUMAN Cytochrome b561 domain-containing protein 2 OS=Homo sapiens GN=CYB561D2 PE=1 SV=1	tr|A7RT24|A7RT24_NEMVE Predicted protein (Fragment) OS=Nematostella vectensis GN=v1g92313 PE=4 SV=1	PF03188.11	Cytochrom_B561
HAEP_T-CDS_v02_10551
HAEP_T-CDS_v02_10552	sp|Q8R151|ZNFX1_MOUSE NFX1-type zinc finger-containing protein 1 OS=Mus musculus GN=Znfx1 PE=2 SV=3	tr|A7T022|A7T022_NEMVE Predicted protein (Fragment) OS=Nematostella vectensis GN=v1g139805 PE=4 SV=1
HAEP_T-CDS_v02_10553
HAEP_T-CDS_v02_10554					PTHR21312	SERINE PROTEASE INHIBITOR
HAEP_T-CDS_v02_10555		tr|B8Y8I4|B8Y8I4_9CNID Kazal-type serine protease inihibitor 1 OS=Hydra magnipapillata GN=kazal1 PE=2 SV=1	PF00050.16	Kazal_1
HAEP_T-CDS_v02_10556
HAEP_T-CDS_v02_10557
HAEP_T-CDS_v02_10558
HAEP_T-CDS_v02_10559
HAEP_T-CDS_v02_1056
HAEP_T-CDS_v02_10560
HAEP_T-CDS_v02_10561					PTHR12111	CELL CYCLE CONTROL PROTEIN CWF16-RELATED
HAEP_T-CDS_v02_10562	sp|Q9D6J3|CCD94_MOUSE Coiled-coil domain-containing protein 94 OS=Mus musculus GN=Ccdc94 PE=1 SV=1	tr|A7RF79|A7RF79_NEMVE Predicted protein (Fragment) OS=Nematostella vectensis GN=v1g237797 PE=4 SV=1	PF04502.8	DUF572
HAEP_T-CDS_v02_10563
HAEP_T-CDS_v02_10564
HAEP_T-CDS_v02_10565
HAEP_T-CDS_v02_10566
HAEP_T-CDS_v02_10567					PTHR12916	CYTOCHROME C OXIDASE POLYPEPTIDE VIC-2
HAEP_T-CDS_v02_10568			PF02937.10	COX6C	PTHR23420	ADENOSYLHOMOCYSTEINASE
HAEP_T-CDS_v02_10569	sp|Q80SW1|SAHH2_MOUSE Putative adenosylhomocysteinase 2 OS=Mus musculus GN=Ahcyl1 PE=1 SV=1	tr|A7SRK8|A7SRK8_NEMVE Adenosylhomocysteinase OS=Nematostella vectensis GN=v1g192745 PE=3 SV=1	PF00670.16	AdoHcyase_NAD
HAEP_T-CDS_v02_1057
HAEP_T-CDS_v02_10570
HAEP_T-CDS_v02_10571
HAEP_T-CDS_v02_10572
HAEP_T-CDS_v02_10573
HAEP_T-CDS_v02_10574
HAEP_T-CDS_v02_10575
HAEP_T-CDS_v02_10576
HAEP_T-CDS_v02_10577
HAEP_T-CDS_v02_10578					PTHR19139:SF63	PREDICTED: SIMILAR TO AQUAPORIN 9
HAEP_T-CDS_v02_10579	sp|O43315|AQP9_HUMAN Aquaporin-9 OS=Homo sapiens GN=AQP9 PE=1 SV=2	tr|A7RU63|A7RU63_NEMVE Predicted protein (Fragment) OS=Nematostella vectensis GN=v1g93479 PE=3 SV=1	PF00230.15	MIP
HAEP_T-CDS_v02_1058
HAEP_T-CDS_v02_10580					PTHR10337:SF1	SHC TRANSFORMING PROTEIN-RELATED
HAEP_T-CDS_v02_10581	sp|P98077|SHC2_HUMAN SHC-transforming protein 2 OS=Homo sapiens GN=SHC2 PE=1 SV=4	tr|A7RR81|A7RR81_NEMVE Predicted protein OS=Nematostella vectensis GN=v1g90669 PE=4 SV=1	PF00640.18	PID	PTHR24412	FAMILY NOT NAMED
HAEP_T-CDS_v02_10582	sp|Q8JZP3|KLHL2_MOUSE Kelch-like protein 2 OS=Mus musculus GN=Klhl2 PE=2 SV=1	tr|A7SMX0|A7SMX0_NEMVE Predicted protein OS=Nematostella vectensis GN=v1g230546 PE=4 SV=1	PF00651.26,PF07707.10,PF01344.20,PF01344.20,PF01344.20,PF01344.20,PF01344.20	BTB,BACK,Kelch_1,Kelch_1,Kelch_1,Kelch_1,Kelch_1	PTHR24077:SF15	SUBFAMILY NOT NAMED
HAEP_T-CDS_v02_10583	sp|Q4R7Y5|DNJB6_MACFA DnaJ homolog subfamily B member 6 OS=Macaca fascicularis GN=DNAJB6 PE=2 SV=1	tr|A7SKN4|A7SKN4_NEMVE Predicted protein OS=Nematostella vectensis GN=v1g190857 PE=4 SV=1	PF00226.26	DnaJ	PTHR12039	NICOTINAMIDE MONONUCLEOTIDE ADENYLYLTRANSFERASE
HAEP_T-CDS_v02_10584	sp|Q9HAN9|NMNA1_HUMAN Nicotinamide mononucleotide adenylyltransferase 1 OS=Homo sapiens GN=NMNAT1 PE=1 SV=1	tr|A7RIM0|A7RIM0_NEMVE Predicted protein OS=Nematostella vectensis GN=v1g159188 PE=4 SV=1	PF01467.21	CTP_transf_2	PTHR24011	FAMILY NOT NAMED
HAEP_T-CDS_v02_10585			PF00076.17	RRM_1	PTHR23334	CCAAT/ENHANCER BINDING PROTEIN
HAEP_T-CDS_v02_10586	sp|Q05826|CEBPB_CHICK CCAAT/enhancer-binding protein beta OS=Gallus gallus GN=CEBPB PE=2 SV=1	tr|A7SDE7|A7SDE7_NEMVE Predicted protein (Fragment) OS=Nematostella vectensis GN=v1g114346 PE=4 SV=1	PF07716.10	bZIP_2	PTHR11389	ZINC FINGER PROTEIN
HAEP_T-CDS_v02_10587	sp|P35789|ZNF93_HUMAN Zinc finger protein 93 OS=Homo sapiens GN=ZNF93 PE=2 SV=4	tr|A7RZ64|A7RZ64_NEMVE Predicted protein OS=Nematostella vectensis GN=v1g204332 PE=4 SV=1	PF13465.1,PF13465.1,PF13465.1	zf-H2C2_2,zf-H2C2_2,zf-H2C2_2
HAEP_T-CDS_v02_10588					PTHR23050:SF104	SUBFAMILY NOT NAMED
HAEP_T-CDS_v02_10589	sp|Q6DCF6|EFCB7_XENLA EF-hand calcium-binding domain-containing protein 7 OS=Xenopus laevis GN=efcab7 PE=2 SV=1	tr|A7S185|A7S185_NEMVE Predicted protein OS=Nematostella vectensis GN=v1g234751 PE=4 SV=1			PTHR11073	CALRETICULIN AND CALNEXIN
HAEP_T-CDS_v02_1059	sp|P27798|CALR_CAEEL Calreticulin OS=Caenorhabditis elegans GN=crt-1 PE=1 SV=1	tr|A7RK57|A7RK57_NEMVE Predicted protein (Fragment) OS=Nematostella vectensis GN=v1g61368 PE=3 SV=1	PF00262.13	Calreticulin	PTHR11571:SF90	SUBFAMILY NOT NAMED
HAEP_T-CDS_v02_10590		tr|A7RK47|A7RK47_NEMVE Predicted protein OS=Nematostella vectensis GN=v1g198281 PE=3 SV=1			PTHR24115:SF55	SUBFAMILY NOT NAMED
HAEP_T-CDS_v02_10591	sp|P46871|KRP95_STRPU Kinesin-II 95 kDa subunit OS=Strongylocentrotus purpuratus GN=KRP95 PE=1 SV=1	tr|A7S5X0|A7S5X0_NEMVE Predicted protein OS=Nematostella vectensis GN=v1g166826 PE=3 SV=1	PF00225.18	Kinesin	PTHR12011	G-PROTEIN COUPLED RECEPTOR
HAEP_T-CDS_v02_10592		tr|A7SP31|A7SP31_NEMVE Predicted protein (Fragment) OS=Nematostella vectensis GN=v1g125574 PE=4 SV=1	PF00002.19	7tm_2
HAEP_T-CDS_v02_10593
HAEP_T-CDS_v02_10594		tr|A7RMB9|A7RMB9_NEMVE Predicted protein (Fragment) OS=Nematostella vectensis GN=v1g86262 PE=4 SV=1			PTHR22115	C3ORF6 PROTEIN-RELATED
HAEP_T-CDS_v02_10595					PTHR12461:SF2	PLA2G4B
HAEP_T-CDS_v02_10596	sp|P0C872|JMJD7_MOUSE JmjC domain-containing protein 7 OS=Mus musculus GN=Jmjd7 PE=2 SV=1	tr|A7RT05|A7RT05_NEMVE Predicted protein OS=Nematostella vectensis GN=v1g162331 PE=4 SV=1	PF13621.1	Cupin_8	PTHR10166:SF13	VOLTAGE-DEPENDENT CALCIUM CHANNEL
HAEP_T-CDS_v02_10597	sp|Q8CFG6|CA2D2_RAT Voltage-dependent calcium channel subunit alpha-2/delta-2 OS=Rattus norvegicus GN=Cacna2d2 PE=2 SV=1				PTHR14063	FAMILY NOT NAMED
HAEP_T-CDS_v02_10598	sp|Q792I0|LIN7C_RAT Protein lin-7 homolog C OS=Rattus norvegicus GN=Lin7c PE=1 SV=1	tr|A7RLN6|A7RLN6_NEMVE Predicted protein OS=Nematostella vectensis GN=v1g198917 PE=4 SV=1	PF02828.11,PF00595.19	L27,PDZ
HAEP_T-CDS_v02_10599					PTHR13165	ARSENITE-RESISTANCE PROTEIN 2
HAEP_T-CDS_v02_106	sp|A4IFB1|SRRT_BOVIN Serrate RNA effector molecule homolog OS=Bos taurus GN=SRRT PE=2 SV=1	tr|A7RQB5|A7RQB5_NEMVE Predicted protein OS=Nematostella vectensis GN=v1g239938 PE=4 SV=1	PF12066.3	DUF3546	PTHR32399	FAMILY NOT NAMED
HAEP_T-CDS_v02_1060	sp|B9ENM6|UFM1_SALSA Ubiquitin-fold modifier 1 OS=Salmo salar GN=ufm1 PE=3 SV=1	tr|A7RN57|A7RN57_NEMVE Predicted protein (Fragment) OS=Nematostella vectensis GN=v1g87714 PE=4 SV=1	PF03671.9	Ufm1	PTHR23229:SF64	SUBFAMILY NOT NAMED
HAEP_T-CDS_v02_10600	sp|Q5U2Z0|ZN367_RAT Zinc finger protein 367 OS=Rattus norvegicus GN=Znf367 PE=2 SV=1	tr|A7S6P1|A7S6P1_NEMVE Predicted protein (Fragment) OS=Nematostella vectensis GN=v1g106775 PE=4 SV=1	PF00096.21,PF13465.1	zf-C2H2,zf-H2C2_2
HAEP_T-CDS_v02_10601	sp|Q0VFZ6|CC173_HUMAN Coiled-coil domain-containing protein 173 OS=Homo sapiens GN=CCDC173 PE=2 SV=2	tr|A7RHV0|A7RHV0_NEMVE Predicted protein OS=Nematostella vectensis GN=v1g81851 PE=4 SV=1			PTHR24023	FAMILY NOT NAMED
HAEP_T-CDS_v02_10602			PF01391.13,PF01391.13,PF01391.13	Collagen,Collagen,Collagen
HAEP_T-CDS_v02_10603					PTHR18945:SF338	SUBFAMILY NOT NAMED
HAEP_T-CDS_v02_10604	sp|Q9BLY8|GBRB_DROSI Gamma-aminobutyric acid receptor subunit beta OS=Drosophila simulans GN=Rdl PE=2 SV=1	tr|A7S5Y7|A7S5Y7_NEMVE Predicted protein (Fragment) OS=Nematostella vectensis GN=v1g105852 PE=3 SV=1	PF02932.11	Neur_chan_memb	PTHR13902:SF9	NUCLEAR RECEPTOR BINDING PROTEIN-RELATED
HAEP_T-CDS_v02_10605	sp|Q99J45|NRBP_MOUSE Nuclear receptor-binding protein OS=Mus musculus GN=Nrbp1 PE=1 SV=1	tr|A7SJJ9|A7SJJ9_NEMVE Predicted protein OS=Nematostella vectensis GN=v1g237308 PE=4 SV=1
HAEP_T-CDS_v02_10606					PTHR13023	APYRASE
HAEP_T-CDS_v02_10607	sp|Q8VCF1|CANT1_MOUSE Soluble calcium-activated nucleotidase 1 OS=Mus musculus GN=Cant1 PE=2 SV=1	tr|A7SYE9|A7SYE9_NEMVE Predicted protein OS=Nematostella vectensis GN=v1g175561 PE=4 SV=1	PF06079.6	Apyrase
HAEP_T-CDS_v02_10608					PTHR19327	GOLGIN
HAEP_T-CDS_v02_10609	sp|Q5U4E6|GOGA4_RAT Golgin subfamily A member 4 OS=Rattus norvegicus GN=Golga4 PE=1 SV=2				PTHR10902	60S RIBOSOMAL PROTEIN L35A
HAEP_T-CDS_v02_1061	sp|Q5R8K6|RL35A_PONAB 60S ribosomal protein L35a OS=Pongo abelii GN=RPL35A PE=3 SV=1	tr|A0S5U4|A0S5U4_HYDVU Ribosomal protein L35A OS=Hydra vulgaris PE=4 SV=1	PF01247.13	Ribosomal_L35Ae	PTHR24070:SF26	SUBFAMILY NOT NAMED
HAEP_T-CDS_v02_10610	sp|Q6P0U3|RSLBB_DANRE Ras-like protein family member 11B OS=Danio rerio GN=rasl11b PE=2 SV=1	tr|A7RH58|A7RH58_NEMVE Predicted protein OS=Nematostella vectensis GN=v1g177859 PE=4 SV=1	PF00071.17	Ras
HAEP_T-CDS_v02_10611					PTHR10174	RETINALDEHYDE BINDING PROTEIN-RELATED
HAEP_T-CDS_v02_10612	sp|Q5M7E1|CLVS1_XENLA Clavesin-1 OS=Xenopus laevis GN=clvs1 PE=2 SV=1	tr|A7SR95|A7SR95_NEMVE Predicted protein (Fragment) OS=Nematostella vectensis GN=v1g12337 PE=4 SV=1	PF03765.10,PF00650.15	CRAL_TRIO_N,CRAL_TRIO	PTHR11071:SF51	PEPTIDYL-PROLYL CIS-TRANS ISOMERASE-LIKE 6
HAEP_T-CDS_v02_10613	sp|Q1RMP7|PPIL6_BOVIN Peptidyl-prolyl cis-trans isomerase-like 6 OS=Bos taurus GN=PPIL6 PE=2 SV=1	tr|A7S5B9|A7S5B9_NEMVE Predicted protein OS=Nematostella vectensis GN=v1g166626 PE=3 SV=1	PF00160.16	Pro_isomerase	PTHR12708	DNA POLYMERASE EPSILON SUBUNIT B
HAEP_T-CDS_v02_10614	sp|Q5ZKQ6|DPOE2_CHICK DNA polymerase epsilon subunit 2 OS=Gallus gallus GN=POLE2 PE=2 SV=1	tr|A7S7Y2|A7S7Y2_NEMVE Predicted protein OS=Nematostella vectensis GN=v1g108175 PE=4 SV=1	PF04042.11	DNA_pol_E_B	PTHR16254:SF0	SUBFAMILY NOT NAMED
HAEP_T-CDS_v02_10615	sp|Q6UWJ1|TMCO3_HUMAN Transmembrane and coiled-coil domain-containing protein 3 OS=Homo sapiens GN=TMCO3 PE=2 SV=1		PF00999.16	Na_H_Exchanger	PTHR23415	CYCLIN-DEPENDENT KINASES REGULATORY SUBUNIT/60S RIBOSOME SUBUNIT BIOGENESIS PROTEIN NIP7
HAEP_T-CDS_v02_10616	sp|Q24152|CKS1_DROME Cyclin-dependent kinases regulatory subunit OS=Drosophila melanogaster GN=Cks30A PE=3 SV=1	tr|A7SPG3|A7SPG3_NEMVE Predicted protein OS=Nematostella vectensis GN=v1g227371 PE=4 SV=1	PF01111.14	CKS	PTHR24838:SF51	SUBFAMILY NOT NAMED
HAEP_T-CDS_v02_10617	sp|Q8N2E2|VWDE_HUMAN von Willebrand factor D and EGF domain-containing protein OS=Homo sapiens GN=VWDE PE=2 SV=4	tr|A7S830|A7S830_NEMVE Predicted protein OS=Nematostella vectensis GN=v1g208242 PE=4 SV=1
HAEP_T-CDS_v02_10618					PTHR11904:SF1	METHYLTHIOADENOSINE PHOSPHORYLASE
HAEP_T-CDS_v02_10619	sp|F6V515|MTAP_XENTR S-methyl-5'-thioadenosine phosphorylase OS=Xenopus tropicalis GN=mtap PE=3 SV=1	sp|A7SN31|MTAP_NEMVE S-methyl-5'-thioadenosine phosphorylase OS=Nematostella vectensis GN=v1g214799 PE=3 SV=1	PF01048.15	PNP_UDP_1
HAEP_T-CDS_v02_1062	sp|Q568W0|SELW_DANRE Selenoprotein W OS=Danio rerio GN=sepw1 PE=2 SV=3	tr|A7SKT9|A7SKT9_NEMVE Predicted protein OS=Nematostella vectensis GN=v1g245929 PE=4 SV=1			PTHR11575:SF7	5-NUCLEOTIDASE-RELATED
HAEP_T-CDS_v02_10620	sp|Q61503|5NTD_MOUSE 5'-nucleotidase OS=Mus musculus GN=Nt5e PE=1 SV=2	tr|A7S2K3|A7S2K3_NEMVE Predicted protein OS=Nematostella vectensis GN=v1g184899 PE=3 SV=1	PF00149.23,PF02872.13	Metallophos,5_nucleotid_C
HAEP_T-CDS_v02_10621
HAEP_T-CDS_v02_10622					PTHR19993:SF1	SUBFAMILY NOT NAMED
HAEP_T-CDS_v02_10623	sp|Q9CWP6|MSPD2_MOUSE Motile sperm domain-containing protein 2 OS=Mus musculus GN=Mospd2 PE=1 SV=2	tr|A7RVS8|A7RVS8_NEMVE Predicted protein OS=Nematostella vectensis GN=v1g241034 PE=4 SV=1	PF00650.15	CRAL_TRIO
HAEP_T-CDS_v02_10624
HAEP_T-CDS_v02_10625	sp|Q5M882|RPP29_RAT Ribonuclease P protein subunit p29 OS=Rattus norvegicus GN=Pop4 PE=2 SV=1	tr|A7SHU0|A7SHU0_NEMVE Predicted protein OS=Nematostella vectensis GN=v1g118883 PE=4 SV=1			PTHR15508:SF0	SUBFAMILY NOT NAMED
HAEP_T-CDS_v02_10626	sp|Q96S38|KS6C1_HUMAN Ribosomal protein S6 kinase delta-1 OS=Homo sapiens GN=RPS6KC1 PE=1 SV=2	tr|A7SVK8|A7SVK8_NEMVE Predicted protein OS=Nematostella vectensis GN=v1g218142 PE=4 SV=1	PF04212.13,PF00069.20	MIT,Pkinase	PTHR13180	SMALL MEMBRANE PROTEIN-RELATED
HAEP_T-CDS_v02_10627	sp|Q5R4C3|TM50B_PONAB Transmembrane protein 50B OS=Pongo abelii GN=TMEM50B PE=2 SV=1	tr|A7S086|A7S086_NEMVE Predicted protein OS=Nematostella vectensis GN=v1g241936 PE=4 SV=1	PF05255.6	UPF0220	PTHR24103	FAMILY NOT NAMED
HAEP_T-CDS_v02_10628		tr|A7RLM3|A7RLM3_NEMVE Predicted protein OS=Nematostella vectensis GN=v1g198899 PE=4 SV=1	PF13923.1	zf-C3HC4_2
HAEP_T-CDS_v02_10629					PTHR11528	HEAT SHOCK PROTEIN 90
HAEP_T-CDS_v02_1063	sp|O57521|HS90B_DANRE Heat shock protein HSP 90-beta OS=Danio rerio GN=hsp90ab1 PE=1 SV=2	tr|C1K2L4|C1K2L4_9CNID Heat shock protein 90 (Fragment) OS=Montastraea franksi GN=hsp90 PE=2 SV=1	PF00183.13	HSP90	PTHR12904	FAMILY NOT NAMED
HAEP_T-CDS_v02_10630	sp|Q5RAG3|ZER1_PONAB Protein zer-1 homolog OS=Pongo abelii GN=ZER1 PE=2 SV=1	tr|A7RTB8|A7RTB8_NEMVE Predicted protein (Fragment) OS=Nematostella vectensis GN=v1g201840 PE=4 SV=1
HAEP_T-CDS_v02_10631
HAEP_T-CDS_v02_10632					PTHR21444	FAMILY NOT NAMED
HAEP_T-CDS_v02_10633		tr|A7RS29|A7RS29_NEMVE Predicted protein OS=Nematostella vectensis GN=v1g240306 PE=4 SV=1			PTHR24188	ANKYRIN REPEAT PROTEIN
HAEP_T-CDS_v02_10634	sp|Q9D119|PPR27_MOUSE Protein phosphatase 1 regulatory subunit 27 OS=Mus musculus GN=Ppp1r27 PE=2 SV=1		PF12796.2	Ank_2
HAEP_T-CDS_v02_10635			PF13020.1	DUF3883	PTHR21275:SF0	SUBFAMILY NOT NAMED
HAEP_T-CDS_v02_10636	sp|Q9CPR1|RWDD4_MOUSE RWD domain-containing protein 4 OS=Mus musculus GN=Rwdd4 PE=2 SV=1	tr|A7RM61|A7RM61_NEMVE Predicted protein OS=Nematostella vectensis GN=v1g160402 PE=4 SV=1	PF05773.17	RWD	PTHR11075	PEPTIDE CHAIN RELEASE FACTOR
HAEP_T-CDS_v02_10637	sp|Q9H3J6|CL065_HUMAN Probable peptide chain release factor C12orf65, mitochondrial OS=Homo sapiens GN=C12orf65 PE=2 SV=1	tr|A7SF22|A7SF22_NEMVE Predicted protein (Fragment) OS=Nematostella vectensis GN=v1g115976 PE=4 SV=1	PF00472.15	RF-1
HAEP_T-CDS_v02_10638
HAEP_T-CDS_v02_10639
HAEP_T-CDS_v02_1064					PTHR22607	DELETED IN ORAL CANCER 1/CDK2-ASSOCIATED PROTEIN 1
HAEP_T-CDS_v02_10640	sp|O35207|CDKA1_MOUSE Cyclin-dependent kinase 2-associated protein 1 OS=Mus musculus GN=Cdk2ap1 PE=1 SV=2	tr|A7RLV5|A7RLV5_NEMVE Predicted protein (Fragment) OS=Nematostella vectensis GN=v1g86487 PE=4 SV=1	PF09806.4	CDK2AP	PTHR15704:SF4	SUBFAMILY NOT NAMED
HAEP_T-CDS_v02_10641	sp|Q6DFB8|TTC37_XENLA Tetratricopeptide repeat protein 37 OS=Xenopus laevis GN=ttc37 PE=2 SV=1				PTHR22803	MANNOSE, PHOSPHOLIPASE, LECTIN RECEPTOR RELATED
HAEP_T-CDS_v02_10642			PF00040.14,PF00090.14	fn2,TSP_1
HAEP_T-CDS_v02_10643					PTHR21096	UNCHARACTERIZED
HAEP_T-CDS_v02_10644			PF05811.8	DUF842	PTHR10336	PHOSPHOINOSITIDE-SPECIFIC PHOSPHOLIPASE C FAMILY PROTEIN
HAEP_T-CDS_v02_10645	sp|Q15147|PLCB4_HUMAN 1-phosphatidylinositol 4,5-bisphosphate phosphodiesterase beta-4 OS=Homo sapiens GN=PLCB4 PE=1 SV=3	tr|O97036|O97036_HYDVU PLC-betaH2 OS=Hydra vulgaris PE=2 SV=1	PF09279.6,PF00388.14	efhand_like,PI-PLC-X	PTHR10024	SYNAPTOTAGMIN
HAEP_T-CDS_v02_10646					PTHR21344:SF0	SUBFAMILY NOT NAMED
HAEP_T-CDS_v02_10647	sp|Q86X10|RLGPB_HUMAN Ral GTPase-activating protein subunit beta OS=Homo sapiens GN=RALGAPB PE=1 SV=1	tr|A7RP36|A7RP36_NEMVE Predicted protein OS=Nematostella vectensis GN=v1g88469 PE=4 SV=1			PTHR12694:SF7	TRANSCRIPTION INITIATION FACTOR IIA SUBUNIT 1
HAEP_T-CDS_v02_10648	sp|Q9UNN4|TF2AY_HUMAN TFIIA-alpha and beta-like factor OS=Homo sapiens GN=GTF2A1L PE=2 SV=2		PF03153.8	TFIIA
HAEP_T-CDS_v02_10649					PTHR11610:SF8	TRIACYLGLYCEROL LIPASE, PANCREATIC
HAEP_T-CDS_v02_1065	sp|P00591|LIPP_PIG Pancreatic triacylglycerol lipase OS=Sus scrofa GN=PNLIP PE=1 SV=2	tr|A7RTQ3|A7RTQ3_NEMVE Predicted protein (Fragment) OS=Nematostella vectensis GN=v1g93321 PE=3 SV=1	PF00151.14,PF01477.18	Lipase,PLAT	PTHR16082	FAMILY NOT NAMED
HAEP_T-CDS_v02_10650	sp|Q5E9X5|AP5M1_BOVIN AP-5 complex subunit mu-1 OS=Bos taurus GN=AP5M1 PE=2 SV=1	tr|A7S7Z0|A7S7Z0_NEMVE Predicted protein (Fragment) OS=Nematostella vectensis GN=v1g108249 PE=4 SV=1	PF00928.16	Adap_comp_sub	PTHR10574:SF39	LAMININ ALPHA
HAEP_T-CDS_v02_10651	sp|Q00174|LAMA_DROME Laminin subunit alpha OS=Drosophila melanogaster GN=LanA PE=1 SV=2	tr|A7RNY3|A7RNY3_NEMVE Predicted protein OS=Nematostella vectensis GN=v1g199904 PE=4 SV=1	PF00055.12,PF00053.19,PF00053.19,PF00053.19,PF00053.19,PF00053.19,PF00053.19,PF00053.19,PF00053.19	Laminin_N,Laminin_EGF,Laminin_EGF,Laminin_EGF,Laminin_EGF,Laminin_EGF,Laminin_EGF,Laminin_EGF,Laminin_EGF	PTHR12988:SF6	SUBFAMILY NOT NAMED
HAEP_T-CDS_v02_10652	sp|Q5XHG1|NSMA3_XENLA Sphingomyelin phosphodiesterase 4 OS=Xenopus laevis GN=smpd4 PE=2 SV=2	tr|A7SAI1|A7SAI1_NEMVE Predicted protein OS=Nematostella vectensis GN=v1g243970 PE=4 SV=1			PTHR11076:SF12	DNA POLYMERASE IV / KAPPA
HAEP_T-CDS_v02_10653	sp|O74944|POLK_SCHPO DNA polymerase kappa OS=Schizosaccharomyces pombe (strain 972 / ATCC 24843) GN=mug40 PE=1 SV=3	tr|A7T4A2|A7T4A2_NEMVE Predicted protein OS=Nematostella vectensis GN=v1g231426 PE=3 SV=1	PF00817.15,PF11799.3	IMS,IMS_C	PTHR16216:SF2	SUBFAMILY NOT NAMED
HAEP_T-CDS_v02_10654	sp|Q86Y56|HEAT2_HUMAN HEAT repeat-containing protein 2 OS=Homo sapiens GN=HEATR2 PE=1 SV=4	tr|A7RYN5|A7RYN5_NEMVE Predicted protein OS=Nematostella vectensis GN=v1g98098 PE=4 SV=1	PF12755.2	Vac14_Fab1_bd	PTHR11579	PROTEIN-L-ISOASPARTATE O-METHYLTRANSFERASE
HAEP_T-CDS_v02_10655		tr|A7RWP0|A7RWP0_NEMVE Predicted protein OS=Nematostella vectensis GN=v1g203274 PE=4 SV=1	PF01135.14	PCMT	PTHR24083:SF58	SUBFAMILY NOT NAMED
HAEP_T-CDS_v02_10656	sp|Q91766|HNF4A_XENLA Hepatocyte nuclear factor 4-alpha OS=Xenopus laevis GN=hnf4a PE=2 SV=2	tr|A7RQ27|A7RQ27_NEMVE Predicted protein (Fragment) OS=Nematostella vectensis GN=v1g89471 PE=3 SV=1	PF00105.13,PF00104.25	zf-C4,Hormone_recep
HAEP_T-CDS_v02_10657	sp|Q9PTX2|CIRBP_LITCT Cold-inducible RNA-binding protein OS=Lithobates catesbeiana GN=cirbp PE=2 SV=1	tr|A7T3T1|A7T3T1_NEMVE Predicted protein (Fragment) OS=Nematostella vectensis GN=v1g76367 PE=4 SV=1
HAEP_T-CDS_v02_10658
HAEP_T-CDS_v02_10659					PTHR13481	UNCHARACTERIZED
HAEP_T-CDS_v02_1066	sp|Q5ZJE4|CL049_CHICK UPF0454 protein C12orf49 homolog OS=Gallus gallus GN=RCJMB04_18o22 PE=2 SV=1	tr|A7S9F9|A7S9F9_NEMVE Predicted protein (Fragment) OS=Nematostella vectensis GN=v1g109987 PE=4 SV=1	PF10218.4	DUF2054
HAEP_T-CDS_v02_10660
HAEP_T-CDS_v02_10661	sp|P29540|T2EB_XENLA General transcription factor IIE subunit 2 OS=Xenopus laevis GN=gtf2e2 PE=2 SV=1	tr|A7SZU7|A7SZU7_NEMVE Predicted protein OS=Nematostella vectensis GN=v1g175862 PE=4 SV=1
HAEP_T-CDS_v02_10662
HAEP_T-CDS_v02_10663		tr|A7RMI9|A7RMI9_NEMVE Predicted protein OS=Nematostella vectensis GN=v1g199300 PE=4 SV=1			PTHR22983:SF7	PROTEIN KINASE RELATED
HAEP_T-CDS_v02_10664	sp|Q3V129|ULK4_MOUSE Serine/threonine-protein kinase ULK4 OS=Mus musculus GN=Ulk4 PE=2 SV=2	tr|A7SQU3|A7SQU3_NEMVE Predicted protein OS=Nematostella vectensis GN=v1g173313 PE=4 SV=1	PF00069.20	Pkinase	PTHR23056	CALCINEURIN B
HAEP_T-CDS_v02_10665	sp|P63100|CANB1_RAT Calcineurin subunit B type 1 OS=Rattus norvegicus GN=Ppp3r1 PE=1 SV=2	tr|A7RJ82|A7RJ82_NEMVE Predicted protein OS=Nematostella vectensis GN=calcineurin B PE=2 SV=1	PF13202.1	EF_hand_3
HAEP_T-CDS_v02_10666					PTHR22957:SF28	TBC1 DOMAIN FAMILY, MEMBER 5
HAEP_T-CDS_v02_10667	sp|Q92609|TBCD5_HUMAN TBC1 domain family member 5 OS=Homo sapiens GN=TBC1D5 PE=1 SV=1	tr|A7S262|A7S262_NEMVE Predicted protein OS=Nematostella vectensis GN=v1g165490 PE=4 SV=1	PF00566.13	RabGAP-TBC	PTHR11086:SF5	SUBFAMILY NOT NAMED
HAEP_T-CDS_v02_10668	sp|Q5M9G0|DCTD_RAT Deoxycytidylate deaminase OS=Rattus norvegicus GN=Dctd PE=2 SV=1	tr|A7SGH8|A7SGH8_NEMVE Predicted protein OS=Nematostella vectensis GN=v1g233184 PE=3 SV=1	PF00383.17	dCMP_cyt_deam_1
HAEP_T-CDS_v02_10669	sp|Q6NYD1|ROMO1_DANRE Reactive oxygen species modulator 1 OS=Danio rerio GN=romo1 PE=2 SV=1	tr|A7RLI1|A7RLI1_NEMVE Predicted protein OS=Nematostella vectensis GN=v1g239137 PE=4 SV=1	PF10247.4	Romo1	PTHR10666	UBIQUITIN
HAEP_T-CDS_v02_1067	sp|Q63429|UBC_RAT Polyubiquitin-C OS=Rattus norvegicus GN=Ubc PE=1 SV=1	tr|A7SUP6|A7SUP6_NEMVE Predicted protein OS=Nematostella vectensis GN=v1g217764 PE=4 SV=1	PF00240.18	ubiquitin	PTHR13602	UNCHARACTERIZED
HAEP_T-CDS_v02_10670
HAEP_T-CDS_v02_10671
HAEP_T-CDS_v02_10672					PTHR31167:SF0	SUBFAMILY NOT NAMED
HAEP_T-CDS_v02_10673
HAEP_T-CDS_v02_10674					PTHR10194:SF52	RAS GTPASE-ACTIVATING PROTEIN NGAP
HAEP_T-CDS_v02_10675	sp|Q9UJF2|NGAP_HUMAN Ras GTPase-activating protein nGAP OS=Homo sapiens GN=RASAL2 PE=1 SV=2	tr|A7SKG2|A7SKG2_NEMVE Predicted protein OS=Nematostella vectensis GN=v1g245865 PE=4 SV=1	PF12004.3	DUF3498
HAEP_T-CDS_v02_10676
HAEP_T-CDS_v02_10677					PTHR10663:SF12	GUANYL-NUCLEOTIDE EXCHANGE FACTOR
HAEP_T-CDS_v02_10678	sp|Q5DU25|IQEC2_MOUSE IQ motif and SEC7 domain-containing protein 2 OS=Mus musculus GN=Iqsec2 PE=1 SV=3	tr|A7SN35|A7SN35_NEMVE Predicted protein OS=Nematostella vectensis GN=v1g246304 PE=4 SV=1	PF01369.15	Sec7	PTHR31035:SF1	SUBFAMILY NOT NAMED
HAEP_T-CDS_v02_10679	sp|Q7TSV9|ENKD1_MOUSE Enkurin domain-containing protein 1 OS=Mus musculus GN=Enkd1 PE=2 SV=1	tr|A7SJ21|A7SJ21_NEMVE Predicted protein OS=Nematostella vectensis GN=v1g245582 PE=4 SV=1	PF13864.1	Enkurin	PTHR19336:SF8	SUBFAMILY NOT NAMED
HAEP_T-CDS_v02_1068		tr|A7S594|A7S594_NEMVE Predicted protein OS=Nematostella vectensis GN=v1g232723 PE=4 SV=1	PF14073.1,PF14073.1	Cep57_CLD,Cep57_CLD
HAEP_T-CDS_v02_10680
HAEP_T-CDS_v02_10681
HAEP_T-CDS_v02_10682	sp|A5PJZ1|SCMC1_BOVIN Calcium-binding mitochondrial carrier protein SCaMC-1 OS=Bos taurus GN=SLC25A24 PE=2 SV=1	tr|A7SVT7|A7SVT7_NEMVE Predicted protein OS=Nematostella vectensis GN=v1g174876 PE=3 SV=1			PTHR11581	30S/40S RIBOSOMAL PROTEIN S4
HAEP_T-CDS_v02_10683	sp|Q6PBC4|RS4_XENTR 40S ribosomal protein S4 OS=Xenopus tropicalis GN=rps4 PE=2 SV=3	tr|D1FNZ2|D1FNZ2_CARBN 40S ribosomal protein S4-like protein (Fragment) OS=Carukia barnesi PE=2 SV=1
HAEP_T-CDS_v02_10684
HAEP_T-CDS_v02_10685
HAEP_T-CDS_v02_10686					PTHR13964:SF2	AT-RICH INTERACTIVE DOMAIN-CONTAINING PROTEIN 5B (ARID DOMAIN- CONTAINING PROTEIN 5B)
HAEP_T-CDS_v02_10687		tr|A7RGW3|A7RGW3_NEMVE Predicted protein (Fragment) OS=Nematostella vectensis GN=v1g81452 PE=4 SV=1
HAEP_T-CDS_v02_10688			PF00530.13	SRCR	PTHR11829	FAMILY NOT NAMED
HAEP_T-CDS_v02_10689	sp|Q61572|FOXC1_MOUSE Forkhead box protein C1 OS=Mus musculus GN=Foxc1 PE=2 SV=3	tr|I3V7V9|I3V7V9_HYDVU Transcription factor FoxA2 OS=Hydra vulgaris PE=2 SV=1	PF00250.13	Fork_head
HAEP_T-CDS_v02_1069
HAEP_T-CDS_v02_10690
HAEP_T-CDS_v02_10691
HAEP_T-CDS_v02_10692
HAEP_T-CDS_v02_10693
HAEP_T-CDS_v02_10694
HAEP_T-CDS_v02_10695					PTHR21338	MITOCHONDRIAL RIBOSOMAL PROTEIN L41
HAEP_T-CDS_v02_10696		tr|A7SWI0|A7SWI0_NEMVE Predicted protein OS=Nematostella vectensis GN=v1g233671 PE=4 SV=1	PF09809.4	MRP-L27
HAEP_T-CDS_v02_10697
HAEP_T-CDS_v02_10698
HAEP_T-CDS_v02_10699		tr|Q25199|Q25199_HYDVU Tyrosine kinase receptor OS=Hydra vulgaris PE=2 SV=2
HAEP_T-CDS_v02_107
HAEP_T-CDS_v02_1070					PTHR21011:SF0	SUBFAMILY NOT NAMED
HAEP_T-CDS_v02_10700	sp|P58064|RT06_MOUSE 28S ribosomal protein S6, mitochondrial OS=Mus musculus GN=Mrps6 PE=2 SV=3	tr|A7RWS6|A7RWS6_NEMVE Predicted protein OS=Nematostella vectensis GN=v1g236708 PE=4 SV=1	PF01250.12	Ribosomal_S6
HAEP_T-CDS_v02_10701
HAEP_T-CDS_v02_10702
HAEP_T-CDS_v02_10703
HAEP_T-CDS_v02_10704
HAEP_T-CDS_v02_10705					PTHR10476:SF2	CHARGED MULTIVESICULAR BODY PROTEIN 1A
HAEP_T-CDS_v02_10706			PF03357.16	Snf7
HAEP_T-CDS_v02_10707
HAEP_T-CDS_v02_10708
HAEP_T-CDS_v02_10709					PTHR14939	FAMILY NOT NAMED
HAEP_T-CDS_v02_1071					PTHR21338	MITOCHONDRIAL RIBOSOMAL PROTEIN L41
HAEP_T-CDS_v02_10710		tr|A7SWI0|A7SWI0_NEMVE Predicted protein OS=Nematostella vectensis GN=v1g233671 PE=4 SV=1	PF09809.4	MRP-L27	PTHR19897	COILED-COIL DOMAIN-CONTAINING PROTEIN
HAEP_T-CDS_v02_10711	sp|Q8WZ42|TITIN_HUMAN Titin OS=Homo sapiens GN=TTN PE=1 SV=4		PF07679.11	I-set	PTHR23359:SF22	ADENYLATE KINASE
HAEP_T-CDS_v02_10712	sp|Q96M32|KAD7_HUMAN Adenylate kinase 7 OS=Homo sapiens GN=AK7 PE=1 SV=3	tr|A7SIC3|A7SIC3_NEMVE Predicted protein OS=Nematostella vectensis GN=v1g170937 PE=4 SV=1	PF13207.1,PF00406.17	AAA_17,ADK	PTHR31457:SF1	SUBFAMILY NOT NAMED
HAEP_T-CDS_v02_10713	sp|Q5ZL21|MMAC_CHICK Methylmalonic aciduria and homocystinuria type C protein homolog OS=Gallus gallus GN=MMACHC PE=2 SV=1	tr|A7SAA7|A7SAA7_NEMVE Predicted protein (Fragment) OS=Nematostella vectensis GN=v1g110826 PE=4 SV=1			PTHR24102:SF7	SUBFAMILY NOT NAMED
HAEP_T-CDS_v02_10714	sp|Q8R5C8|ZMY11_MOUSE Zinc finger MYND domain-containing protein 11 OS=Mus musculus GN=Zmynd11 PE=2 SV=2	tr|A7SQY8|A7SQY8_NEMVE Predicted protein (Fragment) OS=Nematostella vectensis GN=v1g128202 PE=4 SV=1	PF00439.20,PF00855.12	Bromodomain,PWWP
HAEP_T-CDS_v02_10715
HAEP_T-CDS_v02_10716	sp|Q92620|PRP16_HUMAN Pre-mRNA-splicing factor ATP-dependent RNA helicase PRP16 OS=Homo sapiens GN=DHX38 PE=1 SV=2	tr|A7SKZ7|A7SKZ7_NEMVE Predicted protein OS=Nematostella vectensis GN=v1g230437 PE=4 SV=1			PTHR10489	CELL ADHESION MOLECULE
HAEP_T-CDS_v02_10717	sp|A2A8L5|PTPRF_MOUSE Receptor-type tyrosine-protein phosphatase F OS=Mus musculus GN=Ptprf PE=1 SV=1		PF00041.16,PF00041.16	fn3,fn3	PTHR12673:SF11	FARP1 PROTEIN
HAEP_T-CDS_v02_10718	sp|Q91VS8|FARP2_MOUSE FERM, RhoGEF and pleckstrin domain-containing protein 2 OS=Mus musculus GN=Farp2 PE=1 SV=2	tr|A7SRN5|A7SRN5_NEMVE Predicted protein OS=Nematostella vectensis GN=v1g216385 PE=4 SV=1	PF09379.5,PF00373.13,PF09380.5	FERM_N,FERM_M,FERM_C	PTHR31840	FAMILY NOT NAMED
HAEP_T-CDS_v02_10719		tr|A7RIY8|A7RIY8_NEMVE Predicted protein (Fragment) OS=Nematostella vectensis GN=v1g83464 PE=4 SV=1	PF09747.4	DUF2052	PTHR24329:SF88	SUBFAMILY NOT NAMED
HAEP_T-CDS_v02_1072	sp|O42567|RXB_XENLA Retinal homeobox protein Rx-B OS=Xenopus laevis GN=rax-b PE=2 SV=2	tr|Q9GYV2|Q9GYV2_HYDVU Aristaless-like protein OS=Hydra vulgaris GN=Alx PE=2 SV=1	PF00046.24	Homeobox
HAEP_T-CDS_v02_10720			PF14295.1	PAN_4
HAEP_T-CDS_v02_10721	sp|Q62209|SYCP1_MOUSE Synaptonemal complex protein 1 OS=Mus musculus GN=Sycp1 PE=1 SV=2				PTHR17490	SUA5
HAEP_T-CDS_v02_10722	sp|Q86U90|YRDC_HUMAN YrdC domain-containing protein, mitochondrial OS=Homo sapiens GN=YRDC PE=1 SV=1	tr|A7RPA3|A7RPA3_NEMVE Predicted protein OS=Nematostella vectensis GN=v1g161176 PE=4 SV=1	PF01300.13	Sua5_yciO_yrdC	PTHR22884:SF68	HYPOTHETICAL PROTEIN CBG14449
HAEP_T-CDS_v02_10723			PF00856.23	SET	PTHR11695:SF231	RETICULON-4-INTERACTING PROTEIN 1
HAEP_T-CDS_v02_10724	sp|Q7T3C7|RT4I1_DANRE Reticulon-4-interacting protein 1 homolog, mitochondrial OS=Danio rerio GN=rtn4ip1 PE=2 SV=2	tr|A7SQZ0|A7SQZ0_NEMVE Predicted protein OS=Nematostella vectensis GN=v1g128248 PE=4 SV=1	PF08240.7,PF13602.1	ADH_N,ADH_zinc_N_2	PTHR11733	ZINC METALLOPROTEASE FAMILY M13 NEPRILYSIN-RELATED
HAEP_T-CDS_v02_10725	sp|O60344|ECE2_HUMAN Endothelin-converting enzyme 2 OS=Homo sapiens GN=ECE2 PE=1 SV=4	tr|A7S4D9|A7S4D9_NEMVE Predicted protein OS=Nematostella vectensis GN=v1g229362 PE=4 SV=1	PF05649.8,PF01431.16	Peptidase_M13_N,Peptidase_M13	PTHR12778:SF3	SOLUTE CARRIER FAMILY 33 (ACETYL-COA TRANSPORTER)
HAEP_T-CDS_v02_10726	sp|Q6AYY8|ACATN_RAT Acetyl-coenzyme A transporter 1 OS=Rattus norvegicus GN=Slc33a1 PE=2 SV=1	tr|A7SQI4|A7SQI4_NEMVE Predicted protein OS=Nematostella vectensis GN=v1g192413 PE=4 SV=1	PF13000.2	Acatn
HAEP_T-CDS_v02_10727
HAEP_T-CDS_v02_10728
HAEP_T-CDS_v02_10729		tr|A7S445|A7S445_NEMVE Predicted protein (Fragment) OS=Nematostella vectensis GN=v1g103876 PE=4 SV=1			PTHR12156	GRB2-ASSOCIATED BINDER, GAB
HAEP_T-CDS_v02_1073			PF00169.24,PF00169.24	PH,PH	PTHR10336	PHOSPHOINOSITIDE-SPECIFIC PHOSPHOLIPASE C FAMILY PROTEIN
HAEP_T-CDS_v02_10730	sp|A5D6R3|PLD3A_DANRE 1-phosphatidylinositol 4,5-bisphosphate phosphodiesterase delta-3-A OS=Danio rerio GN=plcd3a PE=2 SV=1	tr|O97037|O97037_HYDVU PLC-deltaH OS=Hydra vulgaris PE=2 SV=1	PF09279.6,PF00388.14	efhand_like,PI-PLC-X	PTHR10763:SF18	CELL DIVISION CONTROL PROTEIN 6-RELATED
HAEP_T-CDS_v02_10731	sp|Q99741|CDC6_HUMAN Cell division control protein 6 homolog OS=Homo sapiens GN=CDC6 PE=1 SV=1	tr|A7RGA8|A7RGA8_NEMVE Predicted protein (Fragment) OS=Nematostella vectensis GN=v1g80906 PE=4 SV=1	PF13401.1,PF09079.6	AAA_22,Cdc6_C	PTHR23033:SF1	CORE 1 UDP-GALACTOSE:N-ACETYLGALACTOSAMINE-ALPHA-R BETA 1,3- GALACTOSYLTRANSFERASE
HAEP_T-CDS_v02_10732	sp|Q7K237|C1GLT_DROME Glycoprotein-N-acetylgalactosamine 3-beta-galactosyltransferase 1 OS=Drosophila melanogaster GN=C1GalTA PE=2 SV=1	tr|A7RPZ6|A7RPZ6_NEMVE Predicted protein (Fragment) OS=Nematostella vectensis GN=v1g89529 PE=4 SV=1	PF02434.11	Fringe	PTHR13220:SF11	SUBFAMILY NOT NAMED
HAEP_T-CDS_v02_10733	sp|Q6DBR4|TIPIN_DANRE TIMELESS-interacting protein OS=Danio rerio GN=tipin PE=2 SV=1		PF07962.7	Swi3	PTHR19305	SYNAPTOSOMAL ASSOCIATED PROTEIN
HAEP_T-CDS_v02_10734	sp|P83351|SNA29_CAEEL Soluable nsf attachment protein 29 OS=Caenorhabditis elegans GN=snap-29 PE=2 SV=1		PF05739.14	SNARE	PTHR31377	FAMILY NOT NAMED
HAEP_T-CDS_v02_10735	sp|A6UY93|AGUA_PSEA7 Agmatine deiminase OS=Pseudomonas aeruginosa (strain PA7) GN=aguA PE=3 SV=1		PF04371.10	PAD_porph	PTHR13244	ZINC FINGER MYND DOMAIN CONTAINING PROTEIN 10
HAEP_T-CDS_v02_10736			PF01753.13	zf-MYND	PTHR10024	SYNAPTOTAGMIN
HAEP_T-CDS_v02_10737		tr|A7SXC9|A7SXC9_NEMVE Predicted protein OS=Nematostella vectensis GN=v1g136571 PE=4 SV=1	PF00168.25	C2
HAEP_T-CDS_v02_10738					PTHR13763	BREAST CANCER TYPE 1 SUSCEPTIBILITY PROTEIN BRCA1
HAEP_T-CDS_v02_10739	sp|Q99728|BARD1_HUMAN BRCA1-associated RING domain protein 1 OS=Homo sapiens GN=BARD1 PE=1 SV=2	tr|A7RHH4|A7RHH4_NEMVE Predicted protein (Fragment) OS=Nematostella vectensis GN=v1g39202 PE=4 SV=1			PTHR10870	CELL CYCLE CHECKPOINT PROTEIN RAD1
HAEP_T-CDS_v02_1074	sp|Q5R7X9|RAD1_PONAB Cell cycle checkpoint protein RAD1 OS=Pongo abelii GN=RAD1 PE=2 SV=1	tr|A7SU20|A7SU20_NEMVE Predicted protein OS=Nematostella vectensis GN=v1g193548 PE=4 SV=1	PF02144.11	Rad1	PTHR15967	UNCHARACTERIZED
HAEP_T-CDS_v02_10740	sp|Q5BU09|EAPP_MOUSE E2F-associated phosphoprotein OS=Mus musculus GN=Eapp PE=1 SV=2	tr|A7SHQ0|A7SHQ0_NEMVE Predicted protein (Fragment) OS=Nematostella vectensis GN=v1g118832 PE=4 SV=1	PF10238.4	Eapp_C	PTHR21651	UNCHARACTERIZED
HAEP_T-CDS_v02_10741	sp|Q5EAD8|LRC51_BOVIN Leucine-rich repeat-containing protein 51 OS=Bos taurus GN=LRRC51 PE=2 SV=1	tr|A7SXC2|A7SXC2_NEMVE Predicted protein (Fragment) OS=Nematostella vectensis GN=v1g136528 PE=4 SV=1	PF13855.1	LRR_8	PTHR12187	FAMILY NOT NAMED
HAEP_T-CDS_v02_10742	sp|Q801R7|PKHJ1_XENLA Pleckstrin homology domain-containing family J member 1 OS=Xenopus laevis GN=plekhj1 PE=2 SV=1	tr|A7RN83|A7RN83_NEMVE Predicted protein OS=Nematostella vectensis GN=v1g239540 PE=4 SV=1	PF00169.24	PH	PTHR13906:SF5	LEUKOCYTE RECEPTOR CLUSTER (LRC) MEMBER 4 PROTEIN
HAEP_T-CDS_v02_10743	sp|Q5U4T9|MBOA7_XENLA Lysophospholipid acyltransferase 7 OS=Xenopus laevis GN=mboat7 PE=2 SV=1	tr|A7S8D7|A7S8D7_NEMVE Predicted protein (Fragment) OS=Nematostella vectensis GN=v1g108675 PE=4 SV=1	PF03062.14	MBOAT
HAEP_T-CDS_v02_10744					PTHR24139:SF0	SUBFAMILY NOT NAMED
HAEP_T-CDS_v02_10745	sp|O60733|PLPL9_HUMAN 85/88 kDa calcium-independent phospholipase A2 OS=Homo sapiens GN=PLA2G6 PE=1 SV=2	tr|A7RV24|A7RV24_NEMVE Predicted protein (Fragment) OS=Nematostella vectensis GN=v1g94443 PE=4 SV=1	PF01734.17	Patatin	PTHR24343	SERINE/THREONINE KINASE
HAEP_T-CDS_v02_10746	sp|Q61241|TSSK1_MOUSE Testis-specific serine/threonine-protein kinase 1 OS=Mus musculus GN=Tssk1b PE=1 SV=2	tr|A7SRN4|A7SRN4_NEMVE Predicted protein OS=Nematostella vectensis GN=v1g216383 PE=4 SV=1	PF00069.20	Pkinase	PTHR13487	SERINE PROTEASE INHIBITOR
HAEP_T-CDS_v02_10747					PTHR32340	FAMILY NOT NAMED
HAEP_T-CDS_v02_10748	sp|Q502I9|FCHO2_DANRE FCH domain only protein 2 OS=Danio rerio GN=fcho2 PE=2 SV=1	tr|A7S6P0|A7S6P0_NEMVE Predicted protein (Fragment) OS=Nematostella vectensis GN=v1g106806 PE=4 SV=1	PF10291.4	muHD	PTHR15937:SF0	TRANSMEMBRANE 7 SUPERFAMILY MEMBER 3
HAEP_T-CDS_v02_10749	sp|Q9NS93|TM7S3_HUMAN Transmembrane 7 superfamily member 3 OS=Homo sapiens GN=TM7SF3 PE=2 SV=1	tr|A7SUI1|A7SUI1_NEMVE Predicted protein (Fragment) OS=Nematostella vectensis GN=v1g11632 PE=4 SV=1	PF13886.1	DUF4203	PTHR13935:SF35	SUBFAMILY NOT NAMED
HAEP_T-CDS_v02_1075		tr|Q25179|Q25179_HYDVU Cnidarian achaete-scute homolog OS=Hydra vulgaris GN=CnASH PE=2 SV=1	PF00010.21	HLH	PTHR24320:SF0	SUBFAMILY NOT NAMED
HAEP_T-CDS_v02_10750	sp|Q8TC12|RDH11_HUMAN Retinol dehydrogenase 11 OS=Homo sapiens GN=RDH11 PE=1 SV=2	tr|A7SJM9|A7SJM9_NEMVE Predicted protein OS=Nematostella vectensis GN=v1g190533 PE=3 SV=1	PF00106.20	adh_short	PTHR11660:SF4	SUBFAMILY NOT NAMED
HAEP_T-CDS_v02_10751	sp|Q9I9R3|S40A1_DANRE Solute carrier family 40 member 1 OS=Danio rerio GN=slc40a1 PE=2 SV=2	tr|A7RY83|A7RY83_NEMVE Predicted protein (Fragment) OS=Nematostella vectensis GN=v1g97531 PE=4 SV=1	PF06963.7	FPN1	PTHR15828:SF1	ATPASE FAMILY AAA DOMAIN-CONTAINING PROTEIN 5
HAEP_T-CDS_v02_10752	sp|O43086|ELG1_SCHPO Telomere length regulation protein elg1 OS=Schizosaccharomyces pombe (strain 972 / ATCC 24843) GN=elg1 PE=1 SV=1	tr|A7SEA4|A7SEA4_NEMVE Predicted protein OS=Nematostella vectensis GN=v1g244659 PE=4 SV=1			PTHR15829	PROTEIN KINASE PKN/PRK1, EFFECTOR
HAEP_T-CDS_v02_10753	sp|Q5F3L9|FA65B_CHICK Protein FAM65B OS=Gallus gallus GN=FAM65B PE=2 SV=1	tr|A7S1N8|A7S1N8_NEMVE Predicted protein (Fragment) OS=Nematostella vectensis GN=v1g242232 PE=4 SV=1			PTHR18640:SF1	GB DEF: HYPOTHETICAL PROTEIN F18O21_120
HAEP_T-CDS_v02_10754	sp|Q6ESG1|BASS4_ORYSJ Probable sodium/metabolite cotransporter BASS4, chloroplastic OS=Oryza sativa subsp. japonica GN=BASS4 PE=3 SV=1	tr|A7RRB9|A7RRB9_NEMVE Predicted protein OS=Nematostella vectensis GN=v1g240129 PE=4 SV=1	PF13593.1	DUF4137
HAEP_T-CDS_v02_10755					PTHR19860:SF7	SUBFAMILY NOT NAMED
HAEP_T-CDS_v02_10756
HAEP_T-CDS_v02_10757					PTHR11003:SF5	PROBABLE CALCIUM-ACTIVATED OUTWARD-RECTIFYING POTASSIUM CHANNEL
HAEP_T-CDS_v02_10758		tr|A7RGD8|A7RGD8_NEMVE Predicted protein OS=Nematostella vectensis GN=v1g196786 PE=4 SV=1	PF07885.11	Ion_trans_2
HAEP_T-CDS_v02_10759
HAEP_T-CDS_v02_1076		tr|A7SR91|A7SR91_NEMVE Predicted protein OS=Nematostella vectensis GN=v1g173444 PE=4 SV=1			PTHR12907	EGL NINE HOMOLOG-RELATED
HAEP_T-CDS_v02_10760			PF01753.13	zf-MYND	PTHR13421	FAMILY NOT NAMED
HAEP_T-CDS_v02_10761	sp|Q5E9M5|SNPC3_BOVIN snRNA-activating protein complex subunit 3 OS=Bos taurus GN=SNAPC3 PE=2 SV=1	tr|A7RSE4|A7RSE4_NEMVE Predicted protein (Fragment) OS=Nematostella vectensis GN=v1g91986 PE=4 SV=1	PF12251.3	zf-SNAP50_C	PTHR24073:SF72	SUBFAMILY NOT NAMED
HAEP_T-CDS_v02_10762	sp|Q68EK7|RAB4B_DANRE Ras-related protein Rab-4B OS=Danio rerio GN=rab4b PE=2 SV=1	tr|A7RZT6|A7RZT6_NEMVE Predicted protein OS=Nematostella vectensis GN=v1g236786 PE=3 SV=1	PF00071.17	Ras	PTHR10588:SF17	LEUCINE-RICH REPEAT-CONTAINING PROTEIN 67
HAEP_T-CDS_v02_10763	sp|Q6GQN5|PPR42_DANRE Protein phosphatase 1 regulatory subunit 42 OS=Danio rerio GN=ppp1r42 PE=2 SV=1	tr|A7RLZ8|A7RLZ8_NEMVE Predicted protein (Fragment) OS=Nematostella vectensis GN=v1g86402 PE=4 SV=1	PF12799.2	LRR_4
HAEP_T-CDS_v02_10764					PTHR13600	LEUCINE CARBOXYL METHYLTRANSFERASE
HAEP_T-CDS_v02_10765	sp|Q9UIC8|LCMT1_HUMAN Leucine carboxyl methyltransferase 1 OS=Homo sapiens GN=LCMT1 PE=1 SV=2	tr|A7SU99|A7SU99_NEMVE Predicted protein OS=Nematostella vectensis GN=v1g131993 PE=4 SV=1	PF04072.9	LCM
HAEP_T-CDS_v02_10766					PTHR14493	UNCHARACTERIZED
HAEP_T-CDS_v02_10767			PF13920.1	zf-C3HC4_3	PTHR12191:SF0	SUBFAMILY NOT NAMED
HAEP_T-CDS_v02_10768	sp|Q75N73|S39AE_MOUSE Zinc transporter ZIP14 OS=Mus musculus GN=Slc39a14 PE=1 SV=1	tr|A7S057|A7S057_NEMVE Predicted protein OS=Nematostella vectensis GN=v1g99530 PE=4 SV=1	PF02535.17	Zip	PTHR12468	GPI MANNOSYLTRANSFERASE 2
HAEP_T-CDS_v02_10769	sp|Q5KR61|PIGV_RAT GPI mannosyltransferase 2 OS=Rattus norvegicus GN=Pigv PE=2 SV=1	tr|A7S368|A7S368_NEMVE Predicted protein (Fragment) OS=Nematostella vectensis GN=v1g102873 PE=4 SV=1	PF04188.8	Mannosyl_trans2	PTHR22146:SF1	SUBFAMILY NOT NAMED
HAEP_T-CDS_v02_1077		tr|A7RW15|A7RW15_NEMVE Predicted protein OS=Nematostella vectensis GN=v1g202985 PE=4 SV=1			PTHR10072:SF27	IRON-SULFUR CLUSTER ASSEMBLY 1
HAEP_T-CDS_v02_10770	sp|Q5ZJ74|ISCA1_CHICK Iron-sulfur cluster assembly 1 homolog, mitochondrial OS=Gallus gallus GN=ISCA1 PE=2 SV=1	tr|A7SMX8|A7SMX8_NEMVE Predicted protein OS=Nematostella vectensis GN=v1g172283 PE=4 SV=1	PF01521.15	Fe-S_biosyn	PTHR23113:SF47	RAS GTP EXCHANGE FACTOR, SON OF SEVENLESS
HAEP_T-CDS_v02_10771	sp|Q07889|SOS1_HUMAN Son of sevenless homolog 1 OS=Homo sapiens GN=SOS1 PE=1 SV=1	tr|A7S503|A7S503_NEMVE Predicted protein OS=Nematostella vectensis GN=v1g104774 PE=4 SV=1	PF00125.19,PF00621.15	Histone,RhoGEF	PTHR11562	CATION EFFLUX PROTEIN/ ZINC TRANSPORTER
HAEP_T-CDS_v02_10772	sp|Q3UVU3|ZNT10_MOUSE Zinc transporter 10 OS=Mus musculus GN=Slc30a10 PE=1 SV=1	tr|A0S5V1|A0S5V1_HYDVU Putative solute carrier family 30 (Fragment) OS=Hydra vulgaris PE=2 SV=1	PF01545.16	Cation_efflux	PTHR24249	HISTAMINE RECEPTOR-RELATED G-PROTEIN COUPLED RECEPTOR
HAEP_T-CDS_v02_10773		tr|A7SQW7|A7SQW7_NEMVE Predicted protein (Fragment) OS=Nematostella vectensis GN=v1g14438 PE=4 SV=1	PF00001.16	7tm_1
HAEP_T-CDS_v02_10774					PTHR21324	FASTING-INDUCIBLE INTEGRAL MEMBRANE PROTEIN TM6P1-RELATED
HAEP_T-CDS_v02_10775	sp|B9EJG8|T150C_HUMAN Transmembrane protein 150C OS=Homo sapiens GN=TMEM150C PE=2 SV=1	tr|A7RFU0|A7RFU0_NEMVE Predicted protein (Fragment) OS=Nematostella vectensis GN=v1g79767 PE=4 SV=1	PF10277.4	Frag1	PTHR23314	SPERM-ASSOCIATED ANTIGEN 6 (ARMADILLO REPEAT-CONTAINING)
HAEP_T-CDS_v02_10776	sp|Q9JLI7|SPAG6_MOUSE Sperm-associated antigen 6 OS=Mus musculus GN=Spag6 PE=1 SV=1	tr|A7S260|A7S260_NEMVE Predicted protein OS=Nematostella vectensis GN=v1g184716 PE=4 SV=1	PF00514.18,PF00514.18	Arm,Arm	PTHR10661:SF15	ENDOPHILIN-B1 (SH3 DOMAIN-CONTAINING GRB2-LIKE PROTEIN B1)
HAEP_T-CDS_v02_10777	sp|Q6AYE2|SHLB1_RAT Endophilin-B1 OS=Rattus norvegicus GN=Sh3glb1 PE=2 SV=1	tr|A7SDK8|A7SDK8_NEMVE Predicted protein OS=Nematostella vectensis GN=v1g169360 PE=4 SV=1	PF03114.13,PF07653.12	BAR,SH3_2	PTHR21109	MITOCHONDRIAL 28S RIBOSOMAL PROTEIN S21
HAEP_T-CDS_v02_10778		tr|A7SJ67|A7SJ67_NEMVE Predicted protein OS=Nematostella vectensis GN=v1g120285 PE=4 SV=1	PF01165.15	Ribosomal_S21
HAEP_T-CDS_v02_10779
HAEP_T-CDS_v02_1078	sp|O94766|B3GA3_HUMAN Galactosylgalactosylxylosylprotein 3-beta-glucuronosyltransferase 3 OS=Homo sapiens GN=B3GAT3 PE=1 SV=2	tr|A7T0C4|A7T0C4_NEMVE Predicted protein (Fragment) OS=Nematostella vectensis GN=v1g140211 PE=4 SV=1			PTHR14166:SF5	SLIT-ROBO RHO GTPASE-ACTIVATING PROTEIN 1
HAEP_T-CDS_v02_10780	sp|O43295|SRGP3_HUMAN SLIT-ROBO Rho GTPase-activating protein 3 OS=Homo sapiens GN=SRGAP3 PE=1 SV=3	tr|A7RNI7|A7RNI7_NEMVE Predicted protein (Fragment) OS=Nematostella vectensis GN=v1g88221 PE=4 SV=1	PF00620.22,PF00018.23	RhoGAP,SH3_1	PTHR24236	G-PROTEIN COUPLED RECEPTOR
HAEP_T-CDS_v02_10781	sp|Q99463|NPY6R_HUMAN Putative neuropeptide Y receptor type 6 OS=Homo sapiens GN=NPY6R PE=5 SV=1	tr|A7SIH9|A7SIH9_NEMVE Predicted protein (Fragment) OS=Nematostella vectensis GN=v1g119626 PE=4 SV=1	PF00001.16	7tm_1	PTHR18879:SF3	SUBFAMILY NOT NAMED
HAEP_T-CDS_v02_10782	sp|Q6A078|CE290_MOUSE Centrosomal protein of 290 kDa OS=Mus musculus GN=Cep290 PE=1 SV=2	tr|A7T2Z1|A7T2Z1_NEMVE Predicted protein OS=Nematostella vectensis GN=v1g248638 PE=4 SV=1
HAEP_T-CDS_v02_10783			PF03736.12	EPTP
HAEP_T-CDS_v02_10784		tr|Q2EMV6|Q2EMV6_HYDVU Innexin 1 OS=Hydra vulgaris PE=2 SV=1	PF00876.13	Innexin	PTHR13902:SF2	RECEPTOR INTERACTING PROTEIN KINASE 5
HAEP_T-CDS_v02_10785	sp|Q67E01|DUSTY_XENLA Dual serine/threonine and tyrosine protein kinase OS=Xenopus laevis GN=dstyk PE=2 SV=1	tr|A7RVW1|A7RVW1_NEMVE Predicted protein OS=Nematostella vectensis GN=v1g241055 PE=3 SV=1
HAEP_T-CDS_v02_10786					PTHR23319	UNCHARACTERIZED
HAEP_T-CDS_v02_10787	sp|Q5RC33|GRM1C_PONAB GRAM domain-containing protein 1C OS=Pongo abelii GN=GRAMD1C PE=2 SV=1
HAEP_T-CDS_v02_10788	sp|Q9JLN9|MTOR_MOUSE Serine/threonine-protein kinase mTOR OS=Mus musculus GN=Mtor PE=1 SV=2	tr|A7RU99|A7RU99_NEMVE Predicted protein OS=Nematostella vectensis GN=v1g162805 PE=4 SV=1			PTHR12873	T7-LIKE MITOCHONDRIAL DNA HELICASE
HAEP_T-CDS_v02_10789	sp|Q5ZIW1|PEO1_CHICK Twinkle protein, mitochondrial OS=Gallus gallus GN=PEO1 PE=2 SV=1	tr|A7RZD6|A7RZD6_NEMVE Predicted protein (Fragment) OS=Nematostella vectensis GN=v1g98586 PE=4 SV=1
HAEP_T-CDS_v02_1079			PF01335.16	DED	PTHR10106:SF4	CYTOCHROME B561
HAEP_T-CDS_v02_10790	sp|Q5CZL8|CYBR1_XENTR Cytochrome b reductase 1 OS=Xenopus tropicalis GN=cybrd1 PE=2 SV=2	tr|A7RY72|A7RY72_NEMVE Predicted protein OS=Nematostella vectensis GN=v1g234636 PE=4 SV=1	PF03188.11	Cytochrom_B561	PTHR15015:SF2	BAI1-ASSOCIATED PROTEIN 3
HAEP_T-CDS_v02_10791	sp|O94812|BAIP3_HUMAN BAI1-associated protein 3 OS=Homo sapiens GN=BAIAP3 PE=1 SV=2				PTHR12483	SOLUTE CARRIER FAMILY 31 (COPPER TRANSPORTERS)
HAEP_T-CDS_v02_10792		tr|A7SPJ3|A7SPJ3_NEMVE Predicted protein OS=Nematostella vectensis GN=v1g172865 PE=4 SV=1	PF04145.10	Ctr	PTHR14110	MITOCHONDRIAL IMPORT INNER MEMBRANE TRANSLOCASE SUBUNIT TIM22
HAEP_T-CDS_v02_10793	sp|Q5M7K0|TIM22_XENTR Mitochondrial import inner membrane translocase subunit Tim22 OS=Xenopus tropicalis GN=timm22 PE=2 SV=1	tr|A7RM49|A7RM49_NEMVE Predicted protein OS=Nematostella vectensis GN=v1g160394 PE=4 SV=1	PF02466.14	Tim17	PTHR11675:SF0	SUBFAMILY NOT NAMED
HAEP_T-CDS_v02_10794	sp|Q8MV48|GALT7_DROME N-acetylgalactosaminyltransferase 7 OS=Drosophila melanogaster GN=GalNAc-T2 PE=2 SV=2	tr|A7SZ28|A7SZ28_NEMVE Predicted protein (Fragment) OS=Nematostella vectensis GN=v1g138673 PE=3 SV=1	PF00535.21,PF00652.17	Glycos_transf_2,Ricin_B_lectin	PTHR21625:SF0	SUBFAMILY NOT NAMED
HAEP_T-CDS_v02_10795	sp|Q2TA16|CCD65_BOVIN Coiled-coil domain-containing protein 65 OS=Bos taurus GN=CCDC65 PE=2 SV=1
HAEP_T-CDS_v02_10796		tr|A7RWP8|A7RWP8_NEMVE Predicted protein OS=Nematostella vectensis GN=v1g241212 PE=4 SV=1	PF10523.4	BEN	PTHR24073:SF8	SUBFAMILY NOT NAMED
HAEP_T-CDS_v02_10797	sp|P61294|RAB6B_MOUSE Ras-related protein Rab-6B OS=Mus musculus GN=Rab6b PE=1 SV=1	tr|A7T2D5|A7T2D5_NEMVE Predicted protein OS=Nematostella vectensis GN=v1g176370 PE=3 SV=1	PF00071.17	Ras
HAEP_T-CDS_v02_10798					PTHR12904	FAMILY NOT NAMED
HAEP_T-CDS_v02_10799	sp|Q9C0D3|ZY11B_HUMAN Protein zyg-11 homolog B OS=Homo sapiens GN=ZYG11B PE=1 SV=2	tr|A7RTB8|A7RTB8_NEMVE Predicted protein (Fragment) OS=Nematostella vectensis GN=v1g201840 PE=4 SV=1			PTHR11134	ADAPTER-RELATED PROTEIN COMPLEX, BETA SUBUNIT
HAEP_T-CDS_v02_108	sp|P62944|AP2B1_RAT AP-2 complex subunit beta OS=Rattus norvegicus GN=Ap2b1 PE=1 SV=1	tr|A7SJK8|A7SJK8_NEMVE Predicted protein OS=Nematostella vectensis GN=v1g190491 PE=4 SV=1	PF01602.15,PF02883.15,PF09066.5	Adaptin_N,Alpha_adaptinC2,B2-adapt-app_C
HAEP_T-CDS_v02_1080		tr|A7RU56|A7RU56_NEMVE Predicted protein (Fragment) OS=Nematostella vectensis GN=v1g93399 PE=4 SV=1			PTHR10194:SF7	NEUROFIBROMIN
HAEP_T-CDS_v02_10800	sp|Q04690|NF1_MOUSE Neurofibromin OS=Mus musculus GN=Nf1 PE=1 SV=1				PTHR12596:SF3	EXPORTIN 4
HAEP_T-CDS_v02_10801	sp|Q499Y0|XPO4_XENLA Exportin-4 OS=Xenopus laevis GN=xpo4 PE=2 SV=1	tr|A7SX43|A7SX43_NEMVE Predicted protein (Fragment) OS=Nematostella vectensis GN=v1g40746 PE=4 SV=1
HAEP_T-CDS_v02_10802
HAEP_T-CDS_v02_10803					PTHR31077:SF1	SUBFAMILY NOT NAMED
HAEP_T-CDS_v02_10804	sp|Q8WVK2|SNR27_HUMAN U4/U6.U5 small nuclear ribonucleoprotein 27 kDa protein OS=Homo sapiens GN=SNRNP27 PE=1 SV=1	tr|A7RH61|A7RH61_NEMVE Predicted protein OS=Nematostella vectensis GN=v1g197081 PE=4 SV=1	PF08648.7	DUF1777
HAEP_T-CDS_v02_10805
HAEP_T-CDS_v02_10806			PF06041.6,PF06041.6	DUF924,DUF924
HAEP_T-CDS_v02_10807					PTHR22691:SF1	VARIABLE FLAGELLAR NUMBER PROTEIN-RELATED
HAEP_T-CDS_v02_10808					PTHR24093:SF126	SUBFAMILY NOT NAMED
HAEP_T-CDS_v02_10809	sp|Q6GIX1|CADA_STAAR Probable cadmium-transporting ATPase OS=Staphylococcus aureus (strain MRSA252) GN=cadA PE=3 SV=1	tr|A7RYT4|A7RYT4_NEMVE Predicted protein (Fragment) OS=Nematostella vectensis GN=v1g70040 PE=3 SV=1	PF00403.21,PF00122.15,PF00702.21	HMA,E1-E2_ATPase,Hydrolase	PTHR15706:SF2	SH3 MULTIPLE DOMAINS 1
HAEP_T-CDS_v02_1081	sp|Q5TCZ1|SPD2A_HUMAN SH3 and PX domain-containing protein 2A OS=Homo sapiens GN=SH3PXD2A PE=1 SV=1	tr|A7SUI4|A7SUI4_NEMVE Predicted protein OS=Nematostella vectensis GN=v1g174469 PE=4 SV=1	PF00018.23,PF00018.23	SH3_1,SH3_1	PTHR21016	BETA-AMYLOID BINDING PROTEIN-RELATED
HAEP_T-CDS_v02_10810	sp|Q9BX74|TM2D1_HUMAN TM2 domain-containing protein 1 OS=Homo sapiens GN=TM2D1 PE=1 SV=1	tr|A7RXA9|A7RXA9_NEMVE Predicted protein OS=Nematostella vectensis GN=v1g232392 PE=4 SV=1	PF05154.11	TM2	PTHR13248:SF0	TRANSCRIPTION ELONGATION FACTOR B POLYPEPTIDE 2
HAEP_T-CDS_v02_10811	sp|Q15370|ELOB_HUMAN Transcription elongation factor B polypeptide 2 OS=Homo sapiens GN=TCEB2 PE=1 SV=1	tr|A7SFY6|A7SFY6_NEMVE Predicted protein (Fragment) OS=Nematostella vectensis GN=v1g116912 PE=4 SV=1	PF00240.18	ubiquitin	PTHR11380	TRANSCRIPTION INITIATION FACTOR TFIID/SUPT3-RELATED
HAEP_T-CDS_v02_10812
HAEP_T-CDS_v02_10813					PTHR22957:SF47	TBC1 DOMAIN FAMILY MEMBER 12, 14
HAEP_T-CDS_v02_10814	sp|Q5CD77|TBC14_RAT TBC1 domain family member 14 OS=Rattus norvegicus GN=Tbc1d14 PE=2 SV=2	tr|A7SHD4|A7SHD4_NEMVE Predicted protein (Fragment) OS=Nematostella vectensis GN=v1g118447 PE=4 SV=1			PTHR11444:SF3	ARGININOSUCCINATE LYASE
HAEP_T-CDS_v02_10815	sp|P20673|ARLY_RAT Argininosuccinate lyase OS=Rattus norvegicus GN=Asl PE=2 SV=1	tr|A7SM51|A7SM51_NEMVE Predicted protein OS=Nematostella vectensis GN=v1g172052 PE=3 SV=1	PF00206.15	Lyase_1	PTHR24198:SF3	SUBFAMILY NOT NAMED
HAEP_T-CDS_v02_10816			PF12796.2,PF12796.2	Ank_2,Ank_2	PTHR31964	FAMILY NOT NAMED
HAEP_T-CDS_v02_10817		tr|A7ST34|A7ST34_NEMVE Predicted protein OS=Nematostella vectensis GN=v1g130660 PE=4 SV=1	PF00582.21	Usp	PTHR24365	TOLL-LIKE RECEPTOR
HAEP_T-CDS_v02_10818	sp|Q2V897|TLR2_BOSTR Toll-like receptor 2 OS=Boselaphus tragocamelus GN=TLR2 PE=2 SV=1	tr|A6M946|A6M946_9CNID Toll-receptor-related 2 (Fragment) OS=Hydra magnipapillata GN=TRR-2 PE=2 SV=1	PF01582.15	TIR	PTHR31703	FAMILY NOT NAMED
HAEP_T-CDS_v02_10819	sp|A7SAZ1|U669_NEMVE UPF0669 protein v1g209471 OS=Nematostella vectensis GN=v1g209471 PE=3 SV=1	sp|A7SAZ1|U669_NEMVE UPF0669 protein v1g209471 OS=Nematostella vectensis GN=v1g209471 PE=3 SV=1			PTHR24375:SF0	SUBFAMILY NOT NAMED
HAEP_T-CDS_v02_1082
HAEP_T-CDS_v02_10820
HAEP_T-CDS_v02_10821		tr|A7SXA4|A7SXA4_NEMVE Predicted protein OS=Nematostella vectensis GN=v1g218942 PE=4 SV=1			PTHR31120	FAMILY NOT NAMED
HAEP_T-CDS_v02_10822	sp|A7RX69|TIKI1_NEMVE Metalloprotease TIKI homolog OS=Nematostella vectensis GN=v1g27680 PE=2 SV=2	sp|A7RX69|TIKI1_NEMVE Metalloprotease TIKI homolog OS=Nematostella vectensis GN=v1g27680 PE=2 SV=2			PTHR14396	CLASPIN
HAEP_T-CDS_v02_10823	sp|Q9HAW4|CLSPN_HUMAN Claspin OS=Homo sapiens GN=CLSPN PE=1 SV=3
HAEP_T-CDS_v02_10824	sp|Q24039|BRO_DROME Protein brother OS=Drosophila melanogaster GN=Bro PE=2 SV=2	tr|A7SV13|A7SV13_NEMVE Core-binding factor subunit beta OS=Nematostella vectensis GN=CBFbeta PE=2 SV=1			PTHR10489	CELL ADHESION MOLECULE
HAEP_T-CDS_v02_10825	sp|P10039|TENA_CHICK Tenascin OS=Gallus gallus GN=TNC PE=1 SV=2		PF00041.16,PF00041.16,PF00041.16,PF00041.16	fn3,fn3,fn3,fn3	PTHR10885:SF0	ISOPENTENYL-DIPHOSPHATE DELTA-ISOMERASE 1
HAEP_T-CDS_v02_10826	sp|Q1LZ95|IDI1_BOVIN Isopentenyl-diphosphate Delta-isomerase 1 OS=Bos taurus GN=IDI1 PE=2 SV=2	tr|A7SK28|A7SK28_NEMVE Predicted protein OS=Nematostella vectensis GN=v1g121175 PE=4 SV=1	PF00293.23	NUDIX
HAEP_T-CDS_v02_10827					PTHR11584:SF332	SUBFAMILY NOT NAMED
HAEP_T-CDS_v02_10828	sp|A2AQW0|M3K15_MOUSE Mitogen-activated protein kinase kinase kinase 15 OS=Mus musculus GN=Map3k15 PE=3 SV=1	tr|A7S4G7|A7S4G7_NEMVE Predicted protein (Fragment) OS=Nematostella vectensis GN=v1g104385 PE=4 SV=1	PF13281.1,PF00069.20	DUF4071,Pkinase
HAEP_T-CDS_v02_10829					PTHR16515	FAMILY NOT NAMED
HAEP_T-CDS_v02_1083	sp|P0C6Y7|PRDM9_RAT Histone-lysine N-methyltransferase PRDM9 OS=Rattus norvegicus GN=Prdm9 PE=3 SV=1	tr|A7SCX8|A7SCX8_NEMVE Predicted protein (Fragment) OS=Nematostella vectensis GN=v1g113856 PE=4 SV=1	PF00856.23	SET	PTHR13711	SWI/SNF-RELATED CHROMATIN BINDING PROTEIN
HAEP_T-CDS_v02_10830			PF00505.14	HMG_box
HAEP_T-CDS_v02_10831					PTHR11977:SF4	SUPERVILLIN
HAEP_T-CDS_v02_10832	sp|Q8K4L3|SVIL_MOUSE Supervillin OS=Mus musculus GN=Svil PE=1 SV=1	tr|A7RRP5|A7RRP5_NEMVE Predicted protein OS=Nematostella vectensis GN=v1g181209 PE=4 SV=1	PF00626.17	Gelsolin	PTHR22803	MANNOSE, PHOSPHOLIPASE, LECTIN RECEPTOR RELATED
HAEP_T-CDS_v02_10833	sp|Q61830|MRC1_MOUSE Macrophage mannose receptor 1 OS=Mus musculus GN=Mrc1 PE=1 SV=2	tr|A7RGE1|A7RGE1_NEMVE Predicted protein OS=Nematostella vectensis GN=v1g238062 PE=4 SV=1	PF00059.16,PF00059.16,PF00059.16	Lectin_C,Lectin_C,Lectin_C
HAEP_T-CDS_v02_10834
HAEP_T-CDS_v02_10835					PTHR24360	MAPKK/MEKK
HAEP_T-CDS_v02_10836
HAEP_T-CDS_v02_10837
HAEP_T-CDS_v02_10838					PTHR23244:SF15	LZTR-1
HAEP_T-CDS_v02_10839	sp|Q5R4Q7|LZTR1_PONAB Leucine-zipper-like transcriptional regulator 1 OS=Pongo abelii GN=LZTR1 PE=2 SV=1	tr|A7T4F6|A7T4F6_NEMVE Predicted protein (Fragment) OS=Nematostella vectensis GN=v1g145533 PE=4 SV=1	PF00651.26	BTB
HAEP_T-CDS_v02_1084					PTHR22765	RING FINGER AND PROTEASE ASSOCIATED DOMAIN-CONTAINING
HAEP_T-CDS_v02_10840	sp|Q6GQB9|EDEM3_XENLA ER degradation-enhancing alpha-mannosidase-like 3 OS=Xenopus laevis GN=edem3 PE=2 SV=2	tr|A7SH71|A7SH71_NEMVE Predicted protein OS=Nematostella vectensis GN=v1g245257 PE=4 SV=1	PF02225.17	PA
HAEP_T-CDS_v02_10841
HAEP_T-CDS_v02_10842
HAEP_T-CDS_v02_10843		tr|A7S578|A7S578_NEMVE Predicted protein OS=Nematostella vectensis GN=v1g242950 PE=4 SV=1			PTHR24014	FAMILY NOT NAMED
HAEP_T-CDS_v02_10844					PTHR13582	M-PHASE PHOSPHOPROTEIN 6
HAEP_T-CDS_v02_10845
HAEP_T-CDS_v02_10846
HAEP_T-CDS_v02_10847
HAEP_T-CDS_v02_10848
HAEP_T-CDS_v02_10849					PTHR13256	N-ACETYLTRANSFERASE 9
HAEP_T-CDS_v02_1085	sp|A7SLC8|NAT9_NEMVE N-acetyltransferase 9-like protein OS=Nematostella vectensis GN=nat9 PE=3 SV=1	sp|A7SLC8|NAT9_NEMVE N-acetyltransferase 9-like protein OS=Nematostella vectensis GN=nat9 PE=3 SV=1	PF13302.1	Acetyltransf_3	PTHR12461:SF2	PLA2G4B
HAEP_T-CDS_v02_10850		tr|A7RT05|A7RT05_NEMVE Predicted protein OS=Nematostella vectensis GN=v1g162331 PE=4 SV=1
HAEP_T-CDS_v02_10851					PTHR10063:SF1	TUBERIN
HAEP_T-CDS_v02_10852	sp|P49815|TSC2_HUMAN Tuberin OS=Homo sapiens GN=TSC2 PE=1 SV=2	tr|A7SSP3|A7SSP3_NEMVE Predicted protein OS=Nematostella vectensis GN=v1g173914 PE=4 SV=1	PF02145.10	Rap_GAP
HAEP_T-CDS_v02_10853
HAEP_T-CDS_v02_10854
HAEP_T-CDS_v02_10855
HAEP_T-CDS_v02_10856
HAEP_T-CDS_v02_10857
HAEP_T-CDS_v02_10858
HAEP_T-CDS_v02_10859					PTHR13190:SF10	AUTOPHAGY-RELATED PROTEIN 2 HOMOLOG A [SOURCE:UNIPROTKB/SWISS-PROT,ACC:Q2TAZ0]
HAEP_T-CDS_v02_1086	sp|Q96BY7|ATG2B_HUMAN Autophagy-related protein 2 homolog B OS=Homo sapiens GN=ATG2B PE=1 SV=5	tr|A7SRE1|A7SRE1_NEMVE Predicted protein OS=Nematostella vectensis GN=v1g216254 PE=4 SV=1
HAEP_T-CDS_v02_10860
HAEP_T-CDS_v02_10861
HAEP_T-CDS_v02_10862
HAEP_T-CDS_v02_10863					PTHR12668	TRANSMEMBRANE PROTEIN 14, 15
HAEP_T-CDS_v02_10864	sp|Q0P436|TM14C_DANRE Transmembrane protein 14C OS=Danio rerio GN=tmem14c PE=2 SV=1	tr|A7RMC0|A7RMC0_NEMVE Predicted protein (Fragment) OS=Nematostella vectensis GN=v1g199230 PE=4 SV=1	PF03647.8	Tmemb_14
HAEP_T-CDS_v02_10865					PTHR21011:SF0	SUBFAMILY NOT NAMED
HAEP_T-CDS_v02_10866	sp|P58064|RT06_MOUSE 28S ribosomal protein S6, mitochondrial OS=Mus musculus GN=Mrps6 PE=2 SV=3	tr|A7RWS6|A7RWS6_NEMVE Predicted protein OS=Nematostella vectensis GN=v1g236708 PE=4 SV=1	PF01250.12	Ribosomal_S6
HAEP_T-CDS_v02_10867
HAEP_T-CDS_v02_10868
HAEP_T-CDS_v02_10869					PTHR13362:SF1	SUBFAMILY NOT NAMED
HAEP_T-CDS_v02_1087	sp|Q9D2R8|RT33_MOUSE 28S ribosomal protein S33, mitochondrial OS=Mus musculus GN=Mrps33 PE=2 SV=1	tr|A7SQA5|A7SQA5_NEMVE Predicted protein OS=Nematostella vectensis GN=v1g215740 PE=4 SV=1	PF08293.6	MRP-S33	PTHR10885	ISOPENTENYL-DIPHOSPHATE DELTA-ISOMERASE
HAEP_T-CDS_v02_10870
HAEP_T-CDS_v02_10871
HAEP_T-CDS_v02_10872
HAEP_T-CDS_v02_10873
HAEP_T-CDS_v02_10874
HAEP_T-CDS_v02_10875
HAEP_T-CDS_v02_10876					PTHR11929:SF2	FUCOSYLTRANSFERASE 10 (FUT10)
HAEP_T-CDS_v02_10877			PF00852.14	Glyco_transf_10	PTHR24067:SF0	UBIQUITIN-CONJUGATING ENZYME E2 H
HAEP_T-CDS_v02_10878	sp|P62257|UBE2H_MOUSE Ubiquitin-conjugating enzyme E2 H OS=Mus musculus GN=Ube2h PE=2 SV=1	tr|A7RIN2|A7RIN2_NEMVE Predicted protein OS=Nematostella vectensis GN=v1g159210 PE=3 SV=1	PF00179.21	UQ_con
HAEP_T-CDS_v02_10879					PTHR10903:SF30	SUBFAMILY NOT NAMED
HAEP_T-CDS_v02_1088
HAEP_T-CDS_v02_10880
HAEP_T-CDS_v02_10881
HAEP_T-CDS_v02_10882
HAEP_T-CDS_v02_10883
HAEP_T-CDS_v02_10884
HAEP_T-CDS_v02_10885					PTHR21654	FAMILY NOT NAMED
HAEP_T-CDS_v02_10886			PF13837.1	Myb_DNA-bind_4	PTHR21724	UNCHARACTERIZED
HAEP_T-CDS_v02_10887			PF01549.19,PF01549.19,PF01549.19,PF00629.18	ShK,ShK,ShK,MAM	PTHR11254:SF79	UBIQUITIN-PROTEIN LIGASE NEDL2
HAEP_T-CDS_v02_10888	sp|Q76N89|HECW1_HUMAN E3 ubiquitin-protein ligase HECW1 OS=Homo sapiens GN=HECW1 PE=1 SV=3	tr|A7RG94|A7RG94_NEMVE Predicted protein (Fragment) OS=Nematostella vectensis GN=v1g33527 PE=4 SV=1	PF00632.20	HECT	PTHR22847:SF146	FLAGELLAR ASSOCIATED PROTEIN (FRAGMENT)
HAEP_T-CDS_v02_10889	sp|Q99973|TEP1_HUMAN Telomerase protein component 1 OS=Homo sapiens GN=TEP1 PE=1 SV=2	tr|A7STS6|A7STS6_NEMVE Predicted protein OS=Nematostella vectensis GN=v1g217387 PE=4 SV=1	PF00400.27,PF00400.27,PF00400.27,PF00400.27,PF00400.27,PF00400.27	WD40,WD40,WD40,WD40,WD40,WD40
HAEP_T-CDS_v02_1089	sp|P21259|PRFA_POLPE Pol-RFamide neuropeptides OS=Polyorchis penicillatus PE=1 SV=3	tr|O76947|O76947_9CNID Neuropeptide OS=Hydra magnipapillata PE=2 SV=1			PTHR22760	GLYCOSYLTRANSFERASE
HAEP_T-CDS_v02_10890	sp|Q04174|SMP3_YEAST GPI mannosyltransferase 4 OS=Saccharomyces cerevisiae (strain ATCC 204508 / S288c) GN=SMP3 PE=1 SV=3	tr|A7S1I6|A7S1I6_NEMVE Predicted protein (Fragment) OS=Nematostella vectensis GN=v1g100782 PE=4 SV=1	PF03901.12	Glyco_transf_22	PTHR12735:SF4	SUBFAMILY NOT NAMED
HAEP_T-CDS_v02_10891	sp|Q9USK1|YJ2B_SCHPO Uncharacterized bolA-like protein C4B3.11c OS=Schizosaccharomyces pombe (strain 972 / ATCC 24843) GN=SPCC4B3.11c PE=2 SV=1		PF01722.13	BolA	PTHR19897:SF73	SUBFAMILY NOT NAMED
HAEP_T-CDS_v02_10892	sp|O01761|UNC89_CAEEL Muscle M-line assembly protein unc-89 OS=Caenorhabditis elegans GN=unc-89 PE=1 SV=3	tr|A7RGL8|A7RGL8_NEMVE Predicted protein (Fragment) OS=Nematostella vectensis GN=v1g80686 PE=4 SV=1	PF07679.11,PF07679.11,PF07679.11	I-set,I-set,I-set	PTHR22942:SF10	DNA REPAIR PROTEIN RAD51 HOMOLOG
HAEP_T-CDS_v02_10893	sp|Q14565|DMC1_HUMAN Meiotic recombination protein DMC1/LIM15 homolog OS=Homo sapiens GN=DMC1 PE=1 SV=2	tr|Q9GRA3|Q9GRA3_HYDVU DMC1 homologue CnDMC1 OS=Hydra vulgaris GN=CnDmc1 PE=2 SV=1	PF08423.6	Rad51	PTHR18945:SF338	SUBFAMILY NOT NAMED
HAEP_T-CDS_v02_10894	sp|P28472|GBRB3_HUMAN Gamma-aminobutyric acid receptor subunit beta-3 OS=Homo sapiens GN=GABRB3 PE=1 SV=1	tr|A7S5Y7|A7S5Y7_NEMVE Predicted protein (Fragment) OS=Nematostella vectensis GN=v1g105852 PE=3 SV=1	PF02931.18,PF02932.11	Neur_chan_LBD,Neur_chan_memb	PTHR14344	WD REPEAT PROTEIN
HAEP_T-CDS_v02_10895	sp|Q9NNW5|WDR6_HUMAN WD repeat-containing protein 6 OS=Homo sapiens GN=WDR6 PE=1 SV=1		PF00400.27	WD40	PTHR11837	ALPHA METHYLACYL-COA RACEMASE
HAEP_T-CDS_v02_10896	sp|O09174|AMACR_MOUSE Alpha-methylacyl-CoA racemase OS=Mus musculus GN=Amacr PE=1 SV=4	tr|A7SF73|A7SF73_NEMVE Predicted protein OS=Nematostella vectensis GN=v1g116127 PE=4 SV=1	PF02515.12	CoA_transf_3	PTHR24256:SF80	SUBFAMILY NOT NAMED
HAEP_T-CDS_v02_10897		tr|A7RFD4|A7RFD4_NEMVE Predicted protein OS=Nematostella vectensis GN=v1g237834 PE=4 SV=1	PF01822.14,PF01822.14	WSC,WSC	PTHR24073:SF132	SUBFAMILY NOT NAMED
HAEP_T-CDS_v02_10898	sp|P35285|RB22A_MOUSE Ras-related protein Rab-22A OS=Mus musculus GN=Rab22a PE=1 SV=2	tr|A7S718|A7S718_NEMVE Predicted protein OS=Nematostella vectensis GN=v1g243307 PE=3 SV=1	PF00071.17	Ras	PTHR23276	UNCHARACTERIZED
HAEP_T-CDS_v02_10899	sp|Q08B53|PRRCB_XENLA Protein PRRC1-B OS=Xenopus laevis GN=prrc1-b PE=2 SV=1	tr|A7SBY1|A7SBY1_NEMVE Predicted protein OS=Nematostella vectensis GN=v1g112761 PE=4 SV=1			PTHR11353	CHAPERONIN
HAEP_T-CDS_v02_109	sp|Q68FQ0|TCPE_RAT T-complex protein 1 subunit epsilon OS=Rattus norvegicus GN=Cct5 PE=1 SV=1	tr|A7RGP0|A7RGP0_NEMVE Predicted protein OS=Nematostella vectensis GN=v1g233945 PE=3 SV=1	PF00118.19	Cpn60_TCP1
HAEP_T-CDS_v02_1090
HAEP_T-CDS_v02_10900					PTHR23113:SF51	RAS GTP EXCHANGE FACTOR
HAEP_T-CDS_v02_10901	sp|P28818|RGRF1_RAT Ras-specific guanine nucleotide-releasing factor 1 OS=Rattus norvegicus GN=Rasgrf1 PE=1 SV=1		PF00169.24,PF00621.15	PH,RhoGEF
HAEP_T-CDS_v02_10902
HAEP_T-CDS_v02_10903
HAEP_T-CDS_v02_10904
HAEP_T-CDS_v02_10905					PTHR23050	CALCIUM BINDING PROTEIN
HAEP_T-CDS_v02_10906	sp|P27166|CALM_STYLE Calmodulin OS=Stylonychia lemnae PE=3 SV=2	tr|A7RPI8|A7RPI8_NEMVE Predicted protein OS=Nematostella vectensis GN=v1g239788 PE=4 SV=1	PF00036.27,PF13405.1	efhand,EF_hand_4	PTHR24012:SF10	SUBFAMILY NOT NAMED
HAEP_T-CDS_v02_10907	sp|Q920Q6|MSI2H_MOUSE RNA-binding protein Musashi homolog 2 OS=Mus musculus GN=Msi2 PE=1 SV=1	tr|A7S8S5|A7S8S5_NEMVE Predicted protein (Fragment) OS=Nematostella vectensis GN=v1g108947 PE=4 SV=1	PF00076.17,PF00076.17	RRM_1,RRM_1	PTHR21255:SF7	SUBFAMILY NOT NAMED
HAEP_T-CDS_v02_10908	sp|Q9CQ66|TC1D2_MOUSE Tctex1 domain-containing protein 2 OS=Mus musculus GN=Tctex1d2 PE=2 SV=1	tr|A7SEG2|A7SEG2_NEMVE Predicted protein OS=Nematostella vectensis GN=v1g115245 PE=4 SV=1	PF03645.8	Tctex-1	PTHR21738	UNCHARACTERIZED
HAEP_T-CDS_v02_10909	sp|A7SL20|RRP36_NEMVE Ribosomal RNA processing protein 36 homolog OS=Nematostella vectensis GN=v1g245966 PE=3 SV=1	sp|A7SL20|RRP36_NEMVE Ribosomal RNA processing protein 36 homolog OS=Nematostella vectensis GN=v1g245966 PE=3 SV=1	PF06102.7	DUF947
HAEP_T-CDS_v02_1091					PTHR13674:SF1	SUBFAMILY NOT NAMED
HAEP_T-CDS_v02_10910
HAEP_T-CDS_v02_10911					PTHR23415	CYCLIN-DEPENDENT KINASES REGULATORY SUBUNIT/60S RIBOSOME SUBUNIT BIOGENESIS PROTEIN NIP7
HAEP_T-CDS_v02_10912	sp|P61025|CKS1_MOUSE Cyclin-dependent kinases regulatory subunit 1 OS=Mus musculus GN=Cks1b PE=2 SV=1	tr|A7S6M4|A7S6M4_NEMVE Predicted protein OS=Nematostella vectensis GN=v1g232792 PE=4 SV=1	PF01111.14	CKS	PTHR24050:SF6	SUBFAMILY NOT NAMED
HAEP_T-CDS_v02_10913	sp|Q4LDE5|SVEP1_HUMAN Sushi, von Willebrand factor type A, EGF and pentraxin domain-containing protein 1 OS=Homo sapiens GN=SVEP1 PE=1 SV=3	tr|A7SNM7|A7SNM7_NEMVE Predicted protein (Fragment) OS=Nematostella vectensis GN=v1g125015 PE=4 SV=1	PF02494.11,PF07699.8,PF07699.8,PF07699.8,PF00008.22	HYR,GCC2_GCC3,GCC2_GCC3,GCC2_GCC3,EGF	PTHR24416	TYROSINE-PROTEIN KINASE RECEPTOR
HAEP_T-CDS_v02_10914	sp|P29318|EPHA3_CHICK Ephrin type-A receptor 3 OS=Gallus gallus GN=EPHA3 PE=1 SV=1	tr|A7S5K8|A7S5K8_NEMVE Predicted protein OS=Nematostella vectensis GN=v1g234961 PE=3 SV=1	PF07714.12	Pkinase_Tyr	PTHR24073:SF287	SUBFAMILY NOT NAMED
HAEP_T-CDS_v02_10915	sp|P57729|RAB38_HUMAN Ras-related protein Rab-38 OS=Homo sapiens GN=RAB38 PE=1 SV=1	tr|A7RV03|A7RV03_NEMVE Predicted protein OS=Nematostella vectensis GN=v1g202545 PE=4 SV=1	PF00071.17	Ras
HAEP_T-CDS_v02_10916
HAEP_T-CDS_v02_10917
HAEP_T-CDS_v02_10918			PF01335.16	DED	PTHR24240	OPSIN
HAEP_T-CDS_v02_10919		tr|A7S651|A7S651_NEMVE Predicted protein OS=Nematostella vectensis GN=v1g243139 PE=4 SV=1	PF00001.16	7tm_1	PTHR24115	FAMILY NOT NAMED
HAEP_T-CDS_v02_1092	sp|P35978|KINH_STRPU Kinesin heavy chain OS=Strongylocentrotus purpuratus PE=2 SV=1	tr|A7RLG6|A7RLG6_NEMVE Predicted protein (Fragment) OS=Nematostella vectensis GN=v1g85870 PE=3 SV=1	PF00225.18	Kinesin
HAEP_T-CDS_v02_10920					PTHR13401:SF0	SUBFAMILY NOT NAMED
HAEP_T-CDS_v02_10921	sp|Q6P2W7|LTOR1_XENTR Ragulator complex protein LAMTOR1 OS=Xenopus tropicalis GN=lamtor1 PE=2 SV=1	tr|A7RFI0|A7RFI0_NEMVE Predicted protein OS=Nematostella vectensis GN=v1g237860 PE=4 SV=1			PTHR12741	LYST-INTERACTING PROTEIN LIP5 (DOPAMINE RESPONSIVE PROTEIN DRG-1)
HAEP_T-CDS_v02_10922	sp|Q9CR26|VTA1_MOUSE Vacuolar protein sorting-associated protein VTA1 homolog OS=Mus musculus GN=Vta1 PE=1 SV=1	tr|A7RV00|A7RV00_NEMVE Predicted protein OS=Nematostella vectensis GN=v1g94572 PE=4 SV=1	PF04652.11,PF04652.11	DUF605,DUF605
HAEP_T-CDS_v02_10923					PTHR12772	DNA REPLICATION COMPLEX GINS PROTEIN PSF2
HAEP_T-CDS_v02_10924	sp|Q9D600|PSF2_MOUSE DNA replication complex GINS protein PSF2 OS=Mus musculus GN=Gins2 PE=1 SV=1	tr|A7SQT9|A7SQT9_NEMVE DNA replication complex GINS protein PSF2 OS=Nematostella vectensis GN=v1g173306 PE=3 SV=1	PF05916.6	Sld5	PTHR10972:SF50	OXYSTEROL-BINDING PROTEIN-RELATED PROTEIN 8
HAEP_T-CDS_v02_10925	sp|Q9BZF1|OSBL8_HUMAN Oxysterol-binding protein-related protein 8 OS=Homo sapiens GN=OSBPL8 PE=1 SV=3	tr|A7SK18|A7SK18_NEMVE Oxysterol-binding protein (Fragment) OS=Nematostella vectensis GN=v1g50345 PE=3 SV=1	PF00169.24,PF01237.13	PH,Oxysterol_BP	PTHR24055	MITOGEN-ACTIVATED PROTEIN KINASE
HAEP_T-CDS_v02_10926	sp|O02812|MK14_CANFA Mitogen-activated protein kinase 14 OS=Canis familiaris GN=MAPK14 PE=2 SV=3	tr|A7RNM4|A7RNM4_NEMVE Predicted protein OS=Nematostella vectensis GN=v1g180219 PE=4 SV=1	PF00069.20	Pkinase	PTHR13680	FAMILY NOT NAMED
HAEP_T-CDS_v02_10927			PF09360.5	zf-CDGSH
HAEP_T-CDS_v02_10928					PTHR24198	ANKYRIN REPEAT AND PROTEIN KINASE DOMAIN-CONTAINING PROTEIN
HAEP_T-CDS_v02_10929	sp|Q9J516|V219_FOWPN Putative ankyrin repeat protein FPV219 OS=Fowlpox virus (strain NVSL) GN=FPV219 PE=4 SV=1		PF12796.2	Ank_2
HAEP_T-CDS_v02_1093					PTHR24060:SF32	SUBFAMILY NOT NAMED
HAEP_T-CDS_v02_10930	sp|P70579|GRM8_RAT Metabotropic glutamate receptor 8 OS=Rattus norvegicus GN=Grm8 PE=1 SV=1	tr|A7S0J8|A7S0J8_NEMVE Predicted protein (Fragment) OS=Nematostella vectensis GN=v1g21060 PE=3 SV=1	PF01094.23,PF07562.9	ANF_receptor,NCD3G	PTHR31873:SF0	SUBFAMILY NOT NAMED
HAEP_T-CDS_v02_10931	sp|Q66I59|ASPD_DANRE Putative L-aspartate dehydrogenase OS=Danio rerio GN=aspdh PE=2 SV=1	tr|A7S563|A7S563_NEMVE Predicted protein OS=Nematostella vectensis GN=v1g166591 PE=4 SV=1	PF03447.11,PF01958.13	NAD_binding_3,DUF108	PTHR32395	FAMILY NOT NAMED
HAEP_T-CDS_v02_10932					PTHR23176	RHO/RAC/CDC GTPASE-ACTIVATING PROTEIN
HAEP_T-CDS_v02_10933	sp|Q9CXP4|RHG08_MOUSE Rho GTPase-activating protein 8 OS=Mus musculus GN=Arhgap8 PE=2 SV=3	sp|A7T167|GDAP2_NEMVE Protein GDAP2 homolog OS=Nematostella vectensis GN=gdap2 PE=3 SV=1	PF13716.1	CRAL_TRIO_2	PTHR10865	METASTASIS-ASSOCIATED PROTEIN AND MESODERM INDUCTION EARLY RESPONSE PROTEIN
HAEP_T-CDS_v02_10934	sp|Q7T105|MIER1_XENLA Mesoderm induction early response protein 1 OS=Xenopus laevis GN=mier1 PE=2 SV=1		PF01448.19	ELM2
HAEP_T-CDS_v02_10935					PTHR13246	ENDO BETA N-ACETYLGLUCOSAMINIDASE
HAEP_T-CDS_v02_10936	sp|Q8BX80|ENASE_MOUSE Cytosolic endo-beta-N-acetylglucosaminidase OS=Mus musculus GN=Engase PE=2 SV=1	tr|A7SHH3|A7SHH3_NEMVE Predicted protein (Fragment) OS=Nematostella vectensis GN=v1g118606 PE=4 SV=1	PF03644.8	Glyco_hydro_85
HAEP_T-CDS_v02_10937		tr|Q6UDX2|Q6UDX2_9CNID Poly-gamma-glutamate synthesis protein OS=Hydra magnipapillata PE=2 SV=1			PTHR11349	NUCLEOSIDE DIPHOSPHATE KINASE
HAEP_T-CDS_v02_10938	sp|P56597|NDK5_HUMAN Nucleoside diphosphate kinase homolog 5 OS=Homo sapiens GN=NME5 PE=1 SV=1	tr|A7SAT1|A7SAT1_NEMVE Predicted protein OS=Nematostella vectensis GN=v1g244029 PE=3 SV=1	PF00334.14,PF05186.8	NDK,Dpy-30	PTHR10099	PHOSPHORIBOSYLFORMYLGLYCINAMIDINE SYNTHASE
HAEP_T-CDS_v02_10939	sp|O15067|PUR4_HUMAN Phosphoribosylformylglycinamidine synthase OS=Homo sapiens GN=PFAS PE=1 SV=4	tr|A7RFF5|A7RFF5_NEMVE Predicted protein OS=Nematostella vectensis GN=v1g79992 PE=4 SV=1	PF00586.19,PF02769.17	AIRS,AIRS_C
HAEP_T-CDS_v02_1094					PTHR13069:SF11	SUBFAMILY NOT NAMED
HAEP_T-CDS_v02_10940	sp|Q6IQE9|ALKB6_DANRE Probable alpha-ketoglutarate-dependent dioxygenase ABH6 OS=Danio rerio GN=alkbh6 PE=2 SV=1	tr|A7SIA5|A7SIA5_NEMVE Predicted protein OS=Nematostella vectensis GN=v1g119331 PE=4 SV=1	PF13532.1	2OG-FeII_Oxy_2	PTHR10336:SF8	1-PHOSPHATIDYLINOSITOL-4,5-BISPHOSPHATE PHOSPHODIESTERASE BETA-4
HAEP_T-CDS_v02_10941	sp|P25455|PIP1_DROME 1-phosphatidylinositol 4,5-bisphosphate phosphodiesterase classes I and II OS=Drosophila melanogaster GN=Plc21C PE=2 SV=3	tr|O97035|O97035_HYDVU PLC-betaH1 OS=Hydra vulgaris PE=2 SV=1	PF00168.25	C2
HAEP_T-CDS_v02_10942	sp|B0BM24|F161A_XENTR Protein FAM161A OS=Xenopus tropicalis GN=fam161a PE=2 SV=1	tr|A7S7M5|A7S7M5_NEMVE Predicted protein OS=Nematostella vectensis GN=v1g243395 PE=4 SV=1			PTHR11712:SF128	SUBFAMILY NOT NAMED
HAEP_T-CDS_v02_10943	sp|Q9NWU1|OXSM_HUMAN 3-oxoacyl-[acyl-carrier-protein] synthase, mitochondrial OS=Homo sapiens GN=OXSM PE=1 SV=1	tr|A7SG79|A7SG79_NEMVE 3-oxoacyl-[acyl-carrier-protein] synthase (Fragment) OS=Nematostella vectensis GN=v1g117182 PE=3 SV=1	PF00109.21,PF02801.17	ketoacyl-synt,Ketoacyl-synt_C	PTHR23172	AUXILIN/CYCLIN G-ASSOCIATED KINASE-RELATED
HAEP_T-CDS_v02_10944	sp|O14976|GAK_HUMAN Cyclin-G-associated kinase OS=Homo sapiens GN=GAK PE=1 SV=2	tr|A7RX98|A7RX98_NEMVE Predicted protein (Fragment) OS=Nematostella vectensis GN=v1g96644 PE=4 SV=1	PF10409.4	PTEN_C2
HAEP_T-CDS_v02_10945
HAEP_T-CDS_v02_10946					PTHR24064	FAMILY NOT NAMED
HAEP_T-CDS_v02_10947	sp|O76082|S22A5_HUMAN Solute carrier family 22 member 5 OS=Homo sapiens GN=SLC22A5 PE=1 SV=1	tr|A7SHW2|A7SHW2_NEMVE Predicted protein (Fragment) OS=Nematostella vectensis GN=v1g118993 PE=4 SV=1	PF00083.19	Sugar_tr
HAEP_T-CDS_v02_10948					PTHR16155	FAMILY NOT NAMED
HAEP_T-CDS_v02_10949	sp|Q5K651|SAMD9_HUMAN Sterile alpha motif domain-containing protein 9 OS=Homo sapiens GN=SAMD9 PE=1 SV=1				PTHR24249	HISTAMINE RECEPTOR-RELATED G-PROTEIN COUPLED RECEPTOR
HAEP_T-CDS_v02_1095	sp|Q91175|ADA1A_ORYLA Alpha-1A adrenergic receptor OS=Oryzias latipes GN=adra1a PE=3 SV=1	tr|A7SI86|A7SI86_NEMVE Predicted protein OS=Nematostella vectensis GN=v1g212680 PE=3 SV=1	PF00001.16	7tm_1
HAEP_T-CDS_v02_10950					PTHR12599	PTERIN-4-ALPHA-CARBINOLAMINE DEHYDRATASE
HAEP_T-CDS_v02_10951	sp|P0C8L6|PHS_HYPDU Probable pterin-4-alpha-carbinolamine dehydratase OS=Hypsibius dujardini GN=Pcd PE=3 SV=1	tr|A7RIT0|A7RIT0_NEMVE Predicted protein OS=Nematostella vectensis GN=v1g238606 PE=3 SV=1	PF01329.14	Pterin_4a	PTHR16263:SF2	SUBFAMILY NOT NAMED
HAEP_T-CDS_v02_10952	sp|A3KPN8|TTC38_DANRE Tetratricopeptide repeat protein 38 OS=Danio rerio GN=ttc38 PE=3 SV=1	tr|A7RFK6|A7RFK6_NEMVE Predicted protein OS=Nematostella vectensis GN=v1g157950 PE=4 SV=1			PTHR24402:SF139	SUBFAMILY NOT NAMED
HAEP_T-CDS_v02_10953	sp|P35789|ZNF93_HUMAN Zinc finger protein 93 OS=Homo sapiens GN=ZNF93 PE=2 SV=4	tr|A7S550|A7S550_NEMVE Predicted protein (Fragment) OS=Nematostella vectensis GN=v1g27312 PE=4 SV=1	PF00096.21,PF13465.1,PF13465.1	zf-C2H2,zf-H2C2_2,zf-H2C2_2	PTHR10454	CASPASE
HAEP_T-CDS_v02_10954	sp|Q5IS99|CASP3_SAIBB Caspase-3 OS=Saimiri boliviensis boliviensis GN=CASP3 PE=2 SV=1	tr|Q9GV88|Q9GV88_HYDVU Caspase 3B OS=Hydra vulgaris PE=2 SV=1	PF00656.17	Peptidase_C14
HAEP_T-CDS_v02_10955					PTHR12691:SF4	SUBFAMILY NOT NAMED
HAEP_T-CDS_v02_10956	sp|Q5RIW8|MED23_DANRE Mediator of RNA polymerase II transcription subunit 23 OS=Danio rerio GN=med23 PE=2 SV=2	tr|A7SV64|A7SV64_NEMVE Predicted protein (Fragment) OS=Nematostella vectensis GN=v1g133667 PE=4 SV=1	PF11573.3	Med23	PTHR13950:SF1	RABCONNECTIN
HAEP_T-CDS_v02_10957	sp|Q8TDJ6|DMXL2_HUMAN DmX-like protein 2 OS=Homo sapiens GN=DMXL2 PE=1 SV=2		PF00400.27,PF00400.27	WD40,WD40	PTHR31981:SF1	SUBFAMILY NOT NAMED
HAEP_T-CDS_v02_10958	sp|Q66HW4|NCUG1_DANRE Lysosomal protein NCU-G1 OS=Danio rerio GN=si:dkey-263h23.3 PE=2 SV=1	tr|A7SF52|A7SF52_NEMVE Predicted protein OS=Nematostella vectensis GN=v1g244838 PE=4 SV=1			PTHR24256	TRANSMEMBRANE PROTEASE, SERINE
HAEP_T-CDS_v02_10959	sp|Q9ES87|PRSS8_RAT Prostasin OS=Rattus norvegicus GN=Prss8 PE=2 SV=3	tr|A7SX50|A7SX50_NEMVE Predicted protein OS=Nematostella vectensis GN=v1g236044 PE=3 SV=1	PF01549.19,PF00089.21	ShK,Trypsin
HAEP_T-CDS_v02_1096		tr|A7SL45|A7SL45_NEMVE Predicted protein OS=Nematostella vectensis GN=v1g213968 PE=4 SV=1			PTHR23287:SF3	SUBFAMILY NOT NAMED
HAEP_T-CDS_v02_10960	sp|O15040|TCPR2_HUMAN Tectonin beta-propeller repeat-containing protein 2 OS=Homo sapiens GN=TECPR2 PE=1 SV=4		PF03178.10	CPSF_A
HAEP_T-CDS_v02_10961					PTHR10799:SF63	TRANSCRIPTION TERMINATION FACTOR 2 (RNA POLYMERASE II TERMINATION FACTOR)
HAEP_T-CDS_v02_10962	sp|Q5NC05|TTF2_MOUSE Transcription termination factor 2 OS=Mus musculus GN=Ttf2 PE=1 SV=2	tr|A7S9J4|A7S9J4_NEMVE Predicted protein OS=Nematostella vectensis GN=v1g229706 PE=4 SV=1	PF00271.26	Helicase_C
HAEP_T-CDS_v02_10963					PTHR13847:SF12	FAD OXIDOREDUCTASE
HAEP_T-CDS_v02_10964	sp|Q6DCP1|FXRD1_XENLA FAD-dependent oxidoreductase domain-containing protein 1 OS=Xenopus laevis GN=foxred1 PE=2 SV=1	tr|A7T8B3|A7T8B3_NEMVE Predicted protein OS=Nematostella vectensis GN=v1g195930 PE=4 SV=1	PF01266.19	DAO	PTHR10799:SF391	SUBFAMILY NOT NAMED
HAEP_T-CDS_v02_10965	sp|Q7TPQ3|SHPRH_MOUSE E3 ubiquitin-protein ligase SHPRH OS=Mus musculus GN=Shprh PE=1 SV=1	tr|A7RSV8|A7RSV8_NEMVE Predicted protein OS=Nematostella vectensis GN=v1g162318 PE=4 SV=1	PF00176.18	SNF2_N	PTHR22880:SF60	PUTATIVE UNCHARACTERIZED PROTEIN
HAEP_T-CDS_v02_10966					PTHR13604	DC12-RELATED
HAEP_T-CDS_v02_10967	sp|Q5ZJT1|CC037_CHICK UPF0361 protein C3orf37 homolog OS=Gallus gallus GN=RCJMB04_15p13 PE=2 SV=1	tr|A7RYZ1|A7RYZ1_NEMVE Predicted protein (Fragment) OS=Nematostella vectensis GN=v1g98333 PE=4 SV=1	PF02586.9	DUF159	PTHR13720:SF6	SUBFAMILY NOT NAMED
HAEP_T-CDS_v02_10968	sp|Q96MT7|WDR52_HUMAN WD repeat-containing protein 52 OS=Homo sapiens GN=WDR52 PE=1 SV=1	tr|A7RIZ6|A7RIZ6_NEMVE Predicted protein (Fragment) OS=Nematostella vectensis GN=v1g83511 PE=4 SV=1	PF00400.27,PF00400.27	WD40,WD40
HAEP_T-CDS_v02_10969
HAEP_T-CDS_v02_1097
HAEP_T-CDS_v02_10970	sp|Q54NA6|MYBL_DICDI Myb-like protein L OS=Dictyostelium discoideum GN=mybL PE=3 SV=1	tr|A7S5L7|A7S5L7_NEMVE Predicted protein OS=Nematostella vectensis GN=v1g243027 PE=4 SV=1			PTHR24199	FAMILY NOT NAMED
HAEP_T-CDS_v02_10971	sp|Q9Z2X3|PSD10_RAT 26S proteasome non-ATPase regulatory subunit 10 OS=Rattus norvegicus GN=Psmd10 PE=2 SV=1	tr|I1YAQ9|I1YAQ9_9CNID Ankyrin repeat protein Diego OS=Clytia hemisphaerica PE=2 SV=1	PF12796.2,PF12796.2	Ank_2,Ank_2
HAEP_T-CDS_v02_10972			PF01549.19	ShK	PTHR18834:SF1	SUBFAMILY NOT NAMED
HAEP_T-CDS_v02_10973	sp|Q9HD15|SRA1_HUMAN Steroid receptor RNA activator 1 OS=Homo sapiens GN=SRA1 PE=1 SV=1	tr|A7RFY5|A7RFY5_NEMVE Predicted protein OS=Nematostella vectensis GN=v1g237962 PE=4 SV=1	PF07304.6	SRA1	PTHR11695:SF28	TUMOR PROTEIN P53 INDUCIBLE PROTEIN 3 (QUINONE OXIDOREDUCTASE HOMOLOG)
HAEP_T-CDS_v02_10974	sp|Q53FA7|QORX_HUMAN Quinone oxidoreductase PIG3 OS=Homo sapiens GN=TP53I3 PE=1 SV=2	tr|A7T010|A7T010_NEMVE Predicted protein OS=Nematostella vectensis GN=v1g220205 PE=4 SV=1	PF00107.21	ADH_zinc_N
HAEP_T-CDS_v02_10975
HAEP_T-CDS_v02_10976					PTHR15245:SF7	SYMPLEKIN
HAEP_T-CDS_v02_10977	sp|Q80X82|SYMPK_MOUSE Symplekin OS=Mus musculus GN=Sympk PE=1 SV=1	tr|A7STE5|A7STE5_NEMVE Predicted protein (Fragment) OS=Nematostella vectensis GN=v1g131016 PE=4 SV=1	PF11935.3	DUF3453	PTHR13395	SISTER CHROMATID COHESION PROTEIN DCC1-RELATED
HAEP_T-CDS_v02_10978	sp|Q6GMB0|DCC1_XENLA Sister chromatid cohesion protein DCC1 OS=Xenopus laevis GN=dscc1 PE=2 SV=1	tr|A7SXS6|A7SXS6_NEMVE Predicted protein OS=Nematostella vectensis GN=v1g137132 PE=4 SV=1	PF09724.4	DUF2036	PTHR10177:SF63	CYCLIN-J-LIKE PROTEIN
HAEP_T-CDS_v02_10979	sp|Q3TZI6|CCNJ_MOUSE Cyclin-J OS=Mus musculus GN=Ccnj PE=2 SV=2	tr|Q52UM8|Q52UM8_HYDEC Cyclin J OS=Hydractinia echinata PE=2 SV=1	PF00134.18,PF02984.14	Cyclin_N,Cyclin_C	PTHR12415	TYROSYL-DNA PHOSPHODIESTERASE 1
HAEP_T-CDS_v02_1098	sp|Q8BJ37|TYDP1_MOUSE Tyrosyl-DNA phosphodiesterase 1 OS=Mus musculus GN=Tdp1 PE=2 SV=2	tr|A7RP14|A7RP14_NEMVE Predicted protein (Fragment) OS=Nematostella vectensis GN=v1g88621 PE=4 SV=1	PF10283.4,PF06087.7	zf-CCHH,Tyr-DNA_phospho
HAEP_T-CDS_v02_10980
HAEP_T-CDS_v02_10981					PTHR24198	ANKYRIN REPEAT AND PROTEIN KINASE DOMAIN-CONTAINING PROTEIN
HAEP_T-CDS_v02_10982			PF12796.2	Ank_2	PTHR12011	G-PROTEIN COUPLED RECEPTOR
HAEP_T-CDS_v02_10983	sp|Q9Z173|LPHN3_RAT Latrophilin-3 OS=Rattus norvegicus GN=Lphn3 PE=2 SV=1	tr|A7SP31|A7SP31_NEMVE Predicted protein (Fragment) OS=Nematostella vectensis GN=v1g125574 PE=4 SV=1	PF00002.19	7tm_2	PTHR10183:SF22	CALPAIN 7
HAEP_T-CDS_v02_10984			PF01067.17	Calpain_III
HAEP_T-CDS_v02_10985			PF08213.6	DUF1713
HAEP_T-CDS_v02_10986
HAEP_T-CDS_v02_10987			PF05463.6	Sclerostin
HAEP_T-CDS_v02_10988
HAEP_T-CDS_v02_10989					PTHR15237	DNA REPAIR PROTEIN RAD9
HAEP_T-CDS_v02_1099	sp|Q5E9X8|RAD9B_BOVIN Cell cycle checkpoint control protein RAD9B OS=Bos taurus GN=RAD9B PE=2 SV=1	tr|A7SKA2|A7SKA2_NEMVE Predicted protein OS=Nematostella vectensis GN=v1g121468 PE=4 SV=1	PF04139.8	Rad9	PTHR24070	FAMILY NOT NAMED
HAEP_T-CDS_v02_10990	sp|Q55CB0|RASU_DICDI Ras-like protein rasU OS=Dictyostelium discoideum GN=rasU PE=3 SV=1	sp|P38976|RAS2_HYDVU Ras-like protein RAS2 OS=Hydra vulgaris GN=RAS2 PE=2 SV=1	PF00071.17	Ras	PTHR15711	RAP GTPASE-ACTIVATING PROTEIN
HAEP_T-CDS_v02_10991	sp|Q5ZJY3|GARL3_CHICK GTPase-activating Rap/Ran-GAP domain-like protein 3 OS=Gallus gallus GN=GARNL3 PE=2 SV=1	tr|A7SIF7|A7SIF7_NEMVE Predicted protein (Fragment) OS=Nematostella vectensis GN=v1g119459 PE=4 SV=1	PF02145.10	Rap_GAP
HAEP_T-CDS_v02_10992					PTHR20978	FAMILY NOT NAMED
HAEP_T-CDS_v02_10993	sp|Q9BWJ5|SF3B5_HUMAN Splicing factor 3B subunit 5 OS=Homo sapiens GN=SF3B5 PE=1 SV=1	tr|A7SCP5|A7SCP5_NEMVE Predicted protein OS=Nematostella vectensis GN=v1g237113 PE=4 SV=1	PF07189.6	SF3b10	PTHR24242	G-PROTEIN COUPLED RECEPTOR
HAEP_T-CDS_v02_10994			PF00001.16	7tm_1	PTHR10871:SF2	40S RIBOSOMAL PROTEIN S18
HAEP_T-CDS_v02_10995	sp|Q8ISP0|RS18_BRABE 40S ribosomal protein S18 OS=Branchiostoma belcheri GN=RPS18 PE=2 SV=1	tr|A7SH82|A7SH82_NEMVE Predicted protein OS=Nematostella vectensis GN=v1g245261 PE=3 SV=1	PF00416.17	Ribosomal_S13	PTHR13378	RAGULATOR COMPLEX PROTEIN LAMTOR3
HAEP_T-CDS_v02_10996			PF08923.5	MAPKK1_Int	PTHR13168	ASSOCIATE OF C-MYC (AMY-1)
HAEP_T-CDS_v02_10997	sp|Q5R7A8|MYCBP_PONAB C-Myc-binding protein OS=Pongo abelii GN=MYCBP PE=3 SV=3	tr|A7S2N6|A7S2N6_NEMVE Predicted protein OS=Nematostella vectensis GN=v1g236875 PE=4 SV=1
HAEP_T-CDS_v02_10998
HAEP_T-CDS_v02_10999
HAEP_T-CDS_v02_11					PTHR11772	ASPARAGINE SYNTHETASE
HAEP_T-CDS_v02_110	sp|Q5ZJU3|ASNS_CHICK Asparagine synthetase [glutamine-hydrolyzing] OS=Gallus gallus GN=ASNS PE=2 SV=3	tr|A7RXD3|A7RXD3_NEMVE Asparagine synthetase OS=Nematostella vectensis GN=v1g163815 PE=4 SV=1	PF13537.1	GATase_7	PTHR11256:SF9	APOPTOSIS REGULATOR BAX
HAEP_T-CDS_v02_1100	sp|Q07812|BAX_HUMAN Apoptosis regulator BAX OS=Homo sapiens GN=BAX PE=1 SV=1	tr|A7S0T4|A7S0T4_NEMVE Predicted protein (Fragment) OS=Nematostella vectensis GN=v1g100129 PE=4 SV=1	PF00452.14	Bcl-2
HAEP_T-CDS_v02_11000					PTHR14948	NG5
HAEP_T-CDS_v02_11001		tr|A7RUC7|A7RUC7_NEMVE Predicted protein OS=Nematostella vectensis GN=v1g240761 PE=4 SV=1	PF04505.7	CD225	PTHR24012:SF17	SUBFAMILY NOT NAMED
HAEP_T-CDS_v02_11002	sp|Q9VVE5|MSIR6_DROME RNA-binding protein Musashi homolog Rbp6 OS=Drosophila melanogaster GN=Rbp6 PE=2 SV=3	tr|A7S8S5|A7S8S5_NEMVE Predicted protein (Fragment) OS=Nematostella vectensis GN=v1g108947 PE=4 SV=1	PF00076.17	RRM_1
HAEP_T-CDS_v02_11003		tr|Q6UDX2|Q6UDX2_9CNID Poly-gamma-glutamate synthesis protein OS=Hydra magnipapillata PE=2 SV=1	PF09587.5	PGA_cap
HAEP_T-CDS_v02_11004					PTHR10343	5'-AMP-ACTIVATED PROTEIN KINASE , BETA SUBUNIT
HAEP_T-CDS_v02_11005	sp|Q6PAM0|AAKB2_MOUSE 5'-AMP-activated protein kinase subunit beta-2 OS=Mus musculus GN=Prkab2 PE=1 SV=1	tr|A7SRX9|A7SRX9_NEMVE Predicted protein OS=Nematostella vectensis GN=v1g192874 PE=4 SV=1	PF04739.10	AMPKBI	PTHR10574:SF5	SUBFAMILY NOT NAMED
HAEP_T-CDS_v02_11006	sp|A1XQX0|NR1AA_DANRE Neurexin-1a-alpha OS=Danio rerio GN=nrxn1a PE=2 SV=1	tr|A7RM09|A7RM09_NEMVE Predicted protein OS=Nematostella vectensis GN=v1g199083 PE=4 SV=1	PF02210.19,PF02210.19	Laminin_G_2,Laminin_G_2
HAEP_T-CDS_v02_11007
HAEP_T-CDS_v02_11008
HAEP_T-CDS_v02_11009					PTHR14950:SF3	DICER-1
HAEP_T-CDS_v02_1101	sp|Q25BN1|DICER_CHICK Endoribonuclease Dicer OS=Gallus gallus GN=DICER1 PE=2 SV=3	tr|A7RWA7|A7RWA7_NEMVE Predicted protein (Fragment) OS=Nematostella vectensis GN=v1g95706 PE=4 SV=1	PF00270.24,PF00271.26,PF03368.9,PF02170.17	DEAD,Helicase_C,dsRNA_bind,PAZ	PTHR19368:SF5	SYNAPTONEMAL COMPLEX PROTEIN 3
HAEP_T-CDS_v02_11010		tr|J9SPZ8|J9SPZ8_HYDVU Synaptonemal complex protein 3 OS=Hydra vulgaris GN=Sycp3 PE=2 SV=1	PF04803.7	Cor1
HAEP_T-CDS_v02_11011					PTHR12307	PROTEIN PHOSPHATASE 1 BINDING PROTEIN
HAEP_T-CDS_v02_11012			PF03370.8	CBM_21
HAEP_T-CDS_v02_11013
HAEP_T-CDS_v02_11014
HAEP_T-CDS_v02_11015
HAEP_T-CDS_v02_11016					PTHR19353:SF7	SUBFAMILY NOT NAMED
HAEP_T-CDS_v02_11017	sp|Q43469|SLD1_HELAN Delta(8)-fatty-acid desaturase OS=Helianthus annuus GN=sld1 PE=1 SV=1	tr|A7RJB6|A7RJB6_NEMVE Predicted protein OS=Nematostella vectensis GN=v1g178696 PE=4 SV=1	PF00173.23,PF00487.19	Cyt-b5,FA_desaturase
HAEP_T-CDS_v02_11018		tr|I3V7X2|I3V7X2_HYDVU Transcription factor Dll OS=Hydra vulgaris PE=2 SV=1			PTHR24003	MAJOR FACILITATOR SUPERFAMILY DOMAIN-CONTAINING PROTEIN-RELATED
HAEP_T-CDS_v02_11019		tr|A7RFQ2|A7RFQ2_NEMVE Predicted protein OS=Nematostella vectensis GN=v1g237905 PE=4 SV=1	PF07690.11	MFS_1	PTHR22978	B-CELL TRANSLOCATION GENE
HAEP_T-CDS_v02_1102	sp|P34743|BTG1_CHICK Protein BTG1 OS=Gallus gallus GN=BTG1 PE=2 SV=1	tr|A7S3C6|A7S3C6_NEMVE Predicted protein OS=Nematostella vectensis GN=v1g206164 PE=4 SV=1	PF07742.7	BTG
HAEP_T-CDS_v02_11020	sp|Q924X7|STK33_MOUSE Serine/threonine-protein kinase 33 OS=Mus musculus GN=Stk33 PE=1 SV=2	tr|A7S6E0|A7S6E0_NEMVE Predicted protein OS=Nematostella vectensis GN=v1g106290 PE=4 SV=1
HAEP_T-CDS_v02_11021		tr|A7S4Q2|A7S4Q2_NEMVE Predicted protein OS=Nematostella vectensis GN=v1g206771 PE=4 SV=1
HAEP_T-CDS_v02_11022		tr|I3V7X2|I3V7X2_HYDVU Transcription factor Dll OS=Hydra vulgaris PE=2 SV=1
HAEP_T-CDS_v02_11023					PTHR10871:SF2	40S RIBOSOMAL PROTEIN S18
HAEP_T-CDS_v02_11024	sp|Q8ISP0|RS18_BRABE 40S ribosomal protein S18 OS=Branchiostoma belcheri GN=RPS18 PE=2 SV=1	tr|A7SH82|A7SH82_NEMVE Predicted protein OS=Nematostella vectensis GN=v1g245261 PE=3 SV=1	PF00416.17	Ribosomal_S13
HAEP_T-CDS_v02_11025
HAEP_T-CDS_v02_11026
HAEP_T-CDS_v02_11027		tr|G8H6N8|G8H6N8_HYDVU Xeroderma pigmentosum group A OS=Hydra vulgaris PE=2 SV=1			PTHR10848	MEIOTIC RECOMBINATION PROTEIN SPO11
HAEP_T-CDS_v02_11028
HAEP_T-CDS_v02_11029					PTHR10131	TNF RECEPTOR ASSOCIATED FACTOR
HAEP_T-CDS_v02_1103	sp|Q3MV19|TRF6A_XENLA TNF receptor-associated factor 6-A OS=Xenopus laevis GN=traf6-a PE=1 SV=1	tr|Q706I7|Q706I7_HYDEC TNF-receptor-associated factor 1 OS=Hydractinia echinata GN=traf1 PE=2 SV=1	PF13923.1,PF02176.13,PF02176.13	zf-C3HC4_2,zf-TRAF,zf-TRAF
HAEP_T-CDS_v02_11030
HAEP_T-CDS_v02_11031
HAEP_T-CDS_v02_11032
HAEP_T-CDS_v02_11033
HAEP_T-CDS_v02_11034
HAEP_T-CDS_v02_11035
HAEP_T-CDS_v02_11036
HAEP_T-CDS_v02_11037			PF00288.21	GHMP_kinases_N
HAEP_T-CDS_v02_11038
HAEP_T-CDS_v02_11039					PTHR10037:SF60	SODIUM LEAK CHANNEL NON-SELECTIVE PROTEIN
HAEP_T-CDS_v02_1104	sp|Q6Q760|NALCN_RAT Sodium leak channel non-selective protein OS=Rattus norvegicus GN=Nalcn PE=2 SV=1	tr|A7RTZ8|A7RTZ8_NEMVE Predicted protein (Fragment) OS=Nematostella vectensis GN=v1g93026 PE=4 SV=1	PF00520.26	Ion_trans
HAEP_T-CDS_v02_11040
HAEP_T-CDS_v02_11041
HAEP_T-CDS_v02_11042
HAEP_T-CDS_v02_11043
HAEP_T-CDS_v02_11044
HAEP_T-CDS_v02_11045
HAEP_T-CDS_v02_11046
HAEP_T-CDS_v02_11047		tr|A7SQL2|A7SQL2_NEMVE Predicted protein OS=Nematostella vectensis GN=v1g173232 PE=4 SV=1
HAEP_T-CDS_v02_11048					PTHR10877	POLYCYSTIN-RELATED
HAEP_T-CDS_v02_11049					PTHR10037	VOLTAGE-GATED CATION CHANNEL (CALCIUM AND SODIUM)
HAEP_T-CDS_v02_1105	sp|Q9W0Y8|SCN60_DROME Sodium channel protein 60E OS=Drosophila melanogaster GN=NaCP60E PE=2 SV=5	tr|I6NQ63|I6NQ63_9CNID Voltage-gated sodium channel Nav2.1 (Fragment) OS=Hydra magnipapillata PE=2 SV=1	PF00520.26,PF00520.26	Ion_trans,Ion_trans
HAEP_T-CDS_v02_11050					PTHR10913:SF13	FOLLISTATIN-RELATED PROTEIN 1 (FOLLISTATIN-LIKE 1)
HAEP_T-CDS_v02_11051
HAEP_T-CDS_v02_11052
HAEP_T-CDS_v02_11053
HAEP_T-CDS_v02_11054
HAEP_T-CDS_v02_11055
HAEP_T-CDS_v02_11056
HAEP_T-CDS_v02_11057
HAEP_T-CDS_v02_11058
HAEP_T-CDS_v02_11059
HAEP_T-CDS_v02_1106
HAEP_T-CDS_v02_11060			PF02174.12	IRS
HAEP_T-CDS_v02_11061
HAEP_T-CDS_v02_11062					PTHR12121:SF7	NOCTURNIN
HAEP_T-CDS_v02_11063	sp|P79942|NOCT_XENLA Nocturnin OS=Xenopus laevis GN=ccrn4l PE=2 SV=1	tr|A7SNM0|A7SNM0_NEMVE Predicted protein OS=Nematostella vectensis GN=v1g246401 PE=4 SV=1	PF03372.18	Exo_endo_phos	PTHR24249:SF89	SUBFAMILY NOT NAMED
HAEP_T-CDS_v02_11064			PF00001.16	7tm_1
HAEP_T-CDS_v02_11065					PTHR22727:SF4	SUBFAMILY NOT NAMED
HAEP_T-CDS_v02_11066		tr|A7SFU0|A7SFU0_NEMVE Predicted protein OS=Nematostella vectensis GN=v1g244980 PE=4 SV=1	PF07699.8	GCC2_GCC3
HAEP_T-CDS_v02_11067		tr|Q2EMV6|Q2EMV6_HYDVU Innexin 1 OS=Hydra vulgaris PE=2 SV=1	PF00876.13	Innexin	PTHR13130:SF3	SUBFAMILY NOT NAMED
HAEP_T-CDS_v02_11068		tr|A7RWD3|A7RWD3_NEMVE Predicted protein OS=Nematostella vectensis GN=v1g241152 PE=4 SV=1	PF11571.3	Med27	PTHR22726	OMA1 HOMOLOG, ZINC METALLOPEPTIDASE
HAEP_T-CDS_v02_11069	sp|E9QBI7|OMA1_DANRE Metalloendopeptidase OMA1, mitochondrial OS=Danio rerio GN=oma1 PE=3 SV=1	tr|A7SJG2|A7SJG2_NEMVE Predicted protein OS=Nematostella vectensis GN=v1g213202 PE=4 SV=1	PF01435.13	Peptidase_M48
HAEP_T-CDS_v02_1107					PTHR21711	KUB3-PROV PROTEIN
HAEP_T-CDS_v02_11070	sp|Q7T0P7|ATP23_XENLA Mitochondrial inner membrane protease ATP23 homolog OS=Xenopus laevis PE=2 SV=1	tr|A7SNL3|A7SNL3_NEMVE Predicted protein (Fragment) OS=Nematostella vectensis GN=v1g124990 PE=4 SV=1	PF09768.4	Peptidase_M76
HAEP_T-CDS_v02_11071					PTHR10131	TNF RECEPTOR ASSOCIATED FACTOR
HAEP_T-CDS_v02_11072	sp|Q6DJN2|TRF6B_XENLA TNF receptor-associated factor 6-B OS=Xenopus laevis GN=traf6-b PE=2 SV=1	tr|A7RGK7|A7RGK7_NEMVE Predicted protein OS=Nematostella vectensis GN=v1g227950 PE=4 SV=1	PF02176.13	zf-TRAF	PTHR24343	SERINE/THREONINE KINASE
HAEP_T-CDS_v02_11073	sp|Q9D2E1|TSSK3_MOUSE Testis-specific serine/threonine-protein kinase 3 OS=Mus musculus GN=Tssk3 PE=2 SV=1	tr|A7SGS0|A7SGS0_NEMVE Predicted protein OS=Nematostella vectensis GN=v1g212052 PE=4 SV=1	PF00069.20	Pkinase	PTHR19860:SF1	SUBFAMILY NOT NAMED
HAEP_T-CDS_v02_11074	sp|Q99973|TEP1_HUMAN Telomerase protein component 1 OS=Homo sapiens GN=TEP1 PE=1 SV=2	tr|A7STP2|A7STP2_NEMVE Predicted protein (Fragment) OS=Nematostella vectensis GN=v1g131326 PE=4 SV=1	PF13271.1	DUF4062
HAEP_T-CDS_v02_11075					PTHR23257:SF298	SUBFAMILY NOT NAMED
HAEP_T-CDS_v02_11076	sp|Q9NYL2|MLTK_HUMAN Mitogen-activated protein kinase kinase kinase MLT OS=Homo sapiens GN=MLTK PE=1 SV=3	tr|A7SIN7|A7SIN7_NEMVE Predicted protein (Fragment) OS=Nematostella vectensis GN=v1g11279 PE=3 SV=1	PF07714.12	Pkinase_Tyr
HAEP_T-CDS_v02_11077
HAEP_T-CDS_v02_11078
HAEP_T-CDS_v02_11079					PTHR11697:SF80	SUBFAMILY NOT NAMED
HAEP_T-CDS_v02_1108			PF14291.1	DUF4371	PTHR30047:SF1	SUBFAMILY NOT NAMED
HAEP_T-CDS_v02_11080	sp|P63696|Y941_MYCBO Uncharacterized transporter Mb0941 OS=Mycobacterium bovis (strain ATCC BAA-935 / AF2122/97) GN=Mb0941 PE=3 SV=1	tr|A7RJT4|A7RJT4_NEMVE Predicted protein OS=Nematostella vectensis GN=v1g238796 PE=4 SV=1	PF02028.12,PF04749.12	BCCT,PLAC8
HAEP_T-CDS_v02_11081
HAEP_T-CDS_v02_11082					PTHR22773:SF50	SUBFAMILY NOT NAMED
HAEP_T-CDS_v02_11083	sp|Q35099|NU5M_METSE NADH-ubiquinone oxidoreductase chain 5 OS=Metridium senile GN=ND5 PE=3 SV=1	tr|I3NLH5|I3NLH5_HYDVU NADH-ubiquinone oxidoreductase chain 5 OS=Hydra vulgaris GN=ND5 PE=3 SV=1	PF00361.15	Oxidored_q1	PTHR19241	ATP-BINDING CASSETTE TRANSPORTER
HAEP_T-CDS_v02_11084	sp|Q9H172|ABCG4_HUMAN ATP-binding cassette sub-family G member 4 OS=Homo sapiens GN=ABCG4 PE=2 SV=2	tr|A7SAC8|A7SAC8_NEMVE Predicted protein OS=Nematostella vectensis GN=v1g168315 PE=3 SV=1	PF00005.22	ABC_tran
HAEP_T-CDS_v02_11085
HAEP_T-CDS_v02_11086					PTHR23138	RAN BINDING PROTEIN
HAEP_T-CDS_v02_11087	sp|Q9ERU9|RBP2_MOUSE E3 SUMO-protein ligase RanBP2 OS=Mus musculus GN=Ranbp2 PE=1 SV=2	tr|A7SEF1|A7SEF1_NEMVE Predicted protein (Fragment) OS=Nematostella vectensis GN=v1g55822 PE=4 SV=1	PF00638.13	Ran_BP1
HAEP_T-CDS_v02_11088
HAEP_T-CDS_v02_11089
HAEP_T-CDS_v02_1109	sp|O76329|ACTNB_DICDI Interaptin OS=Dictyostelium discoideum GN=abpD PE=1 SV=1	tr|A7S9U7|A7S9U7_NEMVE Predicted protein OS=Nematostella vectensis GN=v1g208995 PE=4 SV=1			PTHR24356:SF121	SERINE/THREONINE-PROTEIN KINASE SGK3
HAEP_T-CDS_v02_11090	sp|Q5R7A7|SGK3_PONAB Serine/threonine-protein kinase Sgk3 OS=Pongo abelii GN=SGK3 PE=2 SV=1	tr|A7SEW2|A7SEW2_NEMVE Predicted protein (Fragment) OS=Nematostella vectensis GN=v1g115630 PE=4 SV=1	PF00787.19,PF00069.20	PX,Pkinase	PTHR13812:SF3	MU-CRYSTALLIN
HAEP_T-CDS_v02_11091	sp|Q28488|CRYM_MACFL Thiomorpholine-carboxylate dehydrogenase OS=Macropus fuliginosus GN=CRYM PE=2 SV=1	tr|A7SZA6|A7SZA6_NEMVE Predicted protein OS=Nematostella vectensis GN=v1g194939 PE=4 SV=1	PF02423.10	OCD_Mu_crystall
HAEP_T-CDS_v02_11092					PTHR24034	FAMILY NOT NAMED
HAEP_T-CDS_v02_11093	sp|P37889|FBLN2_MOUSE Fibulin-2 OS=Mus musculus GN=Fbln2 PE=1 SV=2	tr|A7RSD3|A7RSD3_NEMVE Predicted protein (Fragment) OS=Nematostella vectensis GN=v1g70073 PE=4 SV=1	PF00431.15,PF07645.10,PF07645.10,PF07645.10,PF00431.15,PF00431.15	CUB,EGF_CA,EGF_CA,EGF_CA,CUB,CUB
HAEP_T-CDS_v02_11094					PTHR24103:SF190	SUBFAMILY NOT NAMED
HAEP_T-CDS_v02_11095	sp|Q9C026|TRIM9_HUMAN E3 ubiquitin-protein ligase TRIM9 OS=Homo sapiens GN=TRIM9 PE=1 SV=1	tr|A7S7Q5|A7S7Q5_NEMVE Predicted protein OS=Nematostella vectensis GN=v1g107944 PE=4 SV=1			PTHR32342	ROPPORIN-1-RELATED
HAEP_T-CDS_v02_11096	sp|Q4V7T8|ROP1L_XENLA Ropporin-1-like protein OS=Xenopus laevis GN=ropn1l PE=2 SV=1	tr|A7RPJ8|A7RPJ8_NEMVE Predicted protein OS=Nematostella vectensis GN=v1g161278 PE=4 SV=1			PTHR10048:SF15	PHOSPHATIDYLINOSITOL 4-KINASE ALPHA
HAEP_T-CDS_v02_11097	sp|P42356|PI4KA_HUMAN Phosphatidylinositol 4-kinase alpha OS=Homo sapiens GN=PI4KA PE=1 SV=3	tr|A7S165|A7S165_NEMVE Predicted protein OS=Nematostella vectensis GN=v1g165173 PE=4 SV=1	PF00454.22	PI3_PI4_kinase
HAEP_T-CDS_v02_11098					PTHR18884	SEPTIN
HAEP_T-CDS_v02_11099			PF01926.18	MMR_HSR1	PTHR12411:SF149	CYSTEINE ENDOPEPTIDASE
HAEP_T-CDS_v02_111	sp|Q95029|CATL_DROME Cathepsin L OS=Drosophila melanogaster GN=Cp1 PE=2 SV=2	tr|A7RPY5|A7RPY5_NEMVE Predicted protein OS=Nematostella vectensis GN=v1g180651 PE=3 SV=1	PF00112.18	Peptidase_C1
HAEP_T-CDS_v02_1110					PTHR22706	UNCHARACTERIZED
HAEP_T-CDS_v02_11100	sp|Q9D552|SPT17_MOUSE Spermatogenesis-associated protein 17 OS=Mus musculus GN=Spata17 PE=2 SV=1	tr|A7SGZ0|A7SGZ0_NEMVE Predicted protein (Fragment) OS=Nematostella vectensis GN=v1g118058 PE=4 SV=1	PF00612.22,PF00612.22,PF00612.22	IQ,IQ,IQ	PTHR11254:SF85	PREDICTED: SIMILAR TO RE53774P
HAEP_T-CDS_v02_11101	sp|Q9ES34|UBE3B_MOUSE Ubiquitin-protein ligase E3B OS=Mus musculus GN=Ube3b PE=2 SV=3	tr|A7RLV6|A7RLV6_NEMVE Predicted protein OS=Nematostella vectensis GN=v1g160280 PE=4 SV=1	PF00632.20	HECT	PTHR23254:SF5	POLYADENYLATE-BINDING PROTEIN-INTERACTING PROTEIN 1
HAEP_T-CDS_v02_11102			PF02854.14	MIF4G	PTHR12477:SF9	SYNOVIOLIN 1
HAEP_T-CDS_v02_11103	sp|Q7ZWF4|RN145_DANRE RING finger protein 145 OS=Danio rerio GN=rnf145 PE=2 SV=1	tr|A7RGS7|A7RGS7_NEMVE Predicted protein (Fragment) OS=Nematostella vectensis GN=v1g81169 PE=4 SV=1	PF13705.1,PF13639.1	TRC8_N,zf-RING_2	PTHR11441	THYMIDINE KINASE
HAEP_T-CDS_v02_11104	sp|P04047|KITH_CHICK Thymidine kinase, cytosolic OS=Gallus gallus GN=TK1 PE=3 SV=1	tr|A7S8B0|A7S8B0_NEMVE Thymidine kinase OS=Nematostella vectensis GN=v1g243527 PE=3 SV=1	PF00265.13	TK	PTHR22992	VON WILENBRAND FACTOR RELATED
HAEP_T-CDS_v02_11105	sp|Q2UY09|COSA1_HUMAN Collagen alpha-1(XXVIII) chain OS=Homo sapiens GN=COL28A1 PE=2 SV=2	tr|A7TC56|A7TC56_NEMVE Predicted protein (Fragment) OS=Nematostella vectensis GN=v1g2784 PE=4 SV=1	PF00092.23,PF00090.14	VWA,TSP_1
HAEP_T-CDS_v02_11106		tr|F2XX00|F2XX00_9CNID NLR type 1 OS=Hydra magnipapillata PE=2 SV=1
HAEP_T-CDS_v02_11107					PTHR24089:SF51	SUBFAMILY NOT NAMED
HAEP_T-CDS_v02_11108	sp|Q9NYZ2|MFRN1_HUMAN Mitoferrin-1 OS=Homo sapiens GN=SLC25A37 PE=1 SV=2	tr|A7RH70|A7RH70_NEMVE Predicted protein OS=Nematostella vectensis GN=v1g238240 PE=3 SV=1	PF00153.22,PF00153.22,PF00153.22	Mito_carr,Mito_carr,Mito_carr
HAEP_T-CDS_v02_11109	sp|O43903|GAS2_HUMAN Growth arrest-specific protein 2 OS=Homo sapiens GN=GAS2 PE=1 SV=1	tr|A7S571|A7S571_NEMVE Predicted protein OS=Nematostella vectensis GN=v1g185829 PE=4 SV=1			PTHR23320:SF13	MEMBRANE-SPANNING 4-DOMAINS SUBFAMILY A MEMBER 4
HAEP_T-CDS_v02_1111			PF04103.10	CD20	PTHR24347:SF17	CALCIUM/CALMODULIN DEPENDENT PROTEIN KINASE I
HAEP_T-CDS_v02_11110	sp|Q63450|KCC1A_RAT Calcium/calmodulin-dependent protein kinase type 1 OS=Rattus norvegicus GN=Camk1 PE=1 SV=2	tr|A7SJ85|A7SJ85_NEMVE Predicted protein OS=Nematostella vectensis GN=v1g120257 PE=4 SV=1	PF00069.20	Pkinase	PTHR22874:SF2	SUBFAMILY NOT NAMED
HAEP_T-CDS_v02_11111	sp|Q9C0C7|AMRA1_HUMAN Activating molecule in BECN1-regulated autophagy protein 1 OS=Homo sapiens GN=AMBRA1 PE=1 SV=2		PF00400.27,PF00400.27	WD40,WD40	PTHR13561:SF6	TOPBP1
HAEP_T-CDS_v02_11112			PF12738.2,PF00651.26	PTCB-BRCT,BTB
HAEP_T-CDS_v02_11113
HAEP_T-CDS_v02_11114
HAEP_T-CDS_v02_11115					PTHR12736:SF7	SUBFAMILY NOT NAMED
HAEP_T-CDS_v02_11116	sp|Q9NS86|LANC2_HUMAN LanC-like protein 2 OS=Homo sapiens GN=LANCL2 PE=1 SV=1	tr|A7S296|A7S296_NEMVE Predicted protein OS=Nematostella vectensis GN=v1g184757 PE=4 SV=1	PF05147.8	LANC_like	PTHR13408	DNA-DIRECTED RNA POLYMERASE III
HAEP_T-CDS_v02_11117	sp|Q91WD1|RPC4_MOUSE DNA-directed RNA polymerase III subunit RPC4 OS=Mus musculus GN=Polr3d PE=2 SV=2	tr|A7SWC5|A7SWC5_NEMVE Predicted protein OS=Nematostella vectensis GN=v1g247781 PE=4 SV=1	PF05132.9	RNA_pol_Rpc4	PTHR16821:SF0	SUBFAMILY NOT NAMED
HAEP_T-CDS_v02_11118	sp|O35943|FRDA_MOUSE Frataxin, mitochondrial OS=Mus musculus GN=Fxn PE=1 SV=1	tr|A7SJC1|A7SJC1_NEMVE Predicted protein OS=Nematostella vectensis GN=v1g120351 PE=4 SV=1	PF01491.11	Frataxin_Cyay	PTHR24089:SF88	PREDICTED: HYPOTHETICAL PROTEIN, PARTIAL
HAEP_T-CDS_v02_11119	sp|Q5ZKP7|S2536_CHICK Solute carrier family 25 member 36 OS=Gallus gallus GN=SLC25A36 PE=2 SV=1	tr|A7RFZ8|A7RFZ8_NEMVE Predicted protein OS=Nematostella vectensis GN=v1g196629 PE=3 SV=1	PF00153.22,PF00153.22,PF00153.22	Mito_carr,Mito_carr,Mito_carr
HAEP_T-CDS_v02_1112	sp|Q2JVA4|GLMU_SYNJA Bifunctional protein GlmU OS=Synechococcus sp. (strain JA-3-3Ab) GN=glmU PE=3 SV=1		PF03479.10	DUF296	PTHR21556:SF1	SUBFAMILY NOT NAMED
HAEP_T-CDS_v02_11120					PTHR14905	NG37
HAEP_T-CDS_v02_11121		tr|A7SRF9|A7SRF9_NEMVE Predicted protein OS=Nematostella vectensis GN=v1g246930 PE=4 SV=1
HAEP_T-CDS_v02_11122					PTHR12406:SF3	IPLA2-ETA
HAEP_T-CDS_v02_11123	sp|Q2KI18|PLPL2_BOVIN Patatin-like phospholipase domain-containing protein 2 OS=Bos taurus GN=PNPLA2 PE=2 SV=1	tr|A7S7I7|A7S7I7_NEMVE Predicted protein OS=Nematostella vectensis GN=v1g107650 PE=4 SV=1	PF01734.17	Patatin	PTHR24035	MULTIPLE EPIDERMAL GROWTH FACTOR-LIKE DOMAINS PROTEIN
HAEP_T-CDS_v02_11124	sp|Q96KG7|MEG10_HUMAN Multiple epidermal growth factor-like domains protein 10 OS=Homo sapiens GN=MEGF10 PE=1 SV=1	tr|A7SD81|A7SD81_NEMVE Predicted protein (Fragment) OS=Nematostella vectensis GN=v1g188423 PE=4 SV=1
HAEP_T-CDS_v02_11125
HAEP_T-CDS_v02_11126
HAEP_T-CDS_v02_11127					PTHR11662:SF30	SIALIN (SOLUTE CARRIER FAMILY 17 MEMBER 5) (SODIUM/SIALIC ACID COTRANSPORTER) (AST) (MEMBRANE GLYCOPROTEIN HP59)
HAEP_T-CDS_v02_11128	sp|Q9NRA2|S17A5_HUMAN Sialin OS=Homo sapiens GN=SLC17A5 PE=1 SV=2	tr|A7RSS9|A7RSS9_NEMVE Predicted protein OS=Nematostella vectensis GN=v1g228652 PE=4 SV=1	PF07690.11	MFS_1
HAEP_T-CDS_v02_11129		tr|A7SM84|A7SM84_NEMVE Predicted protein OS=Nematostella vectensis GN=v1g214437 PE=4 SV=1			PTHR24265	FAMILY NOT NAMED
HAEP_T-CDS_v02_1113	sp|P00761|TRYP_PIG Trypsin OS=Sus scrofa PE=1 SV=1	tr|Q8I9P4|Q8I9P4_AURAU Serine protease 1 (Fragment) OS=Aurelia aurita PE=2 SV=1	PF01549.19,PF00089.21	ShK,Trypsin	PTHR10725:SF0	THAP DOMAIN-CONTAINING PROTEIN 9
HAEP_T-CDS_v02_11130	sp|Q7M3K2|PELET_DROME Transposable element P transposase OS=Drosophila melanogaster GN=T PE=1 SV=2	tr|A7SRB0|A7SRB0_NEMVE Predicted protein (Fragment) OS=Nematostella vectensis GN=v1g216219 PE=4 SV=1
HAEP_T-CDS_v02_11131		tr|Q2EMV6|Q2EMV6_HYDVU Innexin 1 OS=Hydra vulgaris PE=2 SV=1	PF00876.13	Innexin	PTHR10321	BRIDGING INTEGRATOR
HAEP_T-CDS_v02_11132	sp|Q9NQY0|BIN3_HUMAN Bridging integrator 3 OS=Homo sapiens GN=BIN3 PE=1 SV=1	tr|A7S0R8|A7S0R8_NEMVE Predicted protein OS=Nematostella vectensis GN=v1g242048 PE=4 SV=1	PF03114.13	BAR	PTHR23223:SF17	CORE PROMOTER ELEMENT-BINDING PROTEIN (KRUPPEL-LIKE FACTOR 6)
HAEP_T-CDS_v02_11133	sp|Q9Y4X4|KLF12_HUMAN Krueppel-like factor 12 OS=Homo sapiens GN=KLF12 PE=1 SV=2	tr|I3V7X3|I3V7X3_HYDVU Transcription factor KLF3 OS=Hydra vulgaris PE=2 SV=1	PF13465.1,PF13465.1	zf-H2C2_2,zf-H2C2_2
HAEP_T-CDS_v02_11134					PTHR10267	DNA POLYMERASE SUBUNIT GAMMA-1
HAEP_T-CDS_v02_11135	sp|Q27607|DPOG1_DROME DNA polymerase subunit gamma-1, mitochondrial OS=Drosophila melanogaster GN=tam PE=1 SV=2				PTHR22908:SF14	MIDASIN (MIDAS-CONTAINING PROTEIN)
HAEP_T-CDS_v02_11136
HAEP_T-CDS_v02_11137
HAEP_T-CDS_v02_11138					PTHR15075	ALPHA-MANNOSIDE BETA-1,6-N-ACETYLGLUCOSAMINYLTRANSFERASE
HAEP_T-CDS_v02_11139	sp|Q09328|MGT5A_HUMAN Alpha-1,6-mannosylglycoprotein 6-beta-N-acetylglucosaminyltransferase A OS=Homo sapiens GN=MGAT5 PE=1 SV=1	tr|A7RGB4|A7RGB4_NEMVE Predicted protein OS=Nematostella vectensis GN=v1g158262 PE=4 SV=1
HAEP_T-CDS_v02_1114
HAEP_T-CDS_v02_11140
HAEP_T-CDS_v02_11141		tr|A7SCS4|A7SCS4_NEMVE Predicted protein (Fragment) OS=Nematostella vectensis GN=v1g113611 PE=4 SV=1
HAEP_T-CDS_v02_11142					PTHR10763:SF6	ORIGIN RECOGNITION COMPLEX SUBUNIT 1
HAEP_T-CDS_v02_11143			PF01426.13	BAH	PTHR24106:SF0	SUBFAMILY NOT NAMED
HAEP_T-CDS_v02_11144		tr|F2XX00|F2XX00_9CNID NLR type 1 OS=Hydra magnipapillata PE=2 SV=1	PF05729.7	NACHT	PTHR22957:SF94	TBC DOMAIN CONTAINING PROTEIN
HAEP_T-CDS_v02_11145	sp|Q6ZT07|TBCD9_HUMAN TBC1 domain family member 9 OS=Homo sapiens GN=TBC1D9 PE=1 SV=2	tr|A7REP1|A7REP1_NEMVE Predicted protein OS=Nematostella vectensis GN=v1g176889 PE=4 SV=1	PF02893.15	GRAM	PTHR12968	ENDOTHELIAL PROTEIN B9-RELATED
HAEP_T-CDS_v02_11146	sp|Q9NXB0|MKS1_HUMAN Meckel syndrome type 1 protein OS=Homo sapiens GN=MKS1 PE=1 SV=2	tr|A7SA52|A7SA52_NEMVE Predicted protein OS=Nematostella vectensis GN=v1g209121 PE=4 SV=1	PF07162.6	B9-C2	PTHR11537	VOLTAGE-GATED POTASSIUM CHANNEL
HAEP_T-CDS_v02_11147		tr|A7RGD8|A7RGD8_NEMVE Predicted protein OS=Nematostella vectensis GN=v1g196786 PE=4 SV=1	PF13895.1,PF07885.11	Ig_2,Ion_trans_2
HAEP_T-CDS_v02_11148
HAEP_T-CDS_v02_11149					PTHR24093:SF84	CATION-TRANSPORTING P-TYPE ATPASE
HAEP_T-CDS_v02_1115	sp|Q5XF89|AT133_MOUSE Probable cation-transporting ATPase 13A3 OS=Mus musculus GN=Atp13a3 PE=1 SV=1	tr|A7S465|A7S465_NEMVE Predicted protein OS=Nematostella vectensis GN=v1g166205 PE=3 SV=1	PF13246.1	Hydrolase_like2	PTHR19897:SF73	SUBFAMILY NOT NAMED
HAEP_T-CDS_v02_11150	sp|Q8WZ42|TITIN_HUMAN Titin OS=Homo sapiens GN=TTN PE=1 SV=4	tr|A7RGM2|A7RGM2_NEMVE Predicted protein (Fragment) OS=Nematostella vectensis GN=v1g81070 PE=4 SV=1	PF07679.11,PF07679.11,PF07679.11,PF07679.11	I-set,I-set,I-set,I-set
HAEP_T-CDS_v02_11151
HAEP_T-CDS_v02_11152					PTHR24198	ANKYRIN REPEAT AND PROTEIN KINASE DOMAIN-CONTAINING PROTEIN
HAEP_T-CDS_v02_11153	sp|Q3UES3|TNKS2_MOUSE Tankyrase-2 OS=Mus musculus GN=Tnks2 PE=2 SV=2	tr|A7RSF5|A7RSF5_NEMVE Predicted protein (Fragment) OS=Nematostella vectensis GN=v1g91773 PE=4 SV=1	PF12796.2	Ank_2	PTHR24073:SF283	SUBFAMILY NOT NAMED
HAEP_T-CDS_v02_11154	sp|Q08CX1|RASEF_XENTR Ras and EF-hand domain-containing protein OS=Xenopus tropicalis GN=rasef PE=2 SV=1	tr|A7S613|A7S613_NEMVE Predicted protein OS=Nematostella vectensis GN=v1g105778 PE=3 SV=1	PF00071.17	Ras	PTHR20863:SF2	ZINC FINGER PROTEIN 593-RELATED
HAEP_T-CDS_v02_11155	sp|B0BLT0|ZN593_XENTR Zinc finger protein 593 OS=Xenopus tropicalis GN=znf593 PE=2 SV=1	tr|A7SMU1|A7SMU1_NEMVE Predicted protein (Fragment) OS=Nematostella vectensis GN=v1g124040 PE=4 SV=1	PF12171.3	zf-C2H2_jaz	PTHR24188	ANKYRIN REPEAT PROTEIN
HAEP_T-CDS_v02_11156			PF12796.2	Ank_2	PTHR13190:SF10	AUTOPHAGY-RELATED PROTEIN 2 HOMOLOG A [SOURCE:UNIPROTKB/SWISS-PROT,ACC:Q2TAZ0]
HAEP_T-CDS_v02_11157	sp|Q80XK6|ATG2B_MOUSE Autophagy-related protein 2 homolog B OS=Mus musculus GN=Atg2b PE=1 SV=3	tr|A7SRE1|A7SRE1_NEMVE Predicted protein OS=Nematostella vectensis GN=v1g216254 PE=4 SV=1	PF12624.2	Chorein_N	PTHR19134:SF36	RECEPTOR PROTEIN TYROSINE PHOSPHATASE N, (IA2)
HAEP_T-CDS_v02_11158	sp|Q92932|PTPR2_HUMAN Receptor-type tyrosine-protein phosphatase N2 OS=Homo sapiens GN=PTPRN2 PE=1 SV=2	tr|A7RI09|A7RI09_NEMVE Predicted protein (Fragment) OS=Nematostella vectensis GN=v1g82385 PE=4 SV=1	PF00102.22	Y_phosphatase	PTHR24365	TOLL-LIKE RECEPTOR
HAEP_T-CDS_v02_11159
HAEP_T-CDS_v02_1116	sp|Q9D2Z8|KIF12_MOUSE Kinesin-like protein KIF12 OS=Mus musculus GN=Kif12 PE=2 SV=1	tr|A7RH21|A7RH21_NEMVE Predicted protein OS=Nematostella vectensis GN=v1g238203 PE=3 SV=1			PTHR10799:SF271	SUBFAMILY NOT NAMED
HAEP_T-CDS_v02_11160	sp|B0R061|SMRDA_DANRE SWI/SNF-related matrix-associated actin-dependent regulator of chromatin subfamily A containing DEAD/H box 1A OS=Danio rerio GN=smarcad1a PE=3 SV=1	tr|A7S5B2|A7S5B2_NEMVE Predicted protein (Fragment) OS=Nematostella vectensis GN=v1g105359 PE=4 SV=1	PF00176.18	SNF2_N	PTHR21493	CGI-141-RELATED/LIPASE CONTAINING PROTEIN
HAEP_T-CDS_v02_11161	sp|Q9Y3E0|GOT1B_HUMAN Vesicle transport protein GOT1B OS=Homo sapiens GN=GOLT1B PE=1 SV=1	tr|A7S7J0|A7S7J0_NEMVE Predicted protein OS=Nematostella vectensis GN=v1g167406 PE=4 SV=1	PF04178.7	Got1	PTHR24006:SF105	SUBFAMILY NOT NAMED
HAEP_T-CDS_v02_11162	sp|P70398|USP9X_MOUSE Probable ubiquitin carboxyl-terminal hydrolase FAF-X OS=Mus musculus GN=Usp9x PE=1 SV=2	tr|A7SMM5|A7SMM5_NEMVE Ubiquitin carboxyl-terminal hydrolase OS=Nematostella vectensis GN=v1g172156 PE=3 SV=1	PF00443.24	UCH	PTHR20996	UNCHARACTERIZED
HAEP_T-CDS_v02_11163	sp|Q7ZY85|NEPR1_XENLA Nuclear envelope phosphatase-regulatory subunit 1 OS=Xenopus laevis GN=cnep1r1 PE=2 SV=1	tr|A7T1G3|A7T1G3_NEMVE Predicted protein OS=Nematostella vectensis GN=v1g141730 PE=4 SV=1	PF09771.4	Tmemb_18A
HAEP_T-CDS_v02_11164					PTHR23423:SF3	ORGANIC SOLUTE TRANSPORTER ALPHA-RELATED
HAEP_T-CDS_v02_11165	sp|Q6ZMB5|T184A_HUMAN Transmembrane protein 184A OS=Homo sapiens GN=TMEM184A PE=2 SV=1	tr|A7S0U7|A7S0U7_NEMVE Predicted protein OS=Nematostella vectensis GN=v1g184270 PE=4 SV=1	PF03619.11	Solute_trans_a	PTHR14865	FAMILY NOT NAMED
HAEP_T-CDS_v02_11166
HAEP_T-CDS_v02_11167					PTHR11527	SMALL HEAT-SHOCK PROTEIN (HSP20) FAMILY
HAEP_T-CDS_v02_11168	sp|P02510|CRYAB_BOVIN Alpha-crystallin B chain OS=Bos taurus GN=CRYAB PE=1 SV=2	tr|Q0H8V6|Q0H8V6_9CNID Small heat shock protein OS=uncultured cnidarian GN=Hsp2 PE=2 SV=1	PF00011.16,PF00011.16	HSP20,HSP20	PTHR20648	FAMILY NOT NAMED
HAEP_T-CDS_v02_11169	sp|P83941|ELOC_RAT Transcription elongation factor B polypeptide 1 OS=Rattus norvegicus GN=Tceb1 PE=1 SV=1		PF03931.10	Skp1_POZ
HAEP_T-CDS_v02_1117					PTHR24089:SF59	SUBFAMILY NOT NAMED
HAEP_T-CDS_v02_11170	sp|Q5IS35|TPC_MACFA Mitochondrial thiamine pyrophosphate carrier OS=Macaca fascicularis GN=SLC25A19 PE=2 SV=1	tr|A7T3S4|A7T3S4_NEMVE Predicted protein OS=Nematostella vectensis GN=v1g195684 PE=3 SV=1	PF00153.22,PF00153.22,PF00153.22	Mito_carr,Mito_carr,Mito_carr
HAEP_T-CDS_v02_11171
HAEP_T-CDS_v02_11172					PTHR11088:SF21	TRNA DELTA(2)-ISOPENTENYLPYROPHOSPHATE TRANSFERASE
HAEP_T-CDS_v02_11173	sp|Q80UN9|MOD5_MOUSE tRNA dimethylallyltransferase, mitochondrial OS=Mus musculus GN=Trit1 PE=2 SV=2	tr|A7S8N3|A7S8N3_NEMVE Predicted protein OS=Nematostella vectensis GN=v1g235110 PE=3 SV=1	PF01715.12,PF12171.3	IPPT,zf-C2H2_jaz	PTHR14879:SF5	SUBFAMILY NOT NAMED
HAEP_T-CDS_v02_11174	sp|Q99KR6|RNF34_MOUSE E3 ubiquitin-protein ligase RNF34 OS=Mus musculus GN=Rnf34 PE=1 SV=1	tr|A7RV74|A7RV74_NEMVE Predicted protein (Fragment) OS=Nematostella vectensis GN=v1g94838 PE=4 SV=1	PF13920.1	zf-C3HC4_3
HAEP_T-CDS_v02_11175	sp|Q13951|PEBB_HUMAN Core-binding factor subunit beta OS=Homo sapiens GN=CBFB PE=1 SV=2	tr|A7SV13|A7SV13_NEMVE Core-binding factor subunit beta OS=Nematostella vectensis GN=CBFbeta PE=2 SV=1			PTHR15893	RIBOSOMAL PROTEIN L27
HAEP_T-CDS_v02_11176	sp|Q6BIE4|RM02_DEBHA 54S ribosomal protein L2, mitochondrial OS=Debaryomyces hansenii (strain ATCC 36239 / CBS 767 / JCM 1990 / NBRC 0083 / IGC 2968) GN=MRPL2 PE=3 SV=1	tr|A7SLC3|A7SLC3_NEMVE Predicted protein OS=Nematostella vectensis GN=v1g246003 PE=4 SV=1	PF01016.14	Ribosomal_L27	PTHR15863:SF1	SUBFAMILY NOT NAMED
HAEP_T-CDS_v02_11177	sp|Q32PP1|CE045_DANRE UPF0544 protein C5orf45 homolog OS=Danio rerio GN=zgc:123335 PE=2 SV=1				PTHR10871:SF2	40S RIBOSOMAL PROTEIN S18
HAEP_T-CDS_v02_11178	sp|Q8ISP0|RS18_BRABE 40S ribosomal protein S18 OS=Branchiostoma belcheri GN=RPS18 PE=2 SV=1	tr|A7SH82|A7SH82_NEMVE Predicted protein OS=Nematostella vectensis GN=v1g245261 PE=3 SV=1	PF00416.17	Ribosomal_S13
HAEP_T-CDS_v02_11179
HAEP_T-CDS_v02_1118
HAEP_T-CDS_v02_11180
HAEP_T-CDS_v02_11181
HAEP_T-CDS_v02_11182
HAEP_T-CDS_v02_11183					PTHR13183	AXONEMAL INNER ARM DYNEIN LIGHT CHAIN 28
HAEP_T-CDS_v02_11184	sp|Q26630|IDLC_STRPU 33 kDa inner dynein arm light chain, axonemal OS=Strongylocentrotus purpuratus PE=1 SV=1	tr|A7RQ98|A7RQ98_NEMVE Predicted protein OS=Nematostella vectensis GN=v1g234328 PE=4 SV=1
HAEP_T-CDS_v02_11185
HAEP_T-CDS_v02_11186					PTHR31198:SF1	SUBFAMILY NOT NAMED
HAEP_T-CDS_v02_11187	sp|Q86UT8|CCD84_HUMAN Coiled-coil domain-containing protein 84 OS=Homo sapiens GN=CCDC84 PE=2 SV=1	tr|A7SAA3|A7SAA3_NEMVE Predicted protein OS=Nematostella vectensis GN=v1g243929 PE=4 SV=1			PTHR11014:SF15	GLUTAMATE CARBOXYPEPTIDASE
HAEP_T-CDS_v02_11188	sp|Q9D1A2|CNDP2_MOUSE Cytosolic non-specific dipeptidase OS=Mus musculus GN=Cndp2 PE=1 SV=1	tr|A7RZC0|A7RZC0_NEMVE Predicted protein OS=Nematostella vectensis GN=v1g183701 PE=4 SV=1	PF01546.23,PF07687.9	Peptidase_M20,M20_dimer
HAEP_T-CDS_v02_11189					PTHR22829:SF5	INTEGRAL MEMBRANE PROTEIN GPR155
HAEP_T-CDS_v02_1119	sp|Q7Z3F1|GP155_HUMAN Integral membrane protein GPR155 OS=Homo sapiens GN=GPR155 PE=1 SV=2	tr|A7RY20|A7RY20_NEMVE Predicted protein OS=Nematostella vectensis GN=v1g241468 PE=4 SV=1
HAEP_T-CDS_v02_11190
HAEP_T-CDS_v02_11191
HAEP_T-CDS_v02_11192					PTHR23418	ACIREDUCTONE DIOXYGENASE
HAEP_T-CDS_v02_11193					PTHR24347	SERINE/THREONINE-PROTEIN KINASE
HAEP_T-CDS_v02_11194			PF00069.20	Pkinase
HAEP_T-CDS_v02_11195					PTHR19878	AUTOPHAGY PROTEIN 16-LIKE
HAEP_T-CDS_v02_11196
HAEP_T-CDS_v02_11197
HAEP_T-CDS_v02_11198
HAEP_T-CDS_v02_11199
HAEP_T-CDS_v02_112		tr|Q6TGB9|Q6TGB9_9CNID Zebra OS=Hydra magnipapillata PE=2 SV=1			PTHR10683	TRANSALDOLASE
HAEP_T-CDS_v02_1120	sp|Q9EQS0|TALDO_RAT Transaldolase OS=Rattus norvegicus GN=Taldo1 PE=1 SV=2	tr|A7RF51|A7RF51_NEMVE Transaldolase OS=Nematostella vectensis GN=v1g177058 PE=3 SV=1	PF00923.14	Transaldolase
HAEP_T-CDS_v02_11200					PTHR19957:SF34	SYNTAXIN 3
HAEP_T-CDS_v02_11201	sp|Q24547|STX1A_DROME Syntaxin-1A OS=Drosophila melanogaster GN=Syx1A PE=1 SV=1	tr|A7SG06|A7SG06_NEMVE Predicted protein OS=Nematostella vectensis GN=v1g235418 PE=3 SV=1	PF00804.20,PF05739.14	Syntaxin,SNARE
HAEP_T-CDS_v02_11202
HAEP_T-CDS_v02_11203
HAEP_T-CDS_v02_11204
HAEP_T-CDS_v02_11205					PTHR13847:SF1	YIPPEE PROTEIN
HAEP_T-CDS_v02_11206	sp|Q5RDU7|YPEL5_PONAB Protein yippee-like 5 OS=Pongo abelii GN=YPEL5 PE=2 SV=1	tr|A7RW79|A7RW79_NEMVE Predicted protein OS=Nematostella vectensis GN=v1g236699 PE=4 SV=1	PF03226.9	Yippee
HAEP_T-CDS_v02_11207
HAEP_T-CDS_v02_11208
HAEP_T-CDS_v02_11209					PTHR24236	G-PROTEIN COUPLED RECEPTOR
HAEP_T-CDS_v02_1121			PF00001.16	7tm_1
HAEP_T-CDS_v02_11210
HAEP_T-CDS_v02_11211					PTHR24056:SF134	CELL DIVISION PROTEIN KINASE 5
HAEP_T-CDS_v02_11212	sp|P51166|CDK5_XENLA Cyclin-dependent kinase 5 OS=Xenopus laevis GN=cdk5 PE=2 SV=1	tr|A7RGF7|A7RGF7_NEMVE Predicted protein OS=Nematostella vectensis GN=v1g177555 PE=4 SV=1
HAEP_T-CDS_v02_11213
HAEP_T-CDS_v02_11214					PTHR24198:SF3	SUBFAMILY NOT NAMED
HAEP_T-CDS_v02_11215			PF13857.1	Ank_5
HAEP_T-CDS_v02_11216
HAEP_T-CDS_v02_11217
HAEP_T-CDS_v02_11218
HAEP_T-CDS_v02_11219
HAEP_T-CDS_v02_1122
HAEP_T-CDS_v02_11220
HAEP_T-CDS_v02_11221
HAEP_T-CDS_v02_11222
HAEP_T-CDS_v02_11223
HAEP_T-CDS_v02_11224
HAEP_T-CDS_v02_11225
HAEP_T-CDS_v02_11226	sp|Q00174|LAMA_DROME Laminin subunit alpha OS=Drosophila melanogaster GN=LanA PE=1 SV=2
HAEP_T-CDS_v02_11227					PTHR10489	CELL ADHESION MOLECULE
HAEP_T-CDS_v02_11228			PF07679.11	I-set
HAEP_T-CDS_v02_11229					PTHR30615	UNCHARACTERIZED PROTEIN YJBQ-RELATED
HAEP_T-CDS_v02_1123	sp|P0A2L1|YJBQ_SALTY UPF0047 protein YjbQ OS=Salmonella typhimurium (strain LT2 / SGSC1412 / ATCC 700720) GN=yjbQ PE=3 SV=1	tr|A7SX60|A7SX60_NEMVE Predicted protein OS=Nematostella vectensis GN=v1g136349 PE=4 SV=1	PF01894.12	UPF0047	PTHR24089:SF108	PUTATIVE UNCHARACTERIZED PROTEIN PY01494
HAEP_T-CDS_v02_11230	sp|Q6DE75|S2538_XENLA Solute carrier family 25 member 38 OS=Xenopus laevis GN=slc25a38 PE=2 SV=1	tr|A7RSE2|A7RSE2_NEMVE Predicted protein OS=Nematostella vectensis GN=v1g162204 PE=3 SV=1	PF00153.22,PF00153.22,PF00153.22	Mito_carr,Mito_carr,Mito_carr	PTHR10015	HEAT SHOCK TRANSCRIPTION FACTOR
HAEP_T-CDS_v02_11231		tr|A7ST87|A7ST87_NEMVE Predicted protein OS=Nematostella vectensis GN=v1g217135 PE=3 SV=1	PF00447.12	HSF_DNA-bind	PTHR24198:SF3	SUBFAMILY NOT NAMED
HAEP_T-CDS_v02_11232	sp|Q8BZ25|ANKK1_MOUSE Ankyrin repeat and protein kinase domain-containing protein 1 OS=Mus musculus GN=Ankk1 PE=2 SV=1	tr|A7RV31|A7RV31_NEMVE Predicted protein (Fragment) OS=Nematostella vectensis GN=v1g36039 PE=4 SV=1	PF13857.1,PF12796.2,PF13637.1	Ank_5,Ank_2,Ank_4
HAEP_T-CDS_v02_11233
HAEP_T-CDS_v02_11234	sp|P04929|HRPX_PLALO Histidine-rich glycoprotein OS=Plasmodium lophurae PE=4 SV=1	tr|A7SQS2|A7SQS2_NEMVE Predicted protein (Fragment) OS=Nematostella vectensis GN=v1g18647 PE=4 SV=1			PTHR24106:SF2	SUBFAMILY NOT NAMED
HAEP_T-CDS_v02_11235		tr|F2XX00|F2XX00_9CNID NLR type 1 OS=Hydra magnipapillata PE=2 SV=1	PF05729.7	NACHT	PTHR10625:SF59	HISTONE DEACETYLASE 3 (HD3)
HAEP_T-CDS_v02_11236	sp|Q28DV3|HDAC3_XENTR Histone deacetylase 3 OS=Xenopus tropicalis GN=hdac3 PE=2 SV=1	tr|A7SB64|A7SB64_NEMVE Histone deacetylase OS=Nematostella vectensis GN=v1g111922 PE=3 SV=1	PF00850.14	Hist_deacetyl	PTHR11697:SF8	UNCHARACTERIZED
HAEP_T-CDS_v02_11237	sp|O43422|P52K_HUMAN 52 kDa repressor of the inhibitor of the protein kinase OS=Homo sapiens GN=PRKRIR PE=2 SV=2	tr|A7S6J7|A7S6J7_NEMVE Predicted protein OS=Nematostella vectensis GN=v1g207589 PE=4 SV=1	PF05699.9	Dimer_Tnp_hAT
HAEP_T-CDS_v02_11238					PTHR13403:SF7	SUBFAMILY NOT NAMED
HAEP_T-CDS_v02_11239	sp|Q68FP5|SPN1_RAT Snurportin-1 OS=Rattus norvegicus GN=Snupn PE=2 SV=1	tr|A7SYQ6|A7SYQ6_NEMVE Predicted protein OS=Nematostella vectensis GN=v1g219622 PE=4 SV=1	PF11538.3	Snurportin1
HAEP_T-CDS_v02_1124
HAEP_T-CDS_v02_11240	sp|Q9U2R0|BIN3D_CAEEL Probable RNA methyltransferase Y17G7B.18 OS=Caenorhabditis elegans GN=Y17G7B.18 PE=2 SV=1	tr|A7SJ10|A7SJ10_NEMVE Predicted protein OS=Nematostella vectensis GN=v1g120055 PE=4 SV=1
HAEP_T-CDS_v02_11241			PF00567.19	TUDOR	PTHR15938	TBP-1 INTERACTING PROTEIN
HAEP_T-CDS_v02_11242	sp|O35047|HOP2_MOUSE Homologous-pairing protein 2 homolog OS=Mus musculus GN=Psmc3ip PE=1 SV=1	tr|A7RI40|A7RI40_NEMVE Predicted protein OS=Nematostella vectensis GN=v1g197451 PE=4 SV=1	PF07106.8	TBPIP
HAEP_T-CDS_v02_11243					PTHR10799:SF66	DNA REPAIR AND RECOMBINATION PROTEIN RAD54-RELATED
HAEP_T-CDS_v02_11244	sp|O12944|RAD54_CHICK DNA repair and recombination protein RAD54-like (Fragment) OS=Gallus gallus GN=RAD54L PE=2 SV=1	tr|A7SJN9|A7SJN9_NEMVE Predicted protein OS=Nematostella vectensis GN=v1g171328 PE=4 SV=1	PF00176.18,PF00271.26	SNF2_N,Helicase_C
HAEP_T-CDS_v02_11245
HAEP_T-CDS_v02_11246		tr|A7SC67|A7SC67_NEMVE Predicted protein (Fragment) OS=Nematostella vectensis GN=v1g112977 PE=4 SV=1
HAEP_T-CDS_v02_11247					PTHR32428:SF2	SUBFAMILY NOT NAMED
HAEP_T-CDS_v02_11248	sp|Q812A5|PRR5_MOUSE Proline-rich protein 5 OS=Mus musculus GN=Prr5 PE=1 SV=2	tr|A7SGM9|A7SGM9_NEMVE Predicted protein OS=Nematostella vectensis GN=v1g233194 PE=4 SV=1	PF08539.6	HbrB
HAEP_T-CDS_v02_11249		tr|A7STC2|A7STC2_NEMVE Predicted protein OS=Nematostella vectensis GN=v1g247286 PE=4 SV=1			PTHR16184:SF3	SUBFAMILY NOT NAMED
HAEP_T-CDS_v02_1125			PF09807.4	DUF2348	PTHR11785:SF72	CATIONIC AMINO ACID TRANSPORTER SLC7A11-RELATED
HAEP_T-CDS_v02_11250	sp|P82252|BAT1_RAT B(0,+)-type amino acid transporter 1 OS=Rattus norvegicus GN=Slc7a9 PE=1 SV=1	tr|A7S3U0|A7S3U0_NEMVE Predicted protein OS=Nematostella vectensis GN=v1g185303 PE=4 SV=1	PF13520.1	AA_permease_2	PTHR31477	FAMILY NOT NAMED
HAEP_T-CDS_v02_11251	sp|Q0P4I1|CEP44_XENTR Centrosomal protein of 44 kDa OS=Xenopus tropicalis GN=cep44 PE=2 SV=1	tr|A7S827|A7S827_NEMVE Predicted protein (Fragment) OS=Nematostella vectensis GN=v1g108477 PE=4 SV=1			PTHR11486:SF53	SUBFAMILY NOT NAMED
HAEP_T-CDS_v02_11252		tr|F8UGT1|F8UGT1_HYDVU Fibroblast growth factor (Fragment) OS=Hydra vulgaris GN=FGF PE=2 SV=1	PF00167.13	FGF	PTHR24318:SF0	SUBFAMILY NOT NAMED
HAEP_T-CDS_v02_11253	sp|Q17QK8|SPRE_BOVIN Sepiapterin reductase OS=Bos taurus GN=SPR PE=2 SV=1	tr|A7RQ68|A7RQ68_NEMVE Predicted protein OS=Nematostella vectensis GN=v1g161481 PE=4 SV=1	PF00106.20	adh_short
HAEP_T-CDS_v02_11254		tr|A7S6X0|A7S6X0_NEMVE Predicted protein OS=Nematostella vectensis GN=v1g167199 PE=4 SV=1			PTHR11139:SF15	SUBFAMILY NOT NAMED
[truncated: 47,673 more rows]

## Sheet: pred-CA
Accession	First SwissProt hit	First UniProt cnidarian hit	Pfam Accession	Pfam ID	Panther Accession	Panther ID
[truncated: 17,741 more rows]

[truncated: 1 more sheets: pred-RP]
