# Supplementary material for: RNAseq versus genome-predicted transcriptomes: a large population of novel transcripts identified in an Illumina-454 Hydra transcriptome
Source: BMC Genomics. 2013 Mar 25;14:204. doi: 10.1186/1471-2164-14-204 (PMC3764976; doi:10.1186/1471-2164-14-204)
Supplement: Additional file 3 — Tables containing the primers and the criteria used to test the expression of a subset of Hydra -bo RNA-seq only and predicted-only genes with a summary of the results (Excel file). [file 1471-2164-14-204-S3.xlsx]

## Sheet: A-Z order
Uniprot Accession (human)	Hydra-bo REF	Hydra accession (if ≥200nt)	Cell localisation (human)	Uniprot header (human)	Short prot name (human)	Molecular class (human)	Molecular function (human)	Family (human)	Attributed Biological function	Hydra sequence
P35348	Seq19063-hybo	HAAC01017813	Membrane; Multi-pass protein	Alpha-1A adrenergic receptor OS=Homo sapiens GN=ADRA1A PE=2 SV=2	ADRA1A	Adrenergic receptor subfamily. ADRA1A sub-subfamily.	This alpha-adrenergic receptor mediates its action by association with G proteins that activate a phosphatidylinositol-calcium second messenger system. Its effect is mediated by G(q) and G(11) proteins.	G-protein coupled receptor 1 family;	membrane receptor	MKGFFLVQKNISLEHFLSTQITSGNRTDAVNVAKGVLRCEVVFSTETILYSLFMIALLLASVFGNLVVVMAIFLSKSLRKRATMHFIVSLAFSDLILSCALIPWKILINDGKFCYGLTGCYIYLISDVIGNVASILGLLIIAIDRFVAITFPFHYSHLISATRAKLLVLTIWIFAVLWSIVGLFKWDNTVQLSISISSDNICANQNVKYYASSFFGIYITSLLIMTHTYINILHITKRHINAIEDATPNIQKEMSSKEQITKEKRKKKFKRELKATKSVAIVFTAFLICWLPSCVVNIIIMVNKNIFKDLKKTNRTFFDFIFYFCIQILPSMNTMVNPIIYSFSNQQFLIAFKQLINKIKISKKLKIRISKEVKITERRSTQETLTSL
Q96BJ3	Seq25057-hybo	HAAC01023469	cytoplasm	Axin interactor, dorsalization-associated protein OS=Homo sapiens GN=AIDA PE=1 SV=1	AIDA	interacts with Axin	Acts as a ventralizing factor during embryogenesis. Inhibits axin-mediated JNK activation by binding axin and disrupting axin homodimerization. This in turn antagonizes a Wnt/beta-catenin-independent dorsalization pathway activated by AXIN/JNK-signaling	AIDA family	signaling	MLHQKVIFDTWKKDFMIATQFDQANETANAIATYKLILNGIAKFVDGGNSCNSQHKETANKIMHCIKNRIVVLSKSNEQEWPSLEEILKLKPVLSNFYKWKKVFPVLIITENAPETNSVASIEFEPMKELQPPLEKNSLYRRFAFDLQRIGLKYPRCLLNPFLSISLRDADSVLLTPIVNTPVLKTIRDDFYYLLNYRVNVQMYLEKIPRLSAIFFELKHTFENRLETKYFTFLSHEYFKCNNVFLEIYKGPVDYHRKNLRKMTTTKPLYLHLAIKMIDV
Q9BT30	Seq21295-hybo	HAAC01020021	cytoplasm, nucleus, secreted	Probable alpha-ketoglutarate-dependent dioxygenase ABH7 OS=Homo sapiens GN=ALKBH7 PE=2 SV=1	ALKBH7	metal iron binding, oxidoreductase activity, acting on single donors with incorporation of molecular oxygen, incorporation of two atoms of oxygen	Probable dioxygenase that requires molecular oxygen, alpha-ketoglutarate and iron	AlkB family	cell metabolism	IETYKLEQVLQRCLKIYEKFATEEEESFFDKEVSLSFRRKKYEYGHWDGAIEGFREVEKTIWSKECQLILDHIANKVFGDDIDSMQPFTHVLDLAKNGYIKPHTDSVKFCGSKIAGLCLLSSAVMRFVSSSNSKLSVDVLMPRYCLYVMSNELRYDFTHEILSDEKSFWNGQHIPRDRRLTILRRSKPVSNL
A7E2S9	Seq20291-hybo	HAAC01019022	unknown	Putative ankyrin repeat domain-containing protein 30B-like OS=Homo sapiens GN=ANKRD30BL PE=2 SV=3	ANKRD30BL			ANK repeats (4)	cytoskeletal organization?	HQSELESFLTNRKKKRTRREDTQMNEKEYKPHSESLHRAIAKGDRAAVEKLLNDGIDADCVLKVDEEVLETAQRKSIHLLGSHKSMHKEANPTGNETEEELIEQPAELKSTKNNRKSLADCIDERLQDGNEILIERSVSVVKPPDDVFEDLIEEKSMKILPRIKKKISFKKPRKNIKKDEASDIDDYNLITKTRNVDDEQLSENYEGVAFFDAVRDGMDMIVQVLLETSNNYQLNLPDENGFTPVMQAAWHGQKECLIILLEHGANTNLRNATGCTASHFAAGQGHLECLEILIKYDPESVNAKTKFGATPLILASKDGHSNVVEFLLKNNADPNIQYRGKQNALLFAAGNGHSECIQHLLQHKVNLDQANSQNVTPLMRAVQQGHNECVTLLTANGAD…
Q7Z713	Seq42560-hybo	HAAC01039537	cytoplasm, nucleus	Ankyrin repeat domain-containing protein 37 OS=Homo sapiens GN=ANKRD37 PE=2 SV=1	ANKRD37	protein-protein interaction, 3 ANK repeats		ANK repeats	cytoskeletal organization?	NETPLHLASERGYNEIILLLLENGAQVNTNNGSPLNSACQYGHLDAVELLLEYGADANTGCNIGNTPLHTASGCGNIGIICALLKHNVDVNAKNVDGWTPLHRASYHGKSDVVNLLLKEGADPSIKTNTGKTPYDLACKMQNYEVAEQIYKYKRETKLKSSEHVKCQ
Q5TZF3	Seq36263-hybo	HAAC01034421	cytoplasm	Ankyrin repeat domain-containing protein 45 OS=Homo sapiens GN=ANKRD45 PE=2 SV=1	ANKRD45	protein-protein interaction		ANK repeat	cytoskeletal organization?	MLEIAACFGRVNIIEELVKNGLKLEDKSERGYTLLHWCACWGHTEVIKYLCDINVINIYQANIFEETARHIALRYNKGDCVQLLEKYEFLASLRDYITECKQITTDPDKNMGRLTKFDKTSINKHCDEKFEWMKQNRENATSEQIKEKQHELEHQL
Q8NEN0	Seq28573-hybo	HAAC01026972	cytoplasm	Armadillo repeat-containing protein 2 OS=Homo sapiens GN=ARMC2 PE=1 SV=4	ARMC2	binding protein			signaling, cytoskeletal regulation	LGNQNVSFELRNNVIATINNLAYFATDECYFSTTRVSITEAIIKLLFSVEVKSEVLRALGNLTQNEDVRETLIQNNFGENVSELLDSSNQELLFSVCGLLVNMVVDKRFILKQQNVIPKLIDLLRNLSENDWCLAALICQIFCNYTDELTNIEFFFNQEESDDIVTILNEFIDPVLALDYEKSEIDEDTINWLKQSWYEDFFPVACKLLQRFNNVPFNDKIN
P18847	Seq18716-hybo	HAAC01017471	nucleus	Cyclic AMP-dependent transcription factor ATF-3 OS=Homo sapiens GN=ATF3 PE=1 SV=2	ATF3	DNA-binding as homodimer or heterodimer	This protein binds the cAMP response element (CRE) (consensus: 5'-GTGACGT[AC][AG]-3'), a sequence present in many viral and cellular promoters. repressor	bZIP family	transcription	STHFFNEPECRLLQTDLNHPVGGYSLDQLAPNYDISHHFPQIKRENHISFGDQDNVSLYFSDRKDDFIKLEEGERKKMRRERNKVAASKCRNKRKEHIKCLMKESDDMENKNVDLQTEISSLQAEIRELECILDSHTCIMKSKTKRGE
O15155	Seq21660-hybo	HAAC01020386	Golgi, ER, single-pass membrane protein	BET1 homolog OS=Homo sapiens GN=BET1 PE=1 SV=1	BET1	transmembrane helix, protein binding	Required for vesicular transport from the ER to the Golgi complex. Functions as a SNARE involved in the docking process of ER-derived vesicles with the cis-Golgi membrane	BET1 family, t-SNARE coiled-coil homology domain.	vesicular trafficking	MRRAGQVPVSHHGYEMVEEENNKILASLTSKVQELKSLSIDIGHEVKYQNKMLNEMNTDFDSLGSFLQGTMGRLASLTKKGHHKLLCYVLLFCFCVMLFAWFVVRFR
Q9HAF1	Seq34249-hybo	HAAC01032508	nucleus, nucleolus	Polycomb complex protein BMI-1 OS=Homo sapiens GN=BMI1 PE=1 SV=2	BMI1	acetyltransferase of histones H4 and H2A, Phosphorylated upon DNA damage, probably by ATM or ATR.	Component of the NuA4 complex which is involved in transcriptional activation of select genes principally by acetylation of nucleosomal histone H4 and H2A. Component of the MOZ/MORF acetylation complex which has a histone H3 acetyltransferase activity	RING-type zinc finger	chromatin regulation, transcription	MQRLLKLQELNPYLTCMLCSGYLIDATTLVECSHSFCRSCLLKYLESSYNCPKCTTEIHKTKPLEYTRSDPVLQEIVYKLVPELYFEEEKRREKWQKIDKNIENSDKPGSFEFTKDMFNESRILVTLKYFRGTSRIERIKTESVLQMFPTRYLCCKPNMPVKVLKKFVQYKFDISSETFQIDLWRGDETLMDNLTLKQIVQIYGLYRERKPLELHFSVYPNSNGSKETDGTQNDENVAS
Q69YW0	Seq27794-hybo	HAAC01026195	unknown	Uncharacterized protein C1orf222 OS=Homo sapiens GN=C1orf222 PE=2 SV=1	C1orf222	unknown			unknown function	GESKEIMLTFSPDHASDLFCDTLKINNENNELCSVKLCGRAWDSSVYSSGWDVLTTEKSFYDSLTIVGSISKTLLLSFHCSMNHATSERVVQLGYLKPSFQAFKKVCEYAFESLQESYEKGISIDFTKGTIEAGGQKNVTFKWQPTNFNADIPMQCDLQLTMKCEETFVYKILIRGYIE
Q0VDI3	Seq02184-hybo	HAAC01002035	Membrane; Multi-pass protein	Transmembrane protein C5orf28 OS=Homo sapiens GN=C5orf28 PE=2 SV=1	C5orf28	Transmembrane helix, integral to membrane			membrane protein	LVKISPIYFSCIAYDYLLKNDVFVSLAYSRWLKVLCDEIGHGVIAALSWVVVVNYDFRYFLQIVLAGFFGVVIDVDHFISAKSWSLMMAGNLPDRPFLHNSVILVFLII
Q9BRJ6	Seq34670-hybo	HAAC01032916	cytoplasm	Uncharacterized protein C7orf50 OS=Homo sapiens GN=C7orf50 PE=1 SV=1	C7orf50	phosphoprotein	unknown	unknown	unknown function	MKIKKRECKIRDDTFCYDQSEVNNLLKIKSPVLHKRKKVKVALEDAKNLEKEIHPAILYLLQWNDNKTEWKFQKVRQVWLLQNMYNKLQVNKHHFKVLLSYLNDLKGISREKTIETARCIVEKEKLLVLKLSVLLKF
A5D8W1	Seq19192-hybo	HAAC01017938	unknown	Uncharacterized protein C7orf63 OS=Homo sapiens GN=C7orf63 PE=2 SV=3	C7orf63	binding			unknown function	DLKKPIMTKLQRVASLVNIPQVSSSIFDVTDNIRAKIYSLFTRIDFKVSNLNTQEAIALSIIKRYLDFKALEIWQEIQTELEVENVKLVESDKKCLDVIIAKLENKVQLVANNQKKILQKCLEEEINEECDYFQKFKDSQKQKEKSCIDFISFVERTSDYNCLQRARMKQLDLIEKSRLKSRHSLQQSGIKDCYLEYVTKHTTVDKKLTTTTFSGRHVIVHSTNLDPSLKPSLDMKHQPIKLPELMN
Q49A92	Seq06212-hybo	HAAC01005826	cytoplasm	Uncharacterized protein C8orf34 OS=Homo sapiens GN=C8orf34 PE=1 SV=2 (VEST1)	C8orf34		cAMP-dependent protein kinase regulator activity		signal transduction	MSSHQKVIQVYLHKHDIGRLFEDMMAKLVKEMPNEPVVYLIKLLQNIQPKKVCNMVNPVPNNEIKLTGSSIPKKYSQDPQVILPGSKPPVSLWSKGVDEKENDSINQVIYSEKFIKKIKENADEVQDWKNNAKVPISKLSDKSKIEKSLPIFTSDSKLSHSLKVPEQHKHDLSIKRKDNKPPNLVQNSEVNDELDINPKAKTKKIRLI
Q6ZQR2	Seq18875-hybo	HAAC01017627	unknown	Uncharacterized protein C9orf171 OS=Homo sapiens GN=C9orf171 PE=2 SV=1	C9orf171	unknown	unknown	unknown	unknown function	MAAKATQIIPGVLRETSNPLLLKADIGKPSKCGYKLPDSNFTYGKINQRNGIGTVDVLGSWQTHLKGSSNDTYYFSQKDFIKMNKSAIHLGLITAKDFSKYQLNNECFKKKVHHSTRNKISLPPDVVFGVPTKASLPINIFEHKEYGYTQEEQQLHLAKLCNDRKSEISKRHRGYSETRTSFLRRHKPSVDPPPLWQMPKFQKNALPALDTFRNEAAREKAFQKHQTDSIARTGLFGHGTYKGA
Q8NCR3	Seq19028-hybo	N/A (194 nt)	unknown	Uncharacterized protein C11orf65 OS=Homo sapiens GN=C11orf65 PE=2 SV=1	C11orf65	unknown	unknown	unknown	unknown function	KTIEKEALQTAEKNRLLNATRAAQIIQKTWRAYVDLRVFRYLKDLIDFRNKGDGRFMMKFINPR
Q3KP22	Seq36465-hybo	HAAC01034620	unknown	Uncharacterized protein C11orf85 OS=Homo sapiens GN=C11orf85 PE=2 SV=1	C11orf85	unknown	unknown	unknown	unknown function	MTCSLSDFKLPDPDVRLVMFGDTVYKVKLLFRSAQHNGIASADSHNIFNDDKVQYDIERVMKYVLYNPDRIDPIHTDDLVIYPYKKIWSNSKKLQFSKYDVKLSTSPYLFMFYIEKKVDSTTEKSSKCRRT
Q9H741	Seq39886-hybo	N/A (189 nt)	secreted	Uncharacterized protein UPF0454 protein C12orf49 OS=Homo sapiens GN=C12orf49 PE=2 SV=1	C12orf49	glycoprotein		UPF0454 family.	unknown function	NVLKNGCCNFHANSTVRYNCNSCHTNRCCEVYEHCVSCCLQPVPRKRRLIEKILVHAHMARN
Q68CL5	Seq29403-hybo	HAAC01027794	cytoplasm, cytoskeleton, microtubule	Tubulin polyglutamylase complex subunit 2 OS=Homo sapiens GN=C18orf10 PE=2 SV=2	C18orf10		Part of the neuronal tubulin polyglutamylase complex which contains C19orf20/PGs1, C18orf10/PGs2, TTLL1, LRRC49 and NICN1		cytoskeletal organization	VGDLKINEINCLSELSLSNSFKSTGSFQLEDLDEDEDECNSKIPRKVTFKDKCFEISSCEGKVCLVYKNVSTCCRMCCAESFGIWFLDRSLRWHYLASTFQQYLRMAIVHMGIKGWQYLFTDAQISPETKYWFNLFIPQRLQVRNDDSKEGILIPDQQ
Q24JQ0	Seq25618-hybo	HAAC01024025	Membrane; Multi-pass protein	Transmembrane protein C18orf45 OS=Homo sapiens GN=C18orf45 PE=2 SV=1	C18orf45	unknown	unknown	unknown	membrane protein	LNFTYPSIFQSWQMSVASLFLISANSFEIIKIMPLSTESFKRLLPSTFLFTVSIYSGSKALSMLPVPIFCLIQQMFIQATIYIVEIYKTKKSMSNYQAVCIMTPLFIIWITYLFDNEYENQVKYVWILINCLCICLNSIYISFFKSINVQEIDKIFLNTKSSIIFLSLFGILTGETPKVINFQKLYHTFFHLLFVGSGVFGALMMLSYGRLCNLFSLSRVRFFNAISMFIVSIASIIVYDTKTSVYKLWFAVLGLASVSYYSYSVSKFNYQLGLKNQEV
Q8NHU2	Seq07004-hybo	HAAC01006570	unknown	Uncharacterized protein C20orf26 GN=C20orf26 PE=2 SV=3	C20orf26	unknown	unknown	unknown	unknown function	YFKKQRDISTGGERIEDVQNYFRLHINQYSTIDEIVCLSSQVIDKDNLKCLFGVHTSYLGNLTERFENGLITDLYSYFRQSWCLPIYHDRFTDFRCEIRDIFKIS
Q9Y6J0	Seq12698-hybo	HAAC01011881	nucleus	Calcineurin-binding protein cabin-1 OS=Homo sapiens GN=CABIN1 PE=1 SV=1	CABIN1	Component of a complex that includes at least ASF1A, CABIN1, HIRA, histone H3.3 and UBN1. Interacts with calcineurin. Interacts with MEF2B. Activated through PKC-mediated hyperphosphorylation. Phosphorylated upon DNA damage, probably by ATM or ATR.	May be required for replication-independent chromatin assembly. May serve as a negative regulator of T-cell receptor (TCR) signaling via inhibition of calcineurin. Inhibition of activated calcineurin is dependent on both PKC and calcium signals	TPR repeats family	chromatin regulation	SCRDKLKVAQRIYKLTGIMLSFGALNALSTAEDSSVGIFYEVKQEEQEAEALEMYNEALRLYCNDEFSPAEKLFSNVLQTDLIIQAPESIADGENLVNSPALFLKYNVLKNLARIYEKLQDNEKALDFYLNASVVDETDVNLWLTIASIAKKVLNIRLERFAYEKGLICSPNNWPCLDNLISTLYILGDYAACLDLINRAFQRNDSYVKGHAFRDQIFKEEPHFKNDCLELEYLFAEDQFNNSDKYQDFIEEALVIRGKRTLSAKRDEIQEEKFTKPFIYYT
Q4VC31	Seq03223-hybo	HAAC01003011	unknown	Coiled-coil domain-containing protein 58 OS=Homo sapiens GN=CCDC58 PE=1 SV=1	CCDC58	coiled-coil, acetylated protein		CCDC58 family.	unknown function	MATTKSNDMIREDLPCESIRHFKESLNSLRLLDDKIVYELNKSNPTLSFQHEINTEKMCQSLYNELLELHKFRLQTINHCIQKKTAALDLLNNKTDITTRNDQKEIKNLQGSVRLLQNELIVEEVIKNRSLKIFNEKCWKSYPIPDKDAT
Q8NA31	Seq24009-hybo	HAAC01022498	nucleus	Coiled-coil domain-containing protein 79 OS=Homo sapiens GN=CCDC79 PE=2 SV=3	CCDC79	DNA-binding	DNA-dependent regulation of transcription	CCDC79 family, Myb domain	transcription	KKSFIFDDDVKSFASLASTGTSVASRRRSRQDYSKEEVNYILEGVERYGTRWTAILNSYPFKNGRQATDLRGKYKQIKKLNIL
Q6ZUS6	Seq23009-hybo	HAAC01021569	unknown	Coiled-coil domain-containing protein 149 OS=Homo sapiens GN=CCDC149 PE=1 SV=2	CCDC149	coiled-coil		coiled-coil	unknown function	LQLEIDGLREVLGTYKQPINSIGEDAKKIRTLSNLLQFSRDENELLKKDLMNLKHLYSECQKDNILLHATISRHSNNQVLDKKEDKERLILQLEEVNSKVLELEQELEICRDEKLQVQEEKDSFNAKNIRLNAELNYILHNDDKRIVDIDAFVLENKYLKEVLKQYKEEKKAALALVSRYKEALNQKKLSNKLS
Q9NPC3	Seq18767-hybo	HAAC01017522	nucleus, chromosome	E3 ubiquitin-protein ligase CCNB1IP1 OS=Homo sapiens GN=CCNB1IP1 PE=1 SV=1	CCNB1lP1	metal-binding protein, zinc, ligase, phosphorylated by CDK1	Modulates cyclin B levels and participates in the regulation of cell cycle progression through the G2 phase. Overexpression causes delayed entry into mitosis	RING-type zinc finger	cell cycle, Ubl conjugation pathway	YIDTFCDEDGTREFSKALVCPACETNLSGKHDIVRHDLQPADQYKSMILAGLKPEIIMEIASRAIAFWTYQQK
P28907	Seq46333-hybo	HAAC01042831	membrane, single-pass protein	ADP-ribosyl cyclase 1 OS=Homo sapiens GN=CD38 PE=1 SV=2	CD38	Synthesizes cyclic ADP-ribose, a second messenger for glucose-induced insulin secretion. Also has cADPr hydrolase activity. Also moonlights as a receptor in cells of the immune system.	B cell receptor signaling pathway; induction of apoptosis by extracellular signals; negative regulation of apoptosis; negative/positive regulation of transcription, DNA-dependent; positive regulation of B cell proliferation; DISEASE: Daibetis mellitus		signaling, apoptosis, transcription, cell proliferation	NININMKALGSFSFFLTLSIVCGMKPWEYKGSTPAIKEIILGRCAQFEEIKPQNHNQALYIDVDCAKVWSSFSNSFASKDTCKGNEITEKSYEAFFKLAASKKPLTDQALFWSGTRYIAHEYTAVQSNLYTLEDTFPGYLANELKWCGCKNCKDGIDYNSCNDSCAFSTSGPFWTTASRLLAENAKGTAYVMISGTTGSNVTAYSKTSFFGKIELPTMGKLKKVNRLVVVVVNDLGKTPKEKCGTGTVKELVGDARAAGINNVVCIDQPRDTLFLLCAKFPNAKECASMSTVETIKKDKDPKTRKSSPSEEIYKN
Q9NRR3	Seq33397-hybo	HAAC01031704	cytoplasm, cytoskeleton, lipid anchor	CDC42 small effector protein 2 OS=Homo sapiens GN=CDC42SE2 PE=1 SV=1	CDC42SE2	protein binding, structural protein	involved in the organization of the actin cytoskeleton by acting downstream of CDC42, inducing actin filament assembly.	CDC42SE/SPEC family. CRIB domain	signal transduction, cell shape, phagocytosis	MSLALLCFPCCVDEQPPPRKRPKIDRTQIGLPTNFQHTGHIGSGEVAAGFDVHQVQNSMQSKGGYEQRLLSSNSNTSPNLSNSNKTSPNQIDLTHEHRTQDSSNSS
Q6NVV7	Seq02177-hybo	HAAC01002029	unknown	UPF0595 protein C22orf40 OS=Homo sapiens GN=C22orf40 PE=2 SV=1	CDPF1 (C22orf40)	unknown	unknown	UPF0595 family.	unknown function	MDDGNSVNYNNKQFECTQCKLMFKYDKYCQLVNLTSNIFFLEEVYYINNPFDNSVSIPLVLGANCSVCCCTICVSSSCSVFYTKRFCRNCVAKSLDCFPVEVIKDLKL
Q9BSY4	Seq34936-hybo	HAAC01033164	unknown	Coiled-coil-helix-coiled-coil-helix domain-containing protein 5 OS=Homo sapiens GN=CHCHD5 PE=2 SV=1	CHCHD5	unknown	unknown	CHCH domain.	unknown function	MDQNIALIEKQCRKQIQVFTKCVELNEDTWQTVCLTEKENLTKCSSENPMIQLINKNCKNEFRKYDSCIRDNGSQLYNCMESLEQFNTCAARTVNGFGSSGYFKN
Q96EP1	Seq34308-hybo	HAAC01032564	nucleus	E3 ubiquitin-protein ligase CHFR OS=Homo sapiens GN=CHFR PE=1 SV=2	CHFR	ligase, Ubl conjugation pathway	E3 ubiquitin-protein ligase that functions in the antephase checkpoint by actively delaying passage into mitosis in response to microtubule poisons. Acts in early prophase before chromosome condensation, when the centrosome move apart from each other along the periphery of the nucleus. Probably involved in signaling the presence of mitotic stress caused by microtubule poisons by mediating the 'Ly…	ADP ribosylation, phosphoprotein	cell cycle checkpoint	MDTPGPSSKRSASPSLETPCKKSLSSTIPEAPSSCSSKYIDFEENLICVICQEIFHDCYSCQPCMHSFCAGCYSVWKLESSQCPTCRKEVESVYKNHTLNNLSLAYLNLNPNKCRSKEDLLMLDKRNTLNSPKTEMIKCEVVDSDSNDEEDNRNQTVNDFPRPFHLRSSFKCRECVGYSSSDSTDSDNLYQRSNTGNICQEGDTHLICSCCFRLISAVPPLSDRRCVCCGRFFCHLYWKCSKPGCRGCLSKFKDMDLDEKHLSELISKNPFESEILKNYLVSKNMKIKDLLTHCLQKLDLKQFTTTKAANINSEDILCYCCVLTLLKELAYQYRVNIPSSELPVDVVNRPNCYWGNNCRTQTHSPNHARKFNHICTQTRFS
P12277	Seq39623-hybo	HAAC01036990	cytoplasm	Creatine kinase B-type OS=Homo sapiens GN=CKB PE=1 SV=1	CKB	kinase, transferase	Creatine kinase isoenzymes play a central role in energy transduction in tissues with large, fluctuating energy demands, such as skeletal muscle, heart, brain and spermatozoa.	ATP:guanido phosphotransferase family.	PTM enzyme, energy transduction	GDIPSVFTRFCNLSDALKASAEANNTKLMWNETLGFLGTCPSNLGTGLRASVMVCLPQFNKLMEGDNHEDKELLEHVCSAYDLQPRGSAGEHSAAVGAKFDVSNKQRLGFSEVELVQKMIDGVSKVIHLEKAFRKAVPHLLKFVQSWNRKRTQVKNTN
Q8IY22	Seq33106-hybo	HAAC01031415	cytoplasm, nucleus	C-Maf-inducing protein OS=Homo sapiens GN=CMIP PE=1 SV=2	CMIP	signaling protein	Plays a role in T-cell signaling pathway. Isoform 2 may play a role in T-helper 2 (Th2) signaling pathway and seems to represent the first proximal signaling protein that links T-cell receptor-mediated signal to the activation of c-Maf Th2 specific factor.	Leucin-rich repeats, phosphoprotein	signaling	IREIIQEYFFYLYGNSDSIVEFIENLHTSSYICPHPRVISNLIAVSLAAIYSLYEEENIQEQYKDTALCCFEAVFNTILKYDDWVLSLSIYLQAIPFPQQIFKEKKFSSLLKRIVWKFATDSRCDIHNLIFPINNKTIGWIHHMAPGGELCEDNGETFCQIIKLFVNCCYKRKPILLSIKNSVKKLIIEMAIQGDVNCIQVLLAMQEITPEEEIYNALQESYEGKKQLKLLLQKKCDYEKLKMNGGPHKLALPSQSTDEDLFQILQTGLYNNIKSLNLAFTKVTSEAAKHIITLPNLIELNLWSTPFGDKGLQLLAENLPNLECLNLCETCVTDAGLQNLAYLEKLRYVNMNSTKLSNNTFELLKSKLTSLRIVDVGYTDVW
Q9P003	Seq21443-hybo	HAAC01020169	Membrane; Multi-pass protein	Protein cornichon homolog 4 OS=Homo sapiens GN=CNIH4 PE=1 SV=1	CNIH4	Transmembrane helix	intra-cellular signaling	cornichon family	signaling	PNNIITMSNEVLALIFVMADTAFLMFLSVYFIINLSDLECNYTNSGDGCRRLSKVVIPELIMVLLLCIVLVFFSCFGALIYILPMFVWLLYRILSKPRNHISFYDPAEIHNNNLLNYYLKESIVKLLYYLVGFFIFLYSLISTLVPDEAEKQDFVTQDIFR
Q96F85	Seq31566-hybo	HAAC01029926	membrane?	CB1 cannabinoid receptor-interacting protein 1 OS=Homo sapiens GN=CNRIP1 PE=1 SV=1	CNRIP1	Interacts with the cannabinoid receptor CNR1 (via C-terminus). Does not interact with cannabinoid receptor CNR2	Isoform 1 suppresses cannabinoid receptor CNR1-mediated tonic inhibition of voltage-gated calcium channels. Isoform 2 does not have this effect	CNRIP family	membrane receptor IP	MPLFQAAIVARIFHKDITKPKDQTGLHKKNIQNHNLYNDTTNTFDEKKLKKRPNARKTSECEKKSLQSCGSSSNKSSINSGGNDLKLKISFYLANMPGNGPGSTDVFFKQDGQRFNEQHTIKLATCSNYQVKMEIEPMTELTFFKLGGMDIKFEKVTNTANDTKLVYQLFWSTAGISTTMRKFRTDVPCTIKFKKYKKINFKFQVKFYSSNDRKRSELGKKLNSIDLECTIGRGSYTSSVDCKTFN
Q86WW8	Seq05775-hybo	HAAC01005424	mitochondria	Cytochrome c oxidase assembly factor 5	COA5 (C2orf64)	cytochrome c oxidase activity	Involved in an early step of the mitochondrial complex IV assembly process.DISEASE: myopathy NAMED: Uncharacterized protein C2orf64 OS=Homo sapiens GN=C2orf64 PE=1 SV=1	PET191 family.	cell metabolism	MAEISEETTTPAQACNALRKELVNCLHMSDCMKKDGKTMGECMKKEADGVSTECRATIYSFYECRRSMLDMRTRFRGRKEV
Q5JTJ3	Seq08562-hybo	HAAC01008043	mitochondria	cytochrome c oxidase 6B subunit Uncharacterized protein C1orf31 OS=Homo sapiens GN=C1orf31 PE=2 SV=1	COA6 (C1orf31)	cytochrome c oxidase activity		cytochrome c oxidase subunit 6B family.	cell metabolism	MAKFLDADSRHTCWSNRDIYFECLEKNNDNSEKCNTLYKDFINTCPKAWVKHFIDKRNAQTLKDKLAKPIYFDDKQ
Q66K64	Seq22194-hybo	HAAC01020765		DDB1- and CUL4-associated factor 15 OS=Homo sapiens GN=DCAF15 PE=1 SV=1	DCAF15	Ubi conjugation pathway	May be involved in ubiquitination and degradation through a DBB1-CUL4 E3 protein-ubiquitin ligase.		PTM enzyme, ubiquitination	GDNEWXXQMKKRTVSSCQNSLIWKLNRAQLFGGVQHPKTHKKFQYFEAPCTKYLIKLKLLQNEKVFNNGHIFLGFSADGRYLVSYRCEMITDVDLMVSVRYRYFLYWWLFDLWKPLQKIRKVELFVNENISQELHLLFCESFQNEYIVVHGSTYNSNDYSDNGSLCYLSVIPTNINSESEYAINLRYELLPPYPPFMISVCVKLKNVILLNSGDILFAIILNGGNCFKSKNVFQNKLCYCGIWKYSVPIIDNFLKIKEESELSDVIVNEENNVSNFRIPSCVSYVIQGFSLQNEEELEESPESFFDCTSIVLPVQVFFNDKRLNVSCEHRCFVDQSSSIIDADFVVGQAQFNAETFLNEKIQEIEEVKERYVSLRDYDMQFAEVCETTNEVVILLNALV…
Q6ZRR9	Seq41585-hybo	HAAC01038621	cytoplasm	Doublecortin domain-containing protein 5 OS=Homo sapiens GN=DCDC5 PE=2 SV=2	DCDC5	contains 2 doublecortin domains			signaling	SFQKGNGFSGILNIGFTKFLERCTEVLNLPSAARRLFSSEGIEIFSLSNLNEDDLVYVSCGEVWIKPSHEEEMTLASLISDVNKVRQFSLFRQQNGLIVSAPNDMSKYTSLHLIEEPSVKPDENKIEFQNKVEDEKQYNVCLYKWCMLMNLFI
Q9BW61	Seq41692-hybo	HAAC01038722		DET1- and DDB1-associated protein 1 OS=Homo sapiens GN=DDA1 PE=1 SV=1	DDA1	Ubi conjugation pathway. May be involved in ubiquitination and subsequent proteasomal degradation of target proteins.	Component of the DDD-E2 complexes which may provide a platform for interaction with CUL4A and WD repeat proteins.	DDA1 family	PTM enzymes, ubiquitination	MAGDFLRELPSYNKENFTKFSADSHIKTTSCKATVYIQTKDVEDCLPQVITTDKTNILLRYLRQQLDVKKKRTSANLQEEPCSKMPKLDYEEIE
Q9NVR5	Seq30781-hybo	HAAC01029142	cytoplasm	Protein kintoun OS=Homo sapiens GN=KTU PE=1 SV=2	DNAAF2 or KTU	Interacts with DNAI2 and HSPA1A. Required for cytoplasmic pre-assembly of axonemal dyneins, thereby playing a central role in motility in cilia and flagella.	Involved in pre-assembly of dynein arm complexes in the cytoplasm before intraflagellar transport loads them for the ciliary compartment. DISEASE: Primary ciliary dyskinesia	PIH1 family. Kintoun subfamily	biosynthesis cilia	SSEKGVQNGLSGLHVKLPHSLVPCRKDYDKDGKQCIVYDVCFNPKSYERALHDEAFRSILIDTSFDAIEKQAGISFDRKNRKFPKMKYKGTPQPSILRSTELKQGENKETSGFNYPARNIEKKNSQKVKKDSEIKLNENHSTSTKLPITPKFNIIHRGFFDMQDFTNTIVSKSRDPKELVVEIYLPLAEAASGIDLDIFEKQLVLNSNNPSYHLDIKLPYKINENLGCAQFDKGKRILIVTLPVISEPNFNIDTKSSLVTLADENHTDQNEVIKNDSECFIEYNETRKHDEEHGEK
Q9UPQ8	Seq25708-hybo	HAAC01024115	ER membrane, multi-pass protein	Dolichol kinase OS=Homo sapiens GN=DOLK PE=1 SV=1	DOLK	Transmembrane helix kinase	Involved in the synthesis of the sugar donor Dol-P-Man which is required in the synthesis of N-linked and O-linked oligosaccharides and for that of GPI anchors. DISEASES	polyprenol kinase family.	PTM enzyme, glycosylation	FFDLHLRFLNVNMFCLENIKLSIVLELALLLIAPVIFLIMSDCFLIILCLPFLLLMMIFILTLYYAISLQKINLVLIKTVLLLESKWILLLYWCFLVFFSLVVVYWYALTAQSNKIPKTVIRKIFHFIALFIYLFGWSESELLALISSLVFYAFIVTEIMRVKKNTVGLFLNNFLEPFRDENDSGKFILSHVYLILGLSLPFWLTPYSILQSNSLKSLSIFSGVISLGIGDSFASIFGSLYGKSKWSGSNKSHIGTFCCFLSQFLFSIILLKGLSINISFISICMLSFVCFVVSMLETF
Q9UNI6	Seq38402-hybo	HAAC01035973	nucleus	Dual specificity protein phosphatase 12 OS=Homo sapiens GN=DUSP12 PE=1 SV=1	DUSP12	Hydrolase, protein phosphatase activity		protein-tyrosine phosphatase family. Non-receptor class dual specificity subfamily.	PTM, signaling ?	LQIRHKDCTSLYLIDPPDWLKSEMGSNVKGKIACWSCSTKLGAYSWLGNKCSCGKWVTPAFQIHKSKVDYQTAKTLK
A8K855	Seq28165-hybo	HAAC01026565	cytoplasm	EF-hand calcium-binding domain-containing protein 7 OS=Homo sapiens GN=EFCAB7 PE=2 SV=1	EFCAB7	calcium-binding protein, contains 3 EF-hand domains		EF-hand proteins	signaling	PLQMKNSVKKSSAVVSQNTIKEDQILHGECETIFLNVFSNISEEITTKEELMLLLQYAGFNPSHKTIEKYWNKTTEFLTFNHFIEIIKQERNVSKVDILGAFKRIDQNNDGYLDHQELMEILTKKGDRMTKAEINNLLKSSDFNGDGKLNYQEFCNIMEETVKLCQKFNSIKHVGSQAINQVGNHSKLSQSSQNLYKEESVNRKESTQKLSLAMNLSSIKRVDEQKKNLKKFLQVSLEPGDLKRWHFQSMKGCIYKNDDGKVFCQQYILRVTQPTTVWVTVKPGSLKHGSYNDIILNTDVMLFLVEEGLSANVIAYTNSFVNGKLCFQADLGTGTYRVLSYSSGNNLMVEKSTSGQLSIIKGKGDEISLTKP
P41214	Seq27918-hybo	HAAC01026319	cytoplasm	Eukaryotic translation initiation factor 2D OS=Homo sapiens GN=EIF2D PE=1 SV=3	EIF2D	protein biosynthesis	Translation initiation factor that is able to deliver tRNA to the P-site of the eukaryotic ribosome in a GTP-independent manner.	eIF2D family.	biosynthesis, protein transport	MSKFLAEMQSKNLVEIKQLSKGIDSLISISTDNDIMRTFKCSEFAKEMKKKNTLKLEEEKLVKKKNAQTVEVRELYAVSAKVAPFFKIFNISKGSVLSSSDVRQIITEYVKKNELNTSVKNSVTLDAMMFDIMYGKNQHDNVLTWDVLLKRMLDNMNPCHEVTIPGQKSVVRKGNLEYVEVMVEQRMGNKKVSIIKNLEAYGVDVKSFAASLQQMAASSALVVDAPGKSSDHHVVVQGVQHKHIKNLLDTHKIPKKYIKGLESTDKEKKKY
Q14674	Seq22223-hybo	HAAC01020794	cytoplasm, nucleus	Separin OS=Homo sapiens GN=ESPL1 PE=1 SV=3	ESPL1	Caspase-like protease, which plays a central role in the chromosome segregation by cleaving the SCC1/RAD21 subunit of the cohesin complex at the onset of anaphase.	During most of the cell cycle, it is inactivated by different mechanisms, First, it is inactivated via its interaction with securin/PTTG1; Second, phosphorylation at Ser-1126 inactivates it.	peptidase C family	cell cycle	NGIVGKIPTKDQFKSALEDNDLFIYCGHGSGQEYLGWDDIQQLDCRAVSLLMGCSSGKLQVHGYLEAYGMVLYYLLAGCPAVVANLWEVTDKDIDLFLEQLLKEWVTESSGESLASCVSQSRSSCNLEYLIGAAPVIYGL
Q8NE31	Seq21456-hybo	HAAC01020182	unknown	Protein FAM13C OS=Homo sapiens GN=FAM13C PE=2 SV=2	FAM13C	phosphoprotein		FAM13 family	unknown function	QASVHSKNEFILSPRQPSYQPYLDSNKEFFENGHYLNSNENSGRLGVNERVDPSGETLNVTKKFIDASPAIKKNHVSESILYDATLSELIEQQNETKRAKKQLGKLLKEFEDKFFIDQHRKVQKEDRIPKEREYREYKLIKAKLRLIDALVAKKSEYNR
Q9Y421	Seq21419-hybo	HAAC01020145	unknown	Protein FAM32A OS=Homo sapiens GN=FAM32A PE=1 SV=2	FAM32A	acetylated protein	unknown	FAM32 family	unknown function	KIYKIMADDPYEGVSGGGLKLKIAGGSKVIKKKKSKKNISKETLEATLSARTSSKQDGGASVKKTAAELAFEKAQEKRASERILKKASKTHKQRVEELNEYLGSLSEHYDVQKVSWTK
Q96C01	Seq24219-hybo	HAAC01022698	mitochondria	Protein FAM136A OS=Homo sapiens GN=FAM136A PE=1 SV=1	FAM136A	PTM: acetylation		FAM136 family	unknown function	MASEAQANVQRAVEQMLETIEKEKLRPLLREAHLGSARCCENMLLSKDQLEHCMQKTFQPAHEIQSVISNELNHLQDRLTRCAQQCQDNVQDKLSNNSDISLLQKELDICVVKCCDSHIKLIPTIMNRIYDSLKQFQPTF
P62861	Seq44136-hybo	HAAC01040826	cytosol	40S ribosomal protein S30 OS=Homo sapiens GN=FAU PE=1 SV=1	FAU	RNA binding, cytosolic small ribosomal subunit	This ribosomal protein is synthesized as a C-terminal extension protein (CEP) of a ubiquitin-like protein.	ribosomal protein S30e family	biosynthesis, proteins	MQIFVKTLTGKTITLEVEPGDSIDNVKQKIQDKEGIPPDQQRLIFAGKQLEDGRTLSDYNIQKESTLHLVLRLRGGGKVHGSLARAGKVRNQTPKVEKQEKKKLSTGRAKKRIQYNRRFVNVVTAPGGKRLVLTHKLSSSN
Q9UHY8	Seq42476-hybo	HAAC01039454		Fasciculation and elongation protein zeta-2 OS=Homo sapiens GN=FEZ2 PE=1 SV=2	FEZ2	coiled coil, protein binding, Homodimer; difulfide-linked. May form heterodimers with FEZ1. Interacts with synaptotagmin	Involved in axonal outgrowth and fasciculation	zygin family	signal transduction, axon guidance	KICDKEVNMDESSHNICNVENVCFATAVSNESNKFKELSNELELKSFDDLHSLIESLTSQVKINSEILLQELTIREQLSRHNELQNTFIATYMNVERKIAEINKSRKKKNRFVFIKYADEQNKNGDISIPYLKNEGGPTSSSLLLMTKVLQGIERDDENVPKLISEYILNIGSEFDLKTELRISQ
Q6FGV5	Seq30003-hybo	HAAC01028392		Keratinocyte growth factor OS=Homo sapiens GN=FGF7 PE=1 SV=1	FGF7	fibroblast growth factor 7 (keratinocyte growthfactor) (FGF7),			signaling	KRIKNGIINEIKIKLMEILNKEKKEKSTKLIKFQLLRFARRRRILCKNGMYLAIDKNGVHGTKDPKNPYADLQVLSIGSDMLAFWGTKACLYLAVNAQTGQIYTTPDEGQHCVFLESITPDFYNFYESYRSVYDGQPQCLILNAQNKLIIADTGTVLEKNGQFIWELFDDAYEKYK
P55075	Seq06051-hybo	HAAC01005678	secreted	Fibroblast growth factor 8 OS=Homo sapiens GN=FGF8 PE=1 SV=1	FGF8	Monomer. Homodimer. Interacts with FGFR1, FGFR2, FGFR3 and FGFR4.	Plays an important role in the regulation of embryonic development, cell proliferation, cell differentiation and cell migration. DISEASES: Kallman syndr: anosmia, hypogonadism	heparin-binding growth factors family.	signaling, development, differentiation	GDLIKEHWEKTYWTNLDNFNCVDNKIVSEKSVRLRSFNGNKFLQISKNKVRVSNIPLQNTNITIETIGHDLIRIKGCKANRYICFNEKSKLIVQENGDHDNCVFEEKFITSNIVCYKSKFKDWYLGIKDNGKIQRGNRILYSSKER
P26885	Seq43800-hybo	HAAC01040520	membrane, ER membrane	Peptidyl-prolyl cis-trans isomerase FKBP2 OS=Homo sapiens GN=FKBP2 PE=1 SV=2	FKBP2	peptidyl-prolyl cis-trans isomerase activity, rotamase, FK506 binding	PPIases accelerate the folding of proteins. It catalyzes the cis-trans isomerization of proline imidic peptide bonds in oligopeptides. Inhibited by both FK506 and rapamycin.	FKBP-type PPIase family. FKBP2 subfamily	biosynthesis, protein folding	MQSLVFVLLVITAIIFGFVENASDKKQLQIGIKKKVENCNRRSTKGDVLKMHYTGKLEDGTVFDSSEGRDPLSFTLGAGQVIKGWDQGLLNMCVGEKRKLSIPSHLGYGERGSPPKIPGGATLIFEVELVGIEGKNKKDFAKVL
Q05932	Seq13501-hybo	HAAC01012624	cytoplasm, mitochondria	Folylpolyglutamate synthase, mitochondrial OS=Homo sapiens GN=FPGS PE=1 SV=3	FPGS	folic acid metabolic process, ATP binding, tetrahydrofolylpolyglutamate synthase activity. Metabolizes methotrexate (MTX) to polyglutamates.	Catalyzes conversion of folates to polyglutamate derivatives allowing concentration of folate compounds in the cell and the intracellular retention of these cofactors, which are important substrates for most of the folate-dependent enzymes that are involved in one-carbon transfer reactions involved in purine, pyrimidine and amino acid synthesis.	folylpolyglutamate synthase family	biosynthetic enzymes	LRHSGLKTGLYTSPHLVEVRERIQINGKPLDKTMFATYFFKCYEMLQKSCVHQEDKLPGYFRFLTLMAFKVFLSEKVDVVILEVGIGGAYDCTNVIQNPVVCGISKLDLDHTAVLGRTISKIAWHKSGIM
Q9P2Q2	Seq19436-hybo	HAAC01018176	cytoplasm, cytoskeleton	FERM domain-containing protein 4A OS=Homo sapiens GN=FRMD4A PE=1 SV=3	FRMD4A	protein binding		FERM domian protein	signaling	MVLSAETRKCIVHLLDGQKLDIPLQPKLLTSELLDIVGSHFNLKEKEYFGFYYYDIKENRCWMRENKKALDHDFQKINPIVLYFSVRNFVPSVATLKESHTVELFFLQIQKLVFQGELECHSETIFKLAAYVLQATHGDYVSNNIAANDLKNLNVIPIKTQHEYPTPSYCELKIIEHYRNFDGMTRGEAIVNYIGDVERLPM
Q9BQS8	Seq12732-hybo	HAAC01011912	cytoplasmic vesicle, autophagosome	FYVE and coiled-coil domain-containing protein 1 OS=Homo sapiens GN=FYCO1 PE=1 SV=3	FYCO1	metal ion binding, protein binding	May mediate microtubule plus end-directed vesicle transport. DISEASE: cataract	FYVE-type zinc finger, GOLD domain, RUN domain	vesicle transport	MQNISSTYFKVEQLLSEIQELVASILSVHSKESVPLNDDNLLVHRLCMALENIFRAGAKEKYSFTGAKKDFWNFLSESLPKEEIIRFINSISDFRTYQGKGRAFIRQALMEKCLADMLQRCIINEKFI
P30047	Seq02230-hybo	HAAC01002080	membrane, cytoplasm, nucleus	GTP cyclohydrolase 1 feedback regulatory protein OS=Homo sapiens GN=GCHFR PE=1 SV=3	GCHFR GFRP	Mediates tetrahydrobiopterin inhibition of GTP cyclohydrolase 1. This inhibition is reversed by L-phenylalanine.	negative regulation of biosynthetic process	GFRP family.	biosynthesis	MPYIIISVQIRTEHGPTFCGDKDSDVNLMCYLDAVKFQDVGQNFIEYRSPHPPRIIMDKLETVGYKVVSCAGCGQTVIWTLHKD
Q9P109	Seq31032-hybo	HAAC01029393	Golgi, single-pass membrane protein	Beta-1,3-galactosyl-O-glycosyl-glycoprotein beta-1,6-N-acetylglucosaminyltransferase 4 OS=Homo sapiens GN=GCNT4 PE=2 SV=1	GCNT4	Glycosyltransferase that mediates core 2 O-glycan branching, an important step in mucin-type biosynthesis.	Does not have core 4 O-glycan or I-branching enzyme activity.		PTM enzyme, glycosylation	KPYENVVPWDIPAERFQKRFMYSFALKEIEGETLLVRTNIKKKNPPGNIKIFRKGEHFISTREFWEFLTESDIAKSFLEWAHDTKNPEDFFYASMNRYKGAPGGIPYNEEDLQQEGALQTVESENVIDLPDSDFVVNLWKSDHSIKCHGVYRGYMCIFGSADLRWLIQQDSLFAFSFDYRVD
Q92990	Seq22172-hybo	HAAC01020743	membrane, cytoplasmic (?)	Glomulin OS=Homo sapiens GN=GLMN PE=1 SV=2	GLMIN	Coiled coil protein. May represent a naturally occurring ligand of the immunophilins FKBP59 and FKBP12. May function as an membrane anchoring protein.	Essential for normal development of the vasculature. Isoform 1 may stimulate the p70S6K pathway. Isoform 2 may inhibit cell proliferation and increase IL2 production.		membrane protein, vasculogenesis	RWYRLLFGIGFYFVMVWGVNKSRREKAKEAFEELLQKFNAHSKFALISHVYESSHHAGMEALCISLMNNLLMTEYPDFEQCQNISSLALKYIEFVVGETHILLDSDRLLAGLNFLRFWFLKDPLHVNKTGIWSKTNEIEKCLNILQHGIDISRHEFEEIIKNGLSKADMEKLQAVSKMISGGTSLNSMEDTEKIATIKKAACLLELMSSIVARIREIAYS
O14610	Seq22834-hybo	HAAC01021399	membrane	Guanine nucleotide-binding protein G(I)/G(S)/G(O) subunit gamma-T2 OS=Homo sapiens GN=GNGT2 PE=2 SV=1	GNGT2	GTPase activity, lipoprotein, transducer, phototransduction, synaptic transmission	Guanine nucleotide-binding proteins (G proteins) are involved as a modulator or transducer in various transmembrane signaling systems.	GPCR family, G-protein gamma family	membrane receptor, phototransduction	MEKSLQHQNVDSLRAQLNATRIPLSKAANDIVQFCLQNEGSDPLVTPGARKPNPWAEKSKCMLI
O14610	Seq23842-hybo	HAAC01022400	Golgi, single-pass membrane protein		GOGA4	Contains 1 GRIP domain.	transport from Golgi to cytoplasm		membrane protein, transport	AYKSMQKEKEKLEGALTNGQDKQLQRIKELKETIELEKEGKRHMEEVLNINLEEKDQQIYALRTQVD
Q7Z3F1	Seq27156-hybo	HAAC01025558	Membrane; Multi-pass protein	Integral membrane protein GPR155 OS=Homo sapiens GN=GPR155 PE=1 SV=2	GPR155 PGR22	G-protein coupled receptor, transmembrane helix		GPCR family DEP domain	membrane receptor	MYLIAPVSLALLNPIGFIFLEYQQAKNNFESSVILSRSALFCKLFVITIKGIVTNPLIFTIVLGILVNFTFKRQIGVFSIFLDSLSNAFSATALFYLGWSLGINNKKTPGRLLLLPVLLAVSKGIFMPVMMRFVASNMVNNMLPGNKFGSNYTGNIVETFSFLYGTIPAAPTVMIFASKYQLAENIV
Q5UAW9	Seq18730-hybo	HAAC01017485	Membrane; Multi-pass protein	Probable G-protein coupled receptor 157 OS=Homo sapiens GN=GPR157 PE=1 SV=2	GPR157	transmembrane helix, G-protein coupled receptor activity	orphan receptor	G-protein coupled receptor 2 family	membrane receptor	LATMEINQTLSQRFAMSILNKTLVGLASTLSIIGSLCIIITYISYKDIRTTIRKIIVYISFADLFTAVINFTALYFKPKSKDVFCLVQSFISSTSLLCSLLWTMILAVFLFITFVKEKYLLANKLFPLFHVVCWGVPIIINCIAYAFNKLGNSKDAVSAGWCWIATADTNDVILWMILDSKGIEIFSYIFLTVLYIWIKLHLNKMVEQEREITPILQSQTVVVAHSLERKLMVIPLLFVFVRVWGTLRFIIFVYNIKHNKNEELTLPDFQKFLILMQGMGDNLQGAVNGFLFCYLTPKVYSHIKDS
Q9BZJ6	Seq06126-hybo	HAAC01005750	Membrane; Multi-pass protein	Probable G-protein coupled receptor 63 OS=Homo sapiens GN=GPR63 PE=1 SV=2	GPR63 PSP24B	transmembrane helix, G-protein coupled receptor activity	Orphan receptor. May play a role in brain function.	G-protein coupled receptor 1 family	membrane receptor	IFLSIIFVWLVFISLIGNLLLCIIVFRQAAMRSGINLMLTNLAFCDFFTSLLVIPVSLLFLNTKQRCLDEVLCEITATVYTFLRLEKVQILLIITINRHRIIIKGKDGMTQSKSLTLISFSWIV
Q8TF76	Seq33899-hybo	HAAC01032174	nucleus	Serine/threonine-protein kinase haspin OS=Homo sapiens GN=GSG2 PE=1 SV=3	GSG2	transferase, 1 prot Ser/Thr kinase domain	Required for normal alignment of chromosomes at metaphase. Phosphorylates histone H3 'Thr-3' during mitosis	Ser/Thr kinase family, Haspin sub family	cell cycle, chromatin regulator	IDFTLSRLLADDCVVYTDLGKDTSLFEGDGDIQFDVYRQMKEHIGNDWKSYNPITNVFWITYLCKKLVSKLDPSRRATLHKFITRLSSY
Q7Z4H7	Seq42648-hybo	HAAC01039611	cytoplasm, cytoskeleton spindle	HAUS augmin-like complex subunit 6 OS=Homo sapiens GN=HAUS6 PE=1 SV=2	HAUS6	Component of the HAUS augmin-like complex. The complex interacts with the gamma-tubulin ring complex and this interaction is required for spindle assembly. Interacts with PLK1 and NEDD1. Phosphorylated during mitosis	Contributes to mitotic spindle assembly, maintenance of centrosome integrity and completion of cytokinesis as part of the HAUS augmin-like complex. Promotes the nucleation of microtubules from the spindle through recruitment of NEDD1 and gamma-tubulin. Localizes to interphase centrosomes and to mitotic spindle microtubules.		cell cycle, mitosis	YFLFKKLNKESTLEIFRNCWPILDKKSEQEFRKQTIDWITRIKKDDPECNLPNITPSLLITPSGEKFYQFLFYFSVYTLKQKAKAISKKDDLLPLW
Q9UPZ3	Seq19263-hybo	HAAC01018007	cytoplasm	Hermansky-Pudlak syndrome 5 protein OS=Homo sapiens GN=HPS5 PE=1 SV=2	HPS5	Component of the biogenesis of lysosome-related organelles complex-2 (or BLOC2) composed of HPS3, HPS5 and HPS6. Directly interacts with HPS6. May interact with all alpha-integrin chains that have an aromatic residue before the first lysine of the conserved KXGFFKR motif, including ITGA2, ITGA3, ITGA5 and ITGA6	May regulate the synthesis and function of lysosomes and of highly specialized organelles, such as melanosomes and platelet dense granules. Regulates intracellular vesicular trafficking in fibroblasts. May be involved in the regulation of general functions of integrins. DISEASES, albinism	HPS5 family	biosynthesis of lysosomes	SGLITLWEIPFEIHSGDHLIHSGDHLNQEIKVFREIKELVGEKISELCWHENLKLFIGTQSGTVASFNVGSNVFVSKFEILMKSGSHIVQLDVSSGNLLISSTTKALIYSLDSGQFCQIGKKARTGLYGCCFLNNSEVIIYSARPGSRLWEVDTSGQVLSTHQFKELLNIPPTPIITSSAVKLSESNCSSTSRLSFNFPYLYQVMNKYLLTWSADGIFLFEPHKRKVFAWNDQIKDVISMTSFGNSIFVLHSQCIVTEIQLLSLKDFLKTFHDLEEWEKVA
O75506	Seq45606-hybo	HAAC01042146	nucleus	Heat shock factor-binding protein 1 OS=Homo sapiens GN=HSBP1 PE=1 SV=1	HSB1	Associates with heptad repeats of HSF1 trimers and problaby also HSF1 monomers, and with HSP70. negative regulation of transcription from RNA polymerase II promoter	Negative regulator of the heat shock response. Negatively affects HSF1 DNA-binding activity. May have a role in the suppression of the activation of the stress response during the aging process.	HSPB1 family	transcription, aging (?)	MEPQSPVTLNKPAPLSPSGETKNVQDLTIFVENLLGTLQEKFQTMSDGILSRMDEMGNRIDELEKNIGELMQQAGIEDNPIDK
Q13639	Seq25726-hybo	HAAC01024133	Membrane; Multi-pass protein; endosome	5-hydroxytryptamine receptor 4 OS=Homo sapiens GN=HTR4 PE=2 SV=2	HTR4	serotonin receptor	This is one of the several different receptors for 5-hydroxytryptamine (serotonin), a biogenic hormone that functions as a neurotransmitter, a hormone, and a mitogen. The activity of this receptor is mediated by G proteins that stimulate adenylate cyclase.	G-protein coupled receptor 1 family.	membrane receptor, signaling	KIMTKTVLEIVEIVVLVTVVLCALVGNCLIILAFIVGSKTVKTLRNYFIVNLAVADLMVVCLSLPLWIVSRIDVKLIHDAQIAKYFSAFDVLCGTTSILNLAAISLERMYAVNCPVRHFNLTPLPVLLVIAATWTIGFLLTAAKFVINIEKSNREYTVLLFVLAYLVPVFVIIVSYFIIYCYAISKTKGKSRCSRLKRDLKAAKTISVIIGLFILCWSPFFFINILYVFEIRSTTNVINISKLMHYSNSMMNFFVYGLRSRDFKRSFQSLLKCS
Q14642	Seq34246-hybo	HAAC01032505	Membrane; Lipid-anchor.	Type I inositol-1,4,5-trisphosphate 5-phosphatase OS=Homo sapiens GN=INPP5A PE=2 SV=1	INPP5A	lipoprotein PH domain binding; inositol-polyphosphate 5-phosphatase activity; Ins (1,4,5)P3 phosphatase family	Major isoenzyme hydrolyzing the calcium-mobilizing second messenger Ins(1,4,5)P3, this is a signal-terminating reaction. High in the brain (Purkinje ells)	inositol-1,4,5-trisphosphate 5-phosphatase type I family	PTM enzyme, signaling	MKVLLITGNIGSLFEEFGSALQKNWLKQYSKLVESERPLFIGLHFQEIGGKSQVVDSEKIATFFYELKRLPVHHGLSCFYSYIDKEYDEQKYTALGCCYFIHQSLLSSIKVWNFKEKEFQPLIEGEVLLENYETVQKYKYPLSCFSKKTRRWPRKGFTWTRWSFKNEIIDMVNVHLSHDACNVSVSMKSVSKYSKYRKRALVYTLEQLHTLPSYHHLLYGDFNVRPETKELIEHIMKNKGNQVINHIHTNNNNNNKKDGKPYKVVYQSLNGSKKDLLIIEDRLFILHDYDDFAHDKIESLLQFDKELDWLKNDSFKEMQLNFIPTYPHVEDPYIEDYLVKDPYIENHHVEGSKEISFKHTFGNVRCPSWCDRILADNSFFEKYISCSSVYNIFGEHVIL…
O76095	Seq41254-hybo	HAAC01038303	membrane, single-pass protein, mitochondria, centrosome	Protein JTB OS=Homo sapiens GN=JTB PE=1 SV=1	JTB	(Jumping translocation breakpoint protein, prostate androgen-regulat) Interacts with AURKA, AURKB, BIRC5 and INCENP. May be a component of the CPC at least composed of BIRC5/survivin, CDCA8/borealin, INCENP and AURKB/Aurora-B	Required for normal cytokinesis during mitosis. Plays a role in the regulation of cell proliferation. May be a component of the chromosomal passenger complex (CPC), a complex that acts as a key regulator of mitosis.	JTB family	apoptosis, cell cycle, mitosis	MSCCGSSFTYMKIFAGVVILCVILLLVKGFAFVFPSVKLVGYTVQNNMSNLTCASGEGYRVIKDCYSCSSYDMKFEQACQQTGNVQTVECFLSKEKHVLSCPYSATYEVKKFCVFEACLFVLSVLFCLIVWWRRRSLDEFMYHRLKRQISAS
O60268	Seq33101-hybo	HAAC01031410	cytoplasm	Uncharacterized protein KIAA0513 OS=Homo sapiens GN=KIAA0513 PE=2 SV=1	KIAA0513	unknown	unknown	unknown	unknown function	ESLLFEDLCKSFMEKFVENMFIVDGYICQEDKAKFGILVQHHEGRDWFGRYIDLQRNVSQAVDEFTFYRLVQYFAIVLFECNMADDFGPATSVMNMSFTYHFTSVMIPGRFGQPSKQYVYEYLKDQSIWKSPRFWNAAFLHAIHDDRMKRTNGLIEWNSMSNEQRKDFETGEENSTYAHLVSFLYMMKSFDVDKEERENFLHKMSVIGDLSAEKISQLEDSAEIIS
Q5HYC2	Seq26530-hybo	HAAC01024933	unknown	Uncharacterized protein KIAA2026 OS=Homo sapiens GN=KIAA2026 PE=2 SV=2	K2026	chromatin protein	chromatin protein	chromatin protein	chromatin regulation	KGYKMKSLLQEVLPINDKIDLPFPSNFSTQPESVQYGYRLYYELINQQKIAVMYLMENQDLYCSSDVLHKTFSQINTAFLDGYYENVTEVVSDLRLIIENVYRKNGFNHYLSKHARTLETVLEQKLALLPRQIRDLCSLESTNILQNREHLNQGINGSRRRSKPTKTLETPIMLQLRMEYDAIDKQQKKFREEQRKERDEEKRICNEKLLEQLVIFEEEIVTMEMLQDIKFCWQLPCVGMLIYMLHDFMGLEHFNYTEFELASFFMDKSMLISKIFTSLLSSAHERKSIKSITPHKYSEWNTLLMSKVSKWFSVASHAGADY
P50748	Seq26603-hybo	HAAC01025006	cytoplasm, cytoskeleton, spindle, nucleus, chromosome, centromere, kinetochore	Kinetochore-associated protein 1 OS=Homo sapiens GN=KNTC1 PE=1 SV=1	KNTC1	protein binding, Interacts with ZW10. This interaction is required for stable association with the kinetochore. Component of the RZZ complex composed of KNTC1/ROD, ZW10 and ZWILCH.	Essential component of the mitotic checkpoint, which prevents cells from prematurely exiting mitosis. Required for the assembly of the dynein-dynactin and MAD1-MAD2 complexes onto kinetochores		cell cycle	MQLEAKKAQQKFIGMYKRVSIEGALIEHGITDEKFFMVSSDAAKLVMMLYEEYGDKAKFETGKLVGAPEIYSLAKIIINISGDVELQKIHMHLVNKWLPCIRLPSSQNDEDDMMDSTSNVEAVRKENERNLRRVIYVLASSFDLNYIKMLVMAIYNQESELTNMCRIRAMQVLFTLVDISVIKREVQMDIENIYEKLVSCIYLSELENLHSSQSEEAFIRSNKETLVKGLWRNHSREPLGIRLISDICLDYKIYDPSLWNSLLIKLLSFDMISYLTHVLVLLSGVLELREIPSLTKTWKAVIISPFNSASSPLSSDEEKACLQASQLLTRCIY
Q6UX01	Seq22318-hybo (N-terminus)	HAAC01020889	Membrane; Multi-pass protein	Limb region 1 protein homolog OS=Homo sapiens GN=LMBR1 PE=2 SV=1	LMBR1	transmembrane helix, Probable LCN1 receptor.	May mediate LCN1 endocytosis.	LIMR family	membrane receptor, endocytosis	MADIWLSNESFEYVDEKNFYECVRQYIISLLTFICLYFSSYLLINHLKKKSREEEYEDDFVCRVAVWLCCFTMAVSIGAVLLLPFSIFSNEILLYYPNSYYVIWLNESLIHXXXXXXXXXXTKFILNCIILLVMSSALPVLSRTLGITSFNLMGEFGRLDWLGNFELVLFYNVLFEASTSFCIINKFTKSVRSALYVHFKHTALFRTSWMKTA
	Seq38624-hybo (C-terminus)	HAAC01036101		Protein LMBR1L OS=Homo sapiens GN=LMBR1L PE=1 SV=2
Q6IAA8	Seq21135-hybo	HAAC01019861	endosome, lysosome, membrane	Ragulator complex protein LAMTOR1 OS=Homo sapiens GN=LAMTOR1 PE=1 SV=2	LTOR1 (LAMTOR1)	Part of the Ragulator complex composed of LAMTOR1, LAMTOR2 and LAMTOR3. down-regulated by cholesterol. Late endosomal/lysosomal adaptor and MAPK and MTOR activator 1	Regulator of the TOR pathway, a signaling cascade that promotes cell growth in response to growth factors, energy levels, and amino acids.	LAMTOR1 family	cell metabolism, cell growth, signaling	MGCICCKENNSSAQKSLNDDEHDRLLDHDQLTPNRGINEDGNPSSIPSLSKTDEQSILSRILHKTAQNIIDVSAIEPHSIERSEYMEQMKNYLDKYSRIDLKLPKLPSIPSVTNNPVSVLVVETVPFSDIKLITEYSQSMSTALSQMKIGCKESLVAKLEDDTAAAL
Q0VGL1	Seq04799-hybo	HAAC01004506	unknown	UPF0539 protein C7orf59 OS=Homo sapiens GN=C7orf59 PE=1 SV=1	LTOR4 (LAMTOR4)	Part of the Ragulator complex	Positive regulation of TOR pathway, regulation of cell size	UPF0539 family.	unknown function	MSGSSSLLMGIDKIADNSGYFVLNREGAVLSSAGDLENDEETANQILDIIYSASKVSLSKKDDEYFQRISLIYSEFVLLVTVCNSRIFVVKRPLAKSDKNE
Q9Y4KA	Seq33895-hybo	HAAC01032170	cytoplasm	Mitogen-activated protein kinase kinase kinase kinase 5 OS=Homo sapiens GN=MAP4K5 PE=1 SV=1	MAP4K5	kinase, S/T kinase, phosphoprotein	activation of JUN kinase activity; small GTPase regulator activity	protein kinase superfamily. STE Ser/Thr. STE20 subfamily.	PTM enzyme, signaling	MKNNKPIILTSNPENEFELIQRVGSGTYGEVFKARVKATGDLAAVKIINVEPGDNFEIIQQEICLMQDCRHPNIVQYHGSYLRKDKLWITMEYCGGGSLQDVYHVTGPLTEVMVGSVCTEMLKGLDYMHKQHKIHRDIKGANILLTIEGDVKLADFGVGAQITSTIGKRSSFIGTPYWMAPEVAAVERTGGYNFACDIWAVGITAIELAECQPPLFDLHPMRALYLISKRNYSPPTLKNKNKWSASMKDFLKLALTKNPKKRPTAEKLLQHPFCQGRFVRSSIRELLEKFDILKQTKKSFYQSDASEEEEKAEKEMEKTVKRITSKKNKAKKDEVKYPEKNAQPVKKETEPQRAETLQREEQDSTIKQDPNQPMLPHASFNVPKLLPRKVSAINEIKET…
P41968	Seq32876-hybo	HAAC01031186	Membrane; Multi-pass protein	Melanocortin receptor 3 OS=Homo sapiens GN=MC3R PE=1 SV=2	MC3R	G-protein coupled receptor, transmembrane helix	Receptor for MSH (alpha, beta and gamma) and ACTH. This receptor is mediated by G proteins which activate adenylate cyclase.	G-protein coupled receptor 1 family	membrane receptor	MNETEHKNETICIFEQPYKVTLIFLLSSTSVVAIIENVFFCFAVYFNKNLHSRSNILVVSLAVTDIIIAAILPNLESAYLYFYPSWPIGSLGTSALNLIWVFSLVCPFVTVTAITIERYVMIAGKSSWKVFFTKRIYMVIVIFIWLYSFICCLVTAVTMEPAHKNKYIWNVNPTLYYILLGFHIIIPLLLLPGLYYKMKNVSQYSLKKLIKEKENDVNLHRQRKEMKLAKTIFIIIGVMYLVWSPVVIIEILYNLEFKVCVISKIGVISLWLTCINGCLNPLVYSYRNPEVKRFAKNAIKLIVRYS
P35226	Seq21281-hybo	HAAC01020007	nucleus, nucleolus	Chromatin modification-related protein MEAF6 OS=Homo sapiens GN=MEAF6 PE=1 SV=1	MEAF6	histone acetyltransferase (H4, H2A), Phosphorylated upon DNA damage, probably by ATM or ATR. Component of the NuA4 complex which is involved in transcriptional activation of select genes principally by acetylation of nucleosomal histone H4 and H2A.	This modification may both alter nucleosome - DNA interactions and promote interaction of the modified histones with other proteins which positively regulate transcription. Component of the HBO1 complex which has a histone H4-specific acetyltransferase activity, a reduced activity toward histone H3 and is responsible for the bulk of histone H4 acetylation in vivo. Component of the MOZ/MORF comple…	EAF6 family	chromatin regulation, transcription	MAIVSTSQNIPDTRAELAELLKKKEELALSLANLERQIYAFEGSYLEDTQLYGNIIRGWDRLLTQKTSGPNQKVEKRNRKFKESERLFSKSSITSASAVSSMALFQHEDKKENDQVDNTLHSTNSEHSGKVTKASNHVKRKKGHKHRIELKLKKGFIKSKEIDVDDEDSSSN
Q9NX70	Seq04688-hybo	HAAC01004398	nucleus	Mediator of RNA polymerase II transcription subunit 29 OS=Homo sapiens GN=MED29 PE=1 SV=1	MED29	Protein binding, Component of the Mediator complex, a coactivator involved in the regulated transcription of nearly all RNA polymerase II-dependent genes.	Mediator is recruited to promoters by direct interactions with regulatory proteins and serves as a scaffold for the assembly of a functional preinitiation complex with RNA polymerase II and the general transcription factors.	Mediator complex subunit 29 family.	transcription	MICLTNVLHIKDFIQCSNLLMASSTSSQVHPAPLAPSSQACQQTLTDTDPLVKYQGLLPLLRESVMNLIRHTVYVLQNTAIGQCRQTDVQMLNKCMEDFYNISDQVHQWLVLADSTVIQYQTGTRFSPDVFPLFNTDRQQPQQAVSSQNGVLFYSQYLANAKKQVVATDQLRNMLSEFADSLV
Q8N635	Seq26184-hybo	HAAC01024589	cytoplasm	Uncharacterized protein C16orf73 OS=Homo sapiens GN=C16orf73 PE=2 SV=3	MEIOB C16orf73		May be involved in early meiosis		meiosis	AQHLYSYASSIQMDETFDDVNDEEIKLMNIVDVYNINDLQMKLDSQESNGWQGIIFAVVSSFDIDEDASKCVVTRCSSCNRRLPRYASHCLSENCSDPFQYTVSFEIPLSLSDHTNGQSGFMLMRNVAEKVLQMDVISFNQLTPTQRTELKWKFLMERFKVYFK
Q8TD10	Seq27198-hybo	HAAC01025600	unknown	Mirror-image polydactyly gene 1 protein OS=Homo sapiens GN=MIPOL1 PE=2 SV=1	MIPOL1	coiled-coil	DISEASE: A chromosomal aberration involving MIPOL1 is found in a patient with mirror-image polydactyly of hands and feet without other anomalies (MIP).		protein binding, developmental process	EKVLQNKKDMKMEMEVAVAAQGAVLIDKIYTAQKARDAATSTRLKLLTHENEELLKRIKQLEIGVCGCDSVVETNLVHNDLLIQDFSNQKPMDTIYTKKSTNESKSLMEEDALKQVAQLKEEYCVLKERCEMFELQSKNEKNRLANMQDDLKNKQSELDEALAEKMALQAEIQSIKLRYSLSNSLSNEQVLRDQFNTTLDEFELKFIEKESKLNETKSMHDELLVKYNNVVREKKAIAEQLQDTLKQASEDKKRADKLERLVDVLRKRKNNTVSSIIE
O43934	Seq34695-hybo	HAAC01032940	Membrane; Multi-pass protein	UNC93-like protein MFSD11 OS=Homo sapiens GN=MFSD11 PE=2 SV=2	MFSD11	integral to membrane, glycoprotein, phosphoprotein	transmembrane, transmembrane pass	386	membrane protein	MADKDSLRLYNVVLNGVCFMLIFTAFNTSGNIQTAALNNVERHGEKIFTNTGYISLAIIYVVFSLANFIAPPFIQLFGPKFAMVSGALTYCLFIASIIYPFVATLYIASILLGVGAAILWCGQGNFLTINSDAETISRNSSIFWALLQCSMLFGNIFVYFFLAQAKSISNIKREVLYTVLTVCAVLGTLALLFLRAPPESKIETESVGGSDDGSTDPVVSKHESSQPSNIQPTPLQVFFGSFRLLFTKDMLLLSVTASYTGFELAFYSGVYGTSISNTSNLNESHRQVGLMGILVGCGEILGGLLFSIFSKHTKKYGRNPIVLSGFIIHIIAFYLIFLNVPDRATLEPTNGDSFLNYNLYVYGLCAFFLGFGDSCFNTQMYTILGTAYVNDSASAFALF…
Q15546	Seq44004-hybo	HAAC01040711	endosome, lysosome, membrane	Monocyte to macrophage differentiation protein OS=Homo sapiens GN=MMD PE=2 SV=2	MMD	receptor, transmembrane helix. Poor homology to G protein as an alternative, ion channel protein in maturing macrophages.	Involved in the dynamics of lysosomal membranes associated with microglial activation following brain lesion	ADIPOR family	membrane transport	MDKKESYQQYWLKNKYMNYCPKKGERYMPTLLEQLANCFTHGVGIIPAIIAVWKMLERSLTNEQLFCTILYGTAFISLFIVSTTFHVLSLAHRSTVCCHIFHLGDRFIIYIYIAATYTPWFLLQCNEEYGASSSNLVWLFAFIGVSYTMFYHEKYKMFETIMYLFHGFFPAALLAKLSTKGFFELAFGGLLYVIGVFFFKSDGKIPFAHAVWHIFSLTAAWIHHFAIWTHLY
Q6ZRQ5	Seq28019-hybo	HAAC01026420	nucleus	Protein MMS22-like OS=Homo sapiens GN=MMS22L PE=1 SV=3	MMS22L	Methyl methanesulfonate-sensitivity protein 22-like. Component of the MMS22L-TONSL complex, a complex that stimulates the recombination-dependent repair of stalled or collapsed replication forks.	Localizes to DNA damage sites, accumulates at stressed replication forks. Double-strand repair via homologous recombination	MMS22L family	DNA repair	MLNINATEEVIRLGNVRRRLNQLSPDILMCTNALQQSYFHLCLEIGAYSLLLVTSLFTKDCESQDLMALFDCVSQYLVCDLVYLANYVYQKDPVTSVWNKGLFYCSCTNELWLLLIHILDTISKKLKTQSFWSILSYTLNKLGSESEKNENRTRKHNFIWNTSSEFKLWLISKVAPIYRTSESGFQLSSDACKKTIVPGNWQAVQELVQEVLQRDNTDEKCLVFLLRVCYQLNEHWSFHFDVFKALW
Q8IXM3	Seq23215-hybo	HAAC01021775	mitochondria	39S ribosomal protein L41, mitochondrial OS=Homo sapiens GN=MRPL41 PE=1 SV=1	MRP-L41 or RM41	Component of the mitochondrial ribosome large subunit (39S) which comprises a 16S rRNA and about 50 distinct proteins. Interacts with BCL2	Also involved in apoptosis and cell cycle. Enhances p53/TP53 stability, thereby contributing to p53/TP53-induced apoptosis in response to growth-inhibitory condition	ribosomal protein L41 family	biosynthesis, apoptosis cell cycle	KNFAMQLTNILFGATRRVMTGKHGNKNFYKGRGVRNPGFNTKFGAYRIVPKKVHEFIVPDLTGFQMKPYVSYRVPQITNEKVTGESLLKDIKTNIDLIVHKEVP
Q9Y2Q9	Seq22723-hybo	HAAC01021290	mitochondria	28S ribosomal protein S28, mitochondrial OS=Homo sapiens GN=MRPS28 PE=1 SV=1	MRP-S28	Ribonucleoprotein	Component of the mitochondrial ribosome small subunit (28S) which comprises a 12S rRNA and about 30 distinct proteins.		biosynthesis, mitoch. proteins	MSLRLVSKFSSKVSQFLRCSSTKAIGVMSNDIENPNEINFEKLLMESKLINFGRPDNKCVVGKIISRCNDDLYVDYGAKHEAVVKIPVHQSVLKELEHVKTEEYYKEGDLVRLILRSYEMTGLFLGDTTHITICESDAILLGPYLKGVNKFK
P82909	Seq43775-hybo	HAAC01040495	mitochondria	28S ribosomal protein S36, mitochondrial OS=Homo sapiens GN=MRPS36 PE=1 SV=2	MRP-S36	Ribonucleoprotein	Component of the mitochondrial ribosome small subunit (28S) which comprises a 12S rRNA and about 30 distinct proteins.		biosynthesis, mitoch. proteins	MAIIRRIQTILRFKHGVCFLNTNVKSRTPLIAFPKRPVIGNKDSHKNNSINLEASGLSPPSLLFSKKXTEKVFSAGHPTSVQTIYKSDGSLILITESLPLKYKRPLISNEEIEYIMRGGPDC
Q9NZV6	Seq42323-hybo	HAAC01039301	cytoplasm, nucleus	Methionine-R-sulfoxide reductase B1 OS=Homo sapiens GN=SEPX1 PE=1 SV=3	MSRB1 (SEPX1)	oxidoreductase, Zinc ion binding	protein repair	MsrB Met sulfoxide reductase family.	cell metabolism, protein repair	XKTLLHNIFHKSMTYCAREDCQKYKDHFESGIYVCSQCENPLFHGKSKYKHSSPWPAFTQPMHDCSLRKEVETEKQTSSDKPALRLFCGKCDNIVGHEFIGDGPQNSSRF
P03905	Seq07655-hybo	HAAC01007179	mitochondria multi-pass membrane protein	NADH-ubiquinone oxidoreductase chain 4 OS=Homo sapiens GN=MT-ND4 PE=1 SV=1	MT-ND4	NAD binding, ubiquinone binding, respiratory chain, mitochondrial electron transport	Core subunit of the mitochondrial membrane respiratory chain NADH dehydrogenase (Complex I) that is believed to belong to the minimal assembly required for catalysis. DISEASES	oxidoreductase family	cell metabolism	IIAIVYGALTTCRQIDIKRLIAYSSVSHMGLVTVGIFSHSIEGLTGSILMMIAHGLSSSGLFIITSIIYFRFHSRIIKYFRGLTITMPILSII
Q9BT17	Seq22397-hybo	HAAC01020968	mitochondria	Mitochondrial GTPase 1 OS=Homo sapiens GN=MTG1 PE=1 SV=2	MTG1	Mitochondrial GTPase. GTP binding protein	May be involved in assembly of the large ribosomal subunit	MMR1/HSR1 GTP-binding protein family. MTG1 subfamily.	cell metabolism	AARRHYMSCGGKATRVGKLPGVTKSVLNYINISRSPRIRILDTPGISVPHIEDPFVGIKLALTGTFPDHVIGEEVIADFMLYFLNKEKNLKYLDFCGLESPCDEFDEVIKSLAY
Q99836	Seq32935-hybo	HAAC01031245	cytoplasm	Myeloid differentiation primary response protein MyD88 OS=Homo sapiens GN=MYD88 PE=1 SV=1	MYD88	Adapter protein involved in the Toll-like receptor and IL-1 receptor signaling pathway in the innate immune response. Involved in IL-18-mediated signaling pathway.	Acts via IRAK1, IRAK2, IRF7 and TRAF6, leading to NF-kappa-B activation, cytokine secretion and the inflammatory response. Increases IL-8 transcription. DISEASES	DEATH domain, TIR domain	innate immune response, signaling	CLVKLKRREVHSVFYMSMDCINKDQILNQSLLYPIMSQVSFLLNPICDGKDWRALAGVFDFTMEEVNVLSSACDPTMEFFKYYESKYGKKVTFTYVIESLQNIGRKDITLEIYKYTNDNNFIENKNQDLQYSVTQVNNFTLNNSYDVFISYAKDDISFAKLIKNRLENENGFKVCIDYCDFLPGYNPFEQICSVIEEKCRKVIVILSPNFNESNNCQTQAKIALSLSFEFNKNKVIPILYKKCVNTQVIFKNF
Q9H7X0	Seq21047-hybo	HAAC01019773	cytoplasm, nucleus	N-acetyltransferase 60 OS=Homo sapiens GN=NAA60 PE=2 SV=1	NAA60	Displays alpha (N-terminal) acetyltransferase activity towards a range of N-terminal sequences including those starting with Met-Lys, Met-Val, Met-Ala and Met-Met.	chromosome segregation: Required for normal chromosomal segregation during anaphase	acetyltransferase family	cell cycle	YFNIPMKNFHSLPLPLHDQIQLRHLNKEHLSELKQLCSECFPIQYPDSWYEEVINQQKFYGIAAIIEKKLVGVIVAEIKDLSRCCAEDRDILSYWCSSQTKVALILILGTSKDCRRKGIGTLLLTTFVQHVQQEKHSSCKVVYLHVLASNINAILFYEQLNFKRHKLLLNYYSIRGEKMDGFSYVYYTNNGNPPLTFKDMKTKMTEYLSHFVCCRFSRCLLSAMKYLSSYHFSNPHFKKKFFNNSLKFGFYIFFSN
Q9NZQ3	Seq11947-hybo	HAAC01011181	cytoplasm, nucleus, intermediate filaments	NCK-interacting protein with SH3 domain OS=Homo sapiens GN=NCKIPSD PE=1 SV=1	NCKIPSD	SH3 binding protein; Cytoskeletal binding protein; Associates with the intermediate filaments, vimentin and desmin.	Has an important role in stress fiber formation induced by active diaphanous protein homolog 1 (DRF1). DISEASES: Proto-onchene	SH3 domain binding	cytoskeletal organization	QLNEAFVNFLLDLIENPPQNDEQVSDSLLGLILSFNKHFRATKHNPIMQVLSRRTVFRMLSEKLMLLFNRETDPVALFSFSISCPDSVLKFLNDIFSTKRTSTMFYTSDMSVMIEIILRQLFNRPSKDQVRTEYLSLFHAVLTSDACVELKKHTNELKRYFENILTDYANESDVDVYIVREITNRFPDLFC
Q8N183	Seq45451-hybo	HAAC01041996	mitochondria	Mimitin, mitochondrial OS=Homo sapiens GN=NDUFAF2 PE=1 SV=1	NDUFAF2	NADH dehydrogenase [ubiquinone] 1 alpha subcomplex assembly factor 2; chaperone directly induced by Myc	Acts as a molecular chaperone for mitochondrial complex I assembly. DISEASES	complex I NDUFA12 subunit family.	cell metabolism	NVNIMVFRWFRSLFSASKKLIGTDHLGNKYFEYEKVSGKKVRSFEAALKHEDYNSGFLPPEWEAWLSWRSHHPPTVEEIEKRITNTVLIKSRAAIKAKADDESQLKAIADGLIAKESSIKEITNKQSSKVTHSSTSNSFEPEAWKPGQNS
Q9Y2I1	Seq10869-hybo	HAAC01010168	membrane, cytoplasm, endosomes	Nischarin OS=Homo sapiens GN=NISCH PE=1 SV=3	NISCH	Acts either as the functional imidazoline-1 receptor (I1R) candidate or as a membrane-associated mediator of the I1R signaling.	Plays a role in protection against apoptosis. Involved in association with IRS4 in the enhancement of insulin activation of MAPK1 and MAPK3.	LRR, coiled coil, Phox domain	apoptosis, signaling	SCNGAVRKSEEISEFLEVKSNDISNVTYGLACYLKENGDSILMSKDYFRLSPSQLYCITKQLQIPHPNSTIDLGYLYQFVAALSRLNITDPATQFCNGEENESFLTFDLSLFSSLTRLQIDACNINSIRGFESLCQKLKKLTARYCLSSMKSLLIDAAVEKRSTPQVNLLGEIWRVQAAYKL
Q9HAS0	Seq19428-hybo	HAAC01018168		Protein Njmu-R1 OS=Homo sapiens GN=C17orf75 PE=1 SV=2	Njmu-R1 C17orf75	phosphoprotein	Highly expressed in testis and also expressed in fetal testis. May have a role in spermatogenesis		spermatogenesis	VCFIERCLQYFSKDLALLLCASFCSISVTIDPKIPDCVKKDIQRFLECSSLSLLFDEINNSKYLLSLNESQVLHVSLNSEENSYSIVQGNITSYTTPFAFNCIRSLEEMKFNNPIKMRQLIENYKVKIIQDINSFHRLIKQAENDYYALYKAYIFIASSGNAYVIIKNARLQNCINNETNIKHLLNVLEQFIEKMGGFDAISSLKGEPLL
Q96P20	Seq05460-hybo	HAAC01005120	cytoplasm	NACHT, LRR and PYD domains-containing protein 3 OS=Homo sapiens GN=NLRP3 PE=1 SV=3	NLRP3	Interacts with PYCARD/ASC. Part of the NALP3 inflammasome complex which is involved in activation of caspase-1 and caspase-5, leading to processing of IL1B and IL18	May function as an inducer of apoptosis. Interacts selectively with ASC and this complex may function as an upstream activator of NF-kappa-B signaling. DISEASES	NLRP family, DAPIN domain, Leu rich repeats (LRR), NACHT domain	apoptosis, inflammation	GDALKKFYLENYEETKKTYKFVKLCIVDADEVKKDAVCFVEREQFLKKQMNYTPISFDEVFSREFLVYFISGIAGIGKTCLLRKCLLDWSNGLIWKNVEFLFYFECRRLNQYQNISNINELLNIFYPNILNDFNIYNHSMMFVIDGLDEFQYLNELINNNSQCQIPIVKVLLDIQKYKSLIAGRINAISQYENILSECNNKLTVQIMGFDENGINCYIEKNVGKETKETLKNIFKESPIAKAMASVPFYLSSMCTIIAESNHRESFFLTMSDLYASIFVYFLKKHINKNNAPVYKMLQEENNKQFVFNVCKTAYHLFIENKVTFSRREIQNIVNSFDEVENELSGFIEKIETDLGCYYQFVHLTIMEFCVSVYAYNYLTCKEIMVNEKLRNCLPMICGL…
P59046	Seq28828-hybo	HAAC01027226	cytoplasm	NACHT, LRR and PYD domains-containing protein 12 OS=Homo sapiens GN=NLRP12 PE=2 SV=2	NLRP12	caspase activator activity, protein binding	May mediate activation of CASP1 via ASC and promote activation of NF-kappa-B via IKK. DISEASES	NLRP family	inflammation, apoptosis?	LSRVSAKLKKFYVEYYGKISELRPLLKAPANVDLMDKFVDLCIVDAHNAQMDVACSVERKKFLEKQTSYTPIPYSELFKKEKSVILVSGIAGIGKTWLLRKCLLDWSNDLIWKNVELVFYLECRRINQYENISSIYDLLSVFYKDIISNFNISIDAALFIIDGLDEFKYFNELSNPRLKFSHPIVNVLAETQNYKHLIAGRVYAIDQYQSIYTDQSDKLTIQIMGFNETGIMNYVENHVAEEIKEIVKATLKESPIAKAMASVPFYLSSMCKIITDSKEISTRSFLTMTDLYANIFLYFLQKHIVKNNEMIYQIIENDSNKTIILNICKIAYKLFVVNKVIFSKEELQTFIGDFDKNENFYGFIERIETDLGCFYQFAHLTIMEFCASVYAYNCLSSEE…
Q86W24	Seq28973-hybo	HAAC01027365	cytoplasm	NACHT, LRR and PYD domains-containing protein 14 OS=Homo sapiens GN=NLRP14 PE=2 SV=1	NLRP14	ATP binding, nucleotide binding	testis-specific, May be involved in inflammation and spermatogenesis.	NLRP family, DAPIN domain, Leu rich repeats (LRR), NACHT domain	inflammation, spermatogenesis	DDRLSANKDISEISTALKYYYLANYGKINEIQPLLKAHSNVDLINKFVDLCIVDANDVQIDVVCNVERKKYLEKQMSYTPISYSEIFLKQKSNMLISGVAGIGKTWLLRKCLLDWSNSLIWNSFELVFYLECRSLNQFQNASNVNELLNIFYKDIIIDFNISNHTVLFVIDGLDEFKYLNDLISLRLTRYYPIVKALGEIRKYKTVIAGRVYAIDKYLSMSIEHRDMLTIQVMGFNENGINSYIVNNVSEDKKKIVETTLKESSIAKSMASVPFYLSCMCKIICSSKKIYTNSFLTMTDLYANIFLYFLQKHIIKNNGLVYQMMENENNKKYVLNICRIAFELFVENKFIFSKKEILLFINNFNEVEESFFGFIERVETHLGYHYQFAHLTVMEFCASV…
P15531	Seq37250-hybo	HAAC01035149	cytoplasm, nucleus	Nucleoside diphosphate kinase A OS=Homo sapiens GN=NME1 PE=1 SV=1	NME1, NDKA	kinase, nucleoside-diphosphate kinase, serine/threonine-specific protein kinase, geranyl and farnesyl pyrophosphate kinase, histidine protein kinase and 3'-5' exonuclease activities	Major role in the synthesis of nucleoside triphosphates other than ATP. Involved in cell proliferation, differentiation and development, signal transduction, G protein-coupled receptor endocytosis, and gene expression. Required for neural development including neural patterning and cell fate determination	NDK kinase	cell proliferation, cell differentiation	KTNPVSLTRTNDRTKMERTYIMIKPDGVQRGLIGEIIGRFERKGFKLAGLKLFKPERTLLEQHYADLSSKPFFPDLVNYMASGPVVCMVWEGLGAVKTGRVMLGATKPSDSAPGTIRGDFAVDVGRNICHGSDSVESAQHEIGLWFPEGLPEWTSHSYSWIYENKLSTRILL
Q14207	Seq40022-hybo	N/A (177 nt)	nucleus, Cajal bodies	Protein NPAT OS=Homo sapiens GN=NPAT PE=1 SV=3	NPAT	Interacts with the cylin/CDK complexes CCNE1/CDK2 and CCNA1/CDK2. Interacts with BZW1, CASP8AP2, CREBBP, MIZF and YY1. Interacts with the RUVBL1, RUVBL2 and TRRAP subunits of the NuA4 complex. May also interact with GAPDH, NME1, NME2 and STIP1. NPAT: Nuclear protein of the ATM locus; phosphorylated upon DNA damage, probably by ATM or ATR	Required for progression through the G1 and S phases of the cell cycle and for S phase entry. Activates transcription of the histone H2A, histone H2B, histone H3 and histone H4 genes in conjunction with MIZF. Positively regulates the ATM, MIZF and PRKDC promoters. Transcriptional activation accomplished in part by the recruitment of the NuA4 histone acetyltransferase (HAT) complex to target gene …	NPAT family, one LiSH domain	cell cycle, chromatin regulator, transcription	ETILESFHKATANKENELCSDVERQKNPETSKLSNGQQNGGVRNEKTVTSLQELTRKQ
Q9UHY1	Seq16385-hybo	HAAC01015299	cytoplasm, nucleus	Nuclear receptor-binding protein OS=Homo sapiens GN=NRBP1 PE=1 SV=1	NRBP1	May play a role in subcellular trafficking between the endoplasmic reticulum and Golgi apparatus through interactions with the Rho-type GTPases. Binding to the NS3 protein of dengue virus type 2 appears to subvert this activity into the alteration of the intracellular membrane structure associated with flaviviral replication	ER to Golgi vesicle-mediated transport; gene expression; regulation of transcription from RNA polymerase II promoter by nuclear hormone receptor	protein kinase superfamily. Ser/Thr protein kinase family	protein transport; transcription	FLHTCEPPVVHGNLNCETIHIQHNGLVKIETVAPDAIHNYVKSFKHPGKHVHFVAPEYDGESLFSALSSDEFGKGTSHHPINCAADVYSFGIVALEMATLHWVEKTCTVTPEMIKLALDSLEDSTQREFIEKCLQKSPENRPTVHQLLMHPILLEVYSLKLLAAHALSEIDYVKSLQEFMSRDPDRVMAEIVSPGNHANVLWLNSKVQPFEVEKFLE
Q9H668	Seq24072-hybo	HAAC01022555	nucleus, chromosome telemore	CST complex subunit STN1 OS=Homo sapiens GN=OBFC1 PE=1 SV=2	OBFC1	DNA-binding, protein binding	Component of the CST complex, a complex that binds to single-stranded DNA and is required to protect telomeres from DNA degradation.	STN1 family. OB DNA-biding domain	telomere regulation	KYMDYVSLSNLPPVKFWGLDPLHRCSIKLFIKQINNLPQVQGFQGVFVLHGHPITRFEVLGCIVSKHLTNHFIKYAGKIP
Q9BSM1	Seq35503-hybo	HAAC01033698	nucleus	Polycomb group RING finger protein 1 OS=Homo sapiens GN=PCGF1 PE=1 SV=2	PCGF1	Component of the Polycomb group (PcG) multiprotein BCOR complex, a complex required to maintain the transcriptionally repressive state of some genes, such as BCL6 and the cyclin-dependent kinase inhibitor, CDKN1A. Transcriptional repressor that may be targeted to the DNA by BCL6; this transcription repressor activity may be related to PKC signaling pathway.	Represses CDKN1A expression by binding to its promoter (retinoic acid response element -RARE element). Promotes cell cycle progression and enhances cell proliferation. Positive role in tumor cell growth by down-regulating CDKN1A. Component of a Polycomb group (PcG) multiprotein PRC1-like complex, a complex class required to maintain the transcriptionally repressive state of many genes, including …		chromatin regulation, transcription	MEEKNSHKVCIKLRDLNPYLVCMLCAGYFVDATTIIECLHTFCKSCIVRHLQSSKRCPTCNIQIHETEPMSKLMLDRTMQDIIQKLIPWVFIDESRRAQDFECKLNKQVVTDIPKNDFQKLELVELKNSYLSDEQINLCLCLERRPDFFAQMKLEVNLTIVCREFST
O00764	Seq36870-hybo	HAAC01034915	cytoplasm	Pyridoxal kinase OS=Homo sapiens GN=PDXK PE=1 SV=1	PDXK	kinase, transferase	Required for synthesis of pyridoxal-5-phosphate from vitamin B6.	pyridoxine kinase family	PTM enzyme, cell proliferation	KSINKELIYVCDPVMGDQGTFYVPQALLPIYKDILIPLADIVTPNQFEAEQLSGVKILNERDAFMAMRMLHSIGPSIVIITSLCLENSSKLIIMGSAKGSPSEYVRFEIDKLDAFFHGTGDLFASLLLAWLYKFPENVKIACEKTLSTINMLLAKTIEHSISPDSCKYEVPLSARMELRLVQNLTIILDPPEICKGE
Q96FM1	Seq30568-hybo	HAAC01028931	ER, Golgi, Multi-pass protein	Post-GPI attachment to proteins factor 3 OS=Homo sapiens GN=PGAP3 PE=2 SV=2	PGAP3	signal, transmembrane helix	Involved in the lipid remodeling steps of GPI-anchor maturation.	PGAP3 family	glycolipid biosynthesis	YFGASLIMSFSILLSVARFSGIHHKLTYTSGLVLLLILFYHTYTMNFIEFDYSHNMRVMIILGLVNISFWMVWCFKHSYRYYVWKCVLTMVGTFLFASLELWDFPPIFYTFDAHSLWHLSTVPLTYLWYRFLYDDACYELYERFKLA
A6NDG6	Seq20934-hybo	HAAC01019660	cytoplasm	Phosphoglycolate phosphatase OS=Homo sapiens GN=PGP PE=1 SV=1	PGP	hydrolase, phosphoglycolate phosphatase activity	carbohydrate metabolic process	HAD-like hydrolase superfamily.	cell metabolism	MGRLLKKDIGKLLNSVATIFFDCDGVLWNSHGIIQGAVETIQKLKEMNKNLLFITNNSSYSRKVILNKFQQYGFNVKLEEILSSAYIAAVYAKDIVQAEKVFVIGSTGMKEELEDVGMKYVSFENEENQVYIAKNFMESFTKENGIGAVIVAYDPKFSLHHIAAAMQYLSDPCIPYIATNTDNTFPIGNGKIGPGTGCIVNAVSTATERQPIIVGKPNRLMFDTALKRYSINSKTSLMIGDRLNTDIVFGNDCGMQTLCVLTGVTSEKEIIELSSNSSSLNLLPTCYTDKLSDLLEMED
A8MW92	Seq33834-hybo	HAAC01032112	nucleus ?	PHD finger protein 20-like protein 1 OS=Homo sapiens GN=PHF20L1 PE=1 SV=2	PHF20L1 or P20L1	nucleic acid binding, zinc ion binding		PHD-type zinc finger; 1 TUDOR domain	transcription regulation	KFDSKQQQKKQRKNKMLQKCEKKIQMRHAESSVSVYTPVVSLKEDVEVSPVDIEKLNLYESTETESESEGELPSVDDCVKCLCEDDCELGFMIQCEQCLTWQHGECVGYAQPKDVPLFYLCHICSNPKGLRSASMFDNDYTWYRHGYLPPVSPPVTSHPCVPSLLVDQENKDVLSSIMMITHAMITELFVIREIHQEVRNRCLFYGHQDIQKDLSLNHTRDHSFIEENGINTSIYGNHDNVSPNSINMLKVCSMENIEESQIDHKTNGFYSNKNDKSKQMRSLNEVYSEVHYQSKSISNQIKNNNNGKIEFDESLDSANGTNTKIDLNDNLNLKNLSMQHGLSMLEFFHNCQYNSDTKKYLLTQYKLLSELESIEKTIDLRLKLIDKKLSEIEMEYDII…
Q92535	Seq23800-hybo	HAAC01022360	ER membrane, multi-pass protein	Phosphatidylinositol N-acetylglucosaminyltransferase subunit C OS=Homo sapiens GN=PIGC PE=2 SV=1	PIGC	glycosyl transferase, GPI anchor biosynthesis	Part of the complex catalyzing the transfer of N-acetylglucosamine from UDP-N-acetylglucosamine to phosphatidylinositol, the first step of GPI biosynthesis.	PIGC family	glycolipid biosynthesis	IGKKGIGVSSCFIVSSFVFAISPILKTLTKSISTDTIYAMTTCMLLANMLFQDYGAGAAIVSKVISLNTSIFAAVCLGSRLSSSLQVYAFVMLAVEIFALFPELRKDIKCWCRGADIFLTETMAIFTTLLLAPVSRIAACGLVLAHFMINFFFPYLDVPFAKV
Q07326	Seq31195-hybo	HAAC01029556	ER membrane, multi-pass protein	Phosphatidylinositol-glycan biosynthesis class F protein OS=Homo sapiens GN=PIGF PE=1 SV=1	PIGF	Involved in GPI-anchor biosynthesis through the transfer of ethanolamine phosphate to the third mannose of GPI	forms a complex with PIGG and PIGO	PIGF family	glycolipid biosynthesis	ILVQVQGKINEIQLVAYSLFIFVIGTFSFHCISFFLGAPLFENFIQTLLFSCLLSSLAIFPLSVVHKGKWEVMVDDLANSIDIKSCLADSLKFISCSTIIGGWLGAFPIPLDWDRDWQTWPITCTVGAIAGNLGGLWCVIFASSGLVDSIKQKIM
Q9Y2B2	Seq15975-hybo	HAAC01014915	ER membrane, single-pass membrane	N-acetylglucosaminyl-phosphatidylinositol de-N-acetylase OS=Homo sapiens GN=PIGL PE=2 SV=1	PIGL	Glycolipid biosynthesis; glycosylphosphatidylinositol-anchor biosynthesis.	Involved in the second step of GPI biosynthesis. De-N-acetylation of N-acetylglucosaminyl-phosphatidylinositol.	PIGL family	lipid metabolism	MAIINKKDMFWISFSAIASILFVVFIDNTYQWINKKIIASIILGLIYGYFKLKSVNKRAKKFFDQKKNYALVIAHPDDEVMFFSPTILSLCQHVNLFIVCVTKGNYYGLGKIRKAELYESCYYLGIPKNRVLFLKDRKFFDHPTLKWDTVLLSEKLQLLLQTFQINSVLTFGPNGVSGHINHIDLHTAVCSLNSYQILYLKDVNIFRKYTSCLDIVYTYFSQPSSNLLFINENMSKTFWSLRKHKSQFVWFRLLYIIFSRYVLVNDWIVYKEIQS
P57054	Seq32668-hybo	HAAC01030978	ER membrane, multi-pass protein	Phosphatidylinositol N-acetylglucosaminyltransferase subunit P OS=Homo sapiens GN=PIGP PE=1 SV=2	PIGP	glycosyl transferase, GPI anchor biosynthesis	Part of the complex catalyzing the transfer of N-acetylglucosamine from UDP-N-acetylglucosamine to phosphatidylinositol, the first step of GPI biosynthesis.	PIGP family	glycolipid biosynthesis	MNDFDVPVLQHAPWPTPSRAIYGFVLYVLTYVIFGFYIIWALLPDSCLNYIGLTYLPSRHWVITFPFLCCTLVAIVYVGYNVNYWSNLPKFDDELEENST
Q9NUD9	Seq07939-hybo	HAAC01007448	ER membrane, multi-pass protein	GPI mannosyltransferase 2 OS=Homo sapiens GN=PIGV PE=1 SV=1	PIGV	Transmembrane helix, glycosyl transferase, C-terminal lipidation	Glycolipid biosynthesis; glycosylphosphatidylinositol-anchor biosynthesis. preassembly of GPI anchor in ER membrane. DISEASES		glycolipid biosynthesis	YDNYCHYNHVVSSSFHWCYNKIPLSYSYVQHKYWNVGLFKYFDTKQIPNFLLAFPVILIVVIGLKKFASLQNSYLAIKSLGLIDTENSHVEGESLKNPSDIFVYLTHCLFLTSFGLVAFHVQILTRMLFSSCPFLYWTLASIFIDNKTHNVLRTCIITYFVIYNITGVILHCNFYPWT
Q9Y342	Seq29912-hybo	HAAC01028301	Membrane; Multi-pass protein	Plasmolipin OS=Homo sapiens GN=PLLP PE=1 SV=1	PLLP	Ionic channel activity, transmembrane helix	Appears to be involved in myelination. Could also participate in ion transport events as addition of plasmolipin to lipid bilayers induces the formation of ion channels, which are voltage-dependent and K+-selective	MAL family, MARVEL domain	ion transport, signaling (?)	MSDAPNKSSKDSAVSKINMKPNFGFLRSPPGILMAVNIVLLFIAWVIMAGWKDNNVYYFXFSGHVSYFLFATITPWLVLCILFILFIFKIHTKIPINWPLTLCMNCAIWIILLLISSIIVANDARKYNTTSGFGSDALGAASAFGFFACVGLVIQAFFHFREYRNPV
Q15054	Seq42507-hybo	HAAC01039485	nucleus	DNA polymerase delta subunit 3 OS=Homo sapiens GN=POLD3 PE=1 SV=2	POLD3	DNA synthesis, Required for optimal DNA polymerase delta activity.	DNA strand elongation involved in DNA replication; DNA synthesis involved in DNA repair; Interacts with POLD2. Interacts with PCNA. Telomere maintenance		cell cycle, DNA replication, DNA repair	MEDLEEDSLLLDNIDEFVNDQNRIVTYKWISMTLQLDVNRSKRLLERFAEGNVDLNVLYFVGGWKNTDVDAKVLSYT
O14744	Seq22280-hybo	HAAC01020851	cytoplasm, nucleus	Protein arginine N-methyltransferase 5 OS=Homo sapiens GN=PRMT5 PE=1 SV=4	PRMT5	methyl transferase	Chromatin regulator, methytransferase	methyltransferase superfamily; acetylation, disulphide bond	chromatin regulation, transcription	KYKYKVMPNSNHISCGRDFTCVPDIRNALTLASGSGYDFVSVPIVHPRYKREFDSQDSPVRSGAFTRCDLLLPGSDWSSLVVGKISSWINVDSKCPKIQRDSIMAIKQELSFACHLSLPAVMIRLKMHDNIQMAQIINDTLLHTHVQQIWVHVPLHSLYBLCDNKPMKEGSREPIYANDSWQWWNQLRNLCDYNRKLNPVLELNSKNIQDDDVIKRWLGEPLKAVIIPTHVFLTNKKGYPVLSKEFQVVLAKFIKLGIQFIISGAVLHKNISFYYQYLDHLYTTRDTSDVVEQFSKGYEDYLQTPLQPLMENLESQTYEVFEKDPVKYAEYQRAVYKALIDRVPDHKVSDVTTVIMVVGAGRGPLVRASFNAAKDAQRKVKLYAVEKNPNAIVTLETLN…
P53801	Seq34859-hybo	HAAC01033092	membrane, single-pass protein, cytoplasm, nucleus	Pituitary tumor-transforming gene 1 protein-interacting protein OS=Homo sapiens GN=PTTG1IP PE=1 SV=1	PTTG1IP	transmembrane helix, coiled coil, induced by the transcription factor Runx2	interacts with and may facilitate PTTG1 nuclear translocation.	PSI domain	protein import into nucleus	MFLKLFVISSFVAYFTSAGSLCSQKSNTSCSDCVSDINCFWCTETKICGQRDGLKPTSMQCDGSWNSFNVCKINGTAIIIIFFASAGVFLLIVIGVVYCCCCRNCCRSRNLKQWAKEDARKQREKEERQARHSERESEMKAKHDQIRLKYGLKDKQTASYERFA
Q5HYI8	Seq33900-hybo	HAAC01032175		Rab-like protein 3 OS=Homo sapiens GN=RABL3 PE=1 SV=1	RABL3	GTP-binding, nucleotide binding	small GTPase mediated signal transduction	small GTPase superfamily. Rab family.	signal transduction	KYIKMAAHMDRIKLLVLGDSGVGKSTFVNSLVSQSPCYNCSSTIGASIEVLPYTYSGQHGHSRDVFLEFWDVGGSSGNKHSRGIFYSNVNGLILVHDLSNRKSFTNLQFWLKEVLNAGRQEMTGVSISGTKERNSNYFEENITRFPILVLGLKEGQTLQDQSYKTTCHIGLTDDAEVFFVDMNCFQ
Q9NS91	Seq19566-hybo	HAAC01018303	nucleus	E3 ubiquitin-protein ligase RAD18 OS=Homo sapiens GN=RAD18 PE=1 SV=2	RAD18	ss DNA-binding, interacts with UBE2A and UBE2B. Interacts with HLTF and SHPRH, protein ubiquitination	E3 ubiquitin-protein ligase involved in postreplication repair of UV-damaged DNA.	RAD18 family	DNA repair, ubiquitination	ILMKPLAKVCFDSLSNKQLRNKAKSFGLYTIGDRKALTQRINHYILLYNSQCDSSHPLSAQEIAMQVSKEEEQLKIHGYKANVLPQTFDLRYSEEKKQEFTLNYSNHYNKEFENHIETIKSRKKSMVTASSHKKLLPLNQSMTEGKSDLPIKSNQLIIHSSFDINKEHKPFSSLKTEKNKDAKYEISFCEGTIKEDSVFNQLINQEPNKNNNNNIVNTTMVSLDKNCLN
Q8WZ73	Seq29553-hybo	HAAC01027944	cytoplasm	E3 ubiquitin-protein ligase rififylin OS=Homo sapiens GN=RFFL PE=1 SV=1	RFFL	protein modification, protein ubiquitination, binds CASP8 and CASP10.	Has E3 ubiquitin protein ligase activity. Regulates the levels of CASP8 and CASP10 by targeting them for proteasomal degradation. Has anti-apoptotic activity. May bind phosphatidylinositol phosphates.	FYVE zinc finger, RING zinc finger, SAP domains	apoptosis, PTM	MPPKICKDCYTKLGFFKKKFKCRQCKGDYCEPCFSKVKDHKLELCDKLINNDNINCCLKCVVFSKKNFQRGNLFLLETKQLSEFLNERHISTTHCREKYDLIDLIMEFAEMQGFKSVSDIEHDMIHRRKVEELRRAEIDRQMEERGENSRGLENHSITSTETLSLRNNFNCSIDAAPVIVVSYNSSTELVNNSEDNSNIENGITNILDSSSTNDQSTNESNVTLQQVCFNQSYGKWRSMDDIKDENEINNLSVIELKQVLKANFIDYRGCCEKKELMDKVIMLYKSQKKDATSCNENDRDLCKICMDHTIDCVLLDCGHLVSCTKCGKRLAECPICRALVVRVVHIFRV
P50914	Seq21501-hybo	HAAC01020227	cytosol	60S ribosomal protein L14 OS=Homo sapiens GN=RPL14 PE=1 SV=4	RP-L14	structural component of the ribosome, RNA binding, protein binding	cytosolic large ribosomal subunit	ribosomal protein L14e family.	biosynthesis, proteins	MPFTKFVEVGRVAVINYGPDVGKLATIVDVVDGKRVLVDGPQSITGVHRQVLSTQRLSLTNLVASKLPRNATQKSVKKAWQEQGLLQKWNESSWAKKLAAKAKRANLGDFDRFKVMIAKKQKAKAIAAKL
Q3B726	Seq39224-hybo	HAAC01036620	nucleus, nucleolus	DNA-directed RNA polymerase I subunit RPA43 OS=Homo sapiens GN=TWISTNB PE=1 SV=1	RPA43 (TWISTNB)	DNA-dependent RNA polymerase catalyzes the transcription of DNA into RNA using the four ribonucleoside triphosphates as substrates.	rRNA transcription	eukaryotic RPA43 RNA polymerase subunit family.	transcription	MALKSHSCIEKVEHEKVLSMSPKFINSIRIGLKETLNKDLFVYNNSLNGVPFAFGKIHINKSEIIDDLERFNLTLEVSYMVFKPRLGKILRATINKIADHHLGCLIHGCINGSIIQPNFDYLSASQKRIIDNIKVGSEVLFTITKIDNHNDILFVVGEIAPQFYLVKKGSSKFRRFSAIKKIKEE
Q5RL73	Seq14415-hybo	N/A (165 nt)	nucleus ?	UPF0712 protein C7orf64 OS=Homo sapiens GN=C7orf64 PE=2 SV=1	RPM48 ( C7orf64)	nucleotide binding, one RNA binding motif		UPF0712 family.	unknown function	LIKEKMEGVQAHHLKKEVCYKRPIYREARWERAIKVYTINQESKYLLVQGIPQV
Q8WV19	Seq21347-hybo	HAAC01020073	Membrane; Multi-pass protein	Vesicle transport protein SFT2A OS=Homo sapiens GN=SFT2D1 PE=1 SV=1	SFT2D1	Transmembrane helix	May be involved in fusion of retrograde transport vesicles derived from an endocytic compartment with the Golgi complex	SFT2 family.	protein transport	KEKVMDKIKRTISGKQDDEAGIVAEISDATTLSWSTRIKCFIGCFLFGICFSILGAFLFFKSLKLFGVFYTFGNLASLASTCFLMGPLKQLKNMFKEKRLIATIVMLGALTLTLCSAFWWNKKGLVLLFVVIQYFAMTWYCLSYIPFARDAVKKCIESLSWLRLTSSNFYFYLFFFVFILIIFIYN
Q96CW6	Seq33486-hybo	HAAC01031790	cytoplasm, nucleus	Probable RNA polymerase II nuclear localization protein SLC7A6OS OS=Homo sapiens GN=SLC7A6OS PE=1 SV=2	SLC7A6OS	ADAMS proteinase-related protein, directs RNA polymerase II nuclear import		IWR1/SLC7A6OS family.	protein transport, transcription	MALSDVQSMYNQGTILRIKRKRTEDPFNALLIRSSKQRKENECIPTVDHDSSQSLFWFAGTVEHESTEKVVGEFKKFGWKQVKSNESIKQRARKENQGKHHLSRFKLISSRRNQDKPLEKSESDCEKNFEVFDIVSDAPSVSVDNPVVEDCDDILCNSVKMIRHNLIIENENTNEIKQTDYVYDLYFAPEEIQRSDNELLDIEFYEDILDANEEIDDDIIDDEDDSNDENNWRNDYPDEEEYNSSIDEEYHTDTSTEEEDACNYGEYRNRRIPMNLYETSDQNEYFETVASSDDDLSS
P48764	Seq26468-hybo	HAAC01024871	Membrane; Multi-pass protein	Sodium/hydrogen exchanger 3 OS=Homo sapiens GN=SLC9A3 PE=1 SV=2	SLC9A3	cation:proton transporter	Involved in pH regulation to eliminate acids generated by active metabolism or to counter adverse environmental conditions. Major proton extruding system driven by the inward sodium ion chemical gradient. Plays an important role in signal transduction.	monovalent cation:proton antiporter 1 (CPA1) transporter (TC 2.A.36) family	cell metabolism	FSLLILLGIPIGYTLKAIGDNEKYLTSELFFFYLLPRIILDAGYFMPSTIFYLNIGTILLYAVLGTLFNAFATGASLFAVASMCNVNLSILHALLFGSLIAAVDPVAVLAVFEEVHVHELLYMLVFGESVLNDAASVVLYRTFESLSKGKFNAEQIGLAFASFIVVSLGGTLIGVIFALLTSLMTRFTEHVRVIEPAFVFLMAYLSYLTAEMF
Q96G79	Seq11710-hybo	HAAC01010956	Membrane; Multi-pass protein, Golgi	Probable UDP-sugar transporter protein SLC35A4 OS=Homo sapiens GN=SLC35A4 PE=2 SV=1	SLC35A4	Transmembrane helix		nucleotide-sugar transporter (NST1) family. SLC35A subfamily.	sugar transport	MDKVKQKKNMLQQTTYKEKDQKIKWSVMIISSILMASFHAIFINLAKVNGEITFSSASVALLIELLKLCISVLMLLKDAFLNKHSISINRKVMLLYIIPAFLYTANNNLVTHVQRFMDPGSFQILSNMKIATSVIFYRLIINRYVSRNKWLAVFFLFVASVLNSLGGLNIKNDLSLKTVYVTKTGICLICLYSCISGFTGVFTEAVLKTYI
Q5T1Q4	Seq01122-hybo	HAAC01001048	Membrane; Multi-pass protein	Solute carrier family 35 member F1 OS=Homo sapiens GN=SLC35F1 PE=2 SV=2	SLC35F1	transmembrane helix, putative solute transporter		SLC35F solute transporter family.	membrane protein, transport	MKNLIEHCINCEKRFYNENSITFEEKTIKEAAHYEETKKKCCSNKTLTLIKSVAGGQLLSLLLCGYGTFITALGTLYGIHTPCFNASITYGMIAFTFGIYVLARKNNRKILQLHWWKFLIVTFIEV
Q86US8	Seq26372-hybo	HAAC01024776	Nucleus › nucleolus. Chromosome › telomere	Telomerase-binding protein EST1A OS=Homo sapiens GN=SMG6 PE=1 SV=2	SMG6	endonuclease, hydrolase, nuclease, telomeric DNA binding	Component of the telomerase ribonucleoprotein (RNP) complex that is essential for the replication of chromosome termini. May have a general role in telomere regulation. Non-sense mRNA decay	PINc domain	telomere regulation	ANIDDKMFLEKKIISEDKSTEKKETEKKFVKKNRQLNLHIKEIKEKQFQLSKLLEKGFQSMESVKLMISTAEAIQQNYVDLIILHQEFAFKFDYESVLWKSAFHNIITQFRNFLESENIPKKVLQDIGKLYWQFLQSGIQFLDMIIVNLEEHHGFSLQDYLKDPVLMLTCKKQVKLALRSCHLLLIFIGDLERYIAQLQQESSYEQAILRYKDAQILVPKNGKSYNQLAVVAVVAKRKLDAVYYYARSLQASNPILSAKERLTAIFQEIKKKARLFDQHHYQTPVIGSNLGVFNGSNAAPETHSKYNHHNIQAKKNSDHLSHEVWTFIKNGHMFKVMLTEDNNVVDLTLNSSLAKVTNANFNNIEHDKLTLRKVNKGFMIHFLLLHSMLYTNIGLENFT…
O60906	Seq31002-hybo	HAAC01029363	Membrane; Multi-pass protein	Sphingomyelin phosphodiesterase 2 OS=Homo sapiens GN=SMPD2 PE=1 SV=2	SMPD2	hydrolase	Converts sphingomyelin to ceramide. Hydrolyze 1-acyl-2-lyso-sn-glycero-3-phosphocholine (lyso-PC) and 1-O-alkyl-2-lyso-sn-glycero-3-phosphocholine (lyso-pl: induction of apoptosis by extracellular signals; NGF signaling;	neutral sphingomyelinase family.	lipid metabolism	MAEIKVLTLNVWGLLYISKDVEERMDALAEELKNGEYDIIALQEVWVYRHFELICAKTKHVYPYCHYFHSGFLGSGCASLSRYPIIDTFFIQYKYGGNFWNVFYGDWFAGKGLGCILIQHPLKEIYVFNTHLHASYPNDSFKECRTLQLYQTTQILKHMTRPNDAVIFCGDFNHTPDEIGIKALSLLTNLSDTYDIASSKISLCHTINPLSNSYLSSEEIPSRIDYTFVSKHFQCTRCDLAMQKIPGKSINFSDHEGYATTLIFDPKVDSVENLENPTYYNMLKTLHKVIMEGELRANKVHRRKIGLVILLVLFVFMPIIFTDIFCSIFPSYFYV
Q5SXM2	Seq42384-hybo	HAAC01039362	nucleus	snRNA-activating protein complex subunit 4 OS=Homo sapiens GN=SNAPC4 PE=1 SV=1	SNAPC4	DNA-binding	Part of the SNAPc complex required for the transcription of both RNA polymerase II and III small-nuclear RNA genes. Binds to the proximal sequence element (PSE), a non-TATA-box basal promoter element common to these 2 types of genes. Recruits TBP and BRF2 to the U6 snRNA TATA box	HTH myb-type DNA-binding domains; Myb domains	transcription	RDEFELQLHWCNVLHPSINQSKFTKEEDSKIIKLAKKYENCEWEKIAKEIGTNRTPVQCLQRFQRTLNKDMIKTKWDESDDLKLKEAVALYGPKWVFVAEYMGNRTTNQCMFRWEKSINPLIKRGKWSVEEDNNLIEAVKKHGLGNWKEVKLHVPGRTDAQCRERYVSSLDPQIKFGDFTPEEDKKIIELVEKYGVGKWSTIAKEMAPRLDCQIARRYRQIKRGEYHEYRKSVLWKKNSVLGYFLHRDDEKRDYSIEELDVNFSPSLNPQEKK
O95295	Seq33130-hybo	HAAC01031439	membrane, vesicle membrane, synapse	SNARE-associated protein Snapin OS=Homo sapiens GN=SNAPIN PE=1 SV=1	SNAPIN	coiled coil; SNARE binding	Its phosphorylation state influences exocytotic protein interactions and may regulate synaptic vesicle exocytosis.	SNAPIN family	protein transport intracellular, exocytosis	MSTVKPQSNLSEGILCLLKPAVEEIDLSVKDTRESQLLLRDTIDKLTIELEQLASLHKPPLDLDPYIRKLFNCRRKITVVNSVLQNTQERLNKLQQNISRETNKKKNSHGKYYFLKFYIC
Q9Y343	Seq21139-hybo	HAAC01019865	Cytoplasmic vesicle membrane	Sorting nexin-24 OS=Homo sapiens GN=SNX24 PE=1 SV=1	SNX24	The PX (phox homology) domain mediates specific binding to membranes enriched in phosphatidylinositol-3-phosphate (PtdIns(P3))	May be involved in several stages of intracellular trafficking	nexin family, phox homology domain	protein transport	MYTSLSSKMRIVIPKYQSAFSSEASYTVYCVEVIHNGKVINLQKRYSEFYDLHKKLQKVLNIKFAFPPKRVLNKDKNLLEMRREMLELFLQAVLNEVQMDIPNILLEFLQLSSDKDFSKDLQIGTEKQRSYTNHQQMICFKKHAYLHESVCEIAEEKILSCIITKGCLNGIYN
Q9Y4P9	Seq33260-hybo	HAAC01031569	cytoplasm, cytoskeleton, cilium, flagellum	Sperm flagellar protein 1 OS=Homo sapiens GN=SPEF1 PE=1 SV=3	SPEF1		Present in the tails of developing and epididymal sperm, internal to the fibrous sheath and around the outer dense fibers of the sperm flagellum. Also found at the apical tip of cilia		ciliary function	MSSISELSEASLQELYTWIDEIPLSRPKKNFARDFSDGVLVAEIIKHFIPSIVDLHNYVTANSTSLKTDNWNLLSRKVFNRLSFNVEEDHIKGIVMCRPGFIEHVLTNLRENIDSYMARKKTADVAEKI
Q9C093	Seq26348-hybo	HAAC01024752	cytoplasm	Sperm flagellar protein 2 OS=Homo sapiens GN=SPEF2 PE=1 SV=2	SPEF2	ATP binding, nucleobase-containing compound kinase activity	nucleobase-containing compound metabolic process	CH (calponin-homology) domain; coiled coil	biosynthetic enzyme	AEIILNNWIFIEDTYIMLIKQIFRKIRTQCFIIDRYFYDRRDAFKEFLKKPDVKQIFITQWQEEYNTFPEDMRNDEECKAELHQRVDDLCERLWEISDMRKDEAEKELLSIIEDGWLQDNAGFLVNHYISLMQIEVNRYQHTCYILREYYNAMEKDKSKGNLSNIKEFTSLPLLEISDGHKEQKNEFDKKVSAKSDVKKSQVKISQRGAQQVSQYSAKEDIESNELEIK
Q8TCT6	Seq38117-hybo	HAAC01035732	Membrane; Multi-pass protein	Signal peptide peptidase-like 3 OS=Homo sapiens GN=SPPL3 PE=2 SV=1	SPPL3	hydrolase, protease, transmembrane helix		peptidase A22B family.	protease, membrane protein	LSLPATIMFPSSKHDGQFSILGLGDIVIPGLLLCFLLKFDYHKSIFINGSTAKFKPMYFMSSLIGYLLGLVSATVASDVYHVAQPALLYLVPFTVLPLVVQAYIKGDLKAMWNHPTSLKHPASISSKHII
Q9UH36	Seq19020-hybo	HAAC01017771		SRR1-like protein OS=Homo sapiens GN=SRRD PE=2 SV=1	SRR1-l (SRRD)	Epigenetic modifications of SOX2 enhancers, SRR1 and SRR2, correlate with in vitro neural differentiation	protein involved in the signaling regulating biological rhythms	SRR1 family.	transcription, rhythmic process	MLHCGESLYNNLLWSNWGPSLRHIFLIGNSFSSYYTRLTSEVIKKKAWYIN
O14662	Seq23048-hybo	HAAC01021608	Golgi, single-pass membrane protein	Syntaxin-16 OS=Homo sapiens GN=STX16 PE=1 SV=3	STX16	SNARE colied-coli domain	SNARE involved in vesicular transport from the late endosomes to the trans-Golgi network. DISEASES	Syntaxin family	protein transport	MATRSLTRIFVNFRSSSSRASTKRTDFRSKKFSDDTVALVAHENVDFSGLHNDEMISPEWSTAVEEAEYGISKIQSRIKDLTSLHNKHLNRPSMDDSINEEHTIDITTQEITQLFHQCQRCIQSIQSQARIASKSEQTVIRNVISRLASQLQDLSQTFKQ
Q9BQG1	Seq34911-hybo	HAAC01033140	Cytoplasmic vesicle membrane, synaptic vesicle membrane	Synaptotagmin-3	SYT3	calcium-binding protein,	May be involved in Ca2+-dependent exocytosis of secretory vesicles through Ca2+ and phospholipid binding to the C2 domain or may serve as Ca2+ sensors in the process of vesicular trafficking and exocytosis. May mediate Ca2+-regulation of exocytosis in acrosomal reaction in sperm	Synaptotagmin family	ion and syntaxin binding	MSTKNLPLVLGAILGVMLAILLGVILLFYKKRKESLQFKIPLERMTRSLKKISSKSSFSSNSSDSLQKQNQKQKISTPVLRDTQFWVPEVYNSIIQPTPTFVRKTSRLQSTLEREIYSKAQDTSYLGAFDNDVLNSDGHLGSISGSMIRSNSTNVKRELARRLESGEGQRGMLNFSLQYKHDKGSLTVYVIKAEGLPIRKTGEYCDPFVELQVAPVYKRRMHSEVHQKTQNPIFNQSFEFEIPPYEIREQSILFTVLDFNQRLAHEAIGSVTFLMNALDQDALFAAKEFGLWKKIDKDVAETPDRIDGKIREFPMEMDLDKTAMLLLLSLNRLKTAERLTVTVNKARNLLLVDKKGKLDHPYVSVTMKHFGKILKKLRTNVVKHETNPVYNKTLVFDCP…
Q8N5T2	Seq22717-hybo	HAAC01021284	cytoplasm	TBC1 domain family member 19 OS=Homo sapiens GN=TBC1D19 PE=1 SV=2	TBC1D19	GTPase activation; may act as GTPase-activating protein for Rab family protein(s)		Rab-GAP TBC domain	membrane transport, trafficking	EDRFNTYPPCGILPFHGFSMLAAPLCYIYEKPEELYFAFRELYGRYFIKLHSISSNSQSILSISSLFESLLISKEAALFKHLMDIGSPPLKLAFNWLMFVYSGYLSAEETLQLWDIILGFDSLDILAVVAVAIFEFRRESLMSATNLKTAEAILEDISTIKVVPLLVQFFGYI
Q92609	Seq23732-hybo	HAAC01022292	cytoplasm	TBC1 domain family member 5 OS=Homo sapiens GN=TBC1D5 PE=1 SV=1	TBC1D5	GTPase activation; may act as GTPase-activating protein for Rab family protein(s)	Rab GTPase activator activity -> see review by Chavrier and Goud, 1999: The role of ARF and Rab GTPases in membrane transport	Rab-GAP TBC domain	membrane transport, trafficking	LKNDFCCITMAYNQRVKKSSNVQTLSKEDILDAIDKFSGDKNLLFSGGAETNAKFSDDHEESLQEEWNQIFQDGFITKIKAAALNGNLGTQHFRSICWRVFWKCLSENPAHWVNEVNEQRKIYTSIRNKYVINPYEQEKELDLEKHHPLSQSEDSIWHKYFQDNELRSLILIDLDRLSPELDFFQNDNIRSMILQILFCYAREKSEVSYKQGMHEIISVIVYVIMKNTTAIKDSKEDLSSDIKIIMDYQFVEHDSYILFTKIMESIQSWFTNVPQP
Q9NVR7	Seq29469-hybo	HAAC01027860	cytoplasm, cytoskeleton, centrosome	TBCC domain-containing protein 1 OS=Homo sapiens GN=TBCCD1 PE=1 SV=1	TBCCD1		Plays a role in the regulation of centrosome and Golgi apparatus positioning, with consequences on cell shape and cell migration, Note: Localizes at the spindle midzone, midbody and basal bodies of primary and motile cilia.	TBCC family; 1 C-CAP/cofactor C-like domain	cell shape, cell migration	ISIIKETDINGYFKFHQTNIVNKVISNTNYAPELYKRLICNQICKRTVARTGNYLAHASVNIHRCQYSHLYLLSHLRSVVIEKCHNSTIVLGSVATCVIVVACKNICLVAXTKRLSIISSSNSSFHVCVPSEPVLIGSNENIKLAPYYTWYPQLEKDMKLVGLLPEPNYWNLPIVLSRKDDSNQNIWRELPPEEFSKFVIPFTFEGTTKNCPVSIPRRYIEVLNEREKRIEQWHQLIRDSNLSKVQRVQLQSVVNERFQEWLKETGNITFLESLAPPQIR
Q15813	Seq21076-hybo	HAAC01019802	cytoplasm, cytoskeleton	Tubulin-specific chaperone E OS=Homo sapiens GN=TBCE PE=1 SV=1	TBCE	chaperone	Tubulin-folding protein; involved in the second step of the tubulin folding pathway. Seems to be implicated in the maintenance of the neuronal microtubule network. Involved in regulation of tubulin heterodimer dissociation. DISEASES	TBCE family, Contains 1 CAP-Gly domain, 7 LRR (leucine-rich) repeats, 1 LRRCT domain.	protein folding	GDELSMLKVLNLEGNQISSWNEVMCLSRITNLEKLILNNNCITKIEFPDNKINFQSLKSLSLVDNNISQWDSINELNKLNSLVEIRFMKNPVCSDITSFVLRQELIARLPKLKVSNSSEIDQIERKVAEIDYLRKYAAEYLKAKLNQTLDIFEKQNPQYQILINIHGPPDEVTSKTLKDSLLFLYVKCPDDPSKEEISKQVPASTTVRQLKGILQRIYKIPTSKQKLSYFDRKVSREVMLDDNMKQLEYYSMNSGDIVYLRL
Q9NVV9	Seq26119-hybo	HAAC01024524	nucleus	THAP domain-containing protein 1 OS=Homo sapiens	THAP1l	DNA-binding transcription regulator		THAP type zinc finger	transcription	MVNSCAAYGCSNRYIKGGKKSFHKFPFQNSELCKKWIIALKRENFLSSKHTCICSDYFLESDYNYCIPDKKNLILDHYHKPILKCNAVPSVFVFSTNIQKTKRKLPSIRTSVNS
Q9Y5J7	Seq39311-hybo	HAAC01036702	mitochondria, peripheral membrane	Mitochondrial import inner membrane translocase subunit Tim9 OS=Homo sapiens GN=TIMM9 PE=1 SV=1	TIMM9	metal-binding protein, zinc. Mitochondrial intermembrane chaperone that participates in the import and insertion of multi-pass transmembrane proteins into the mitochondrial inner membrane.	Acts as a chaperone-like protein that protects the hydrophobic precursors from aggregation and guide them through the mitochondrial intermembrane space.	small TIM family	protein transport	MALPQLQQVDQLKTFLTTYNKLAETCFLDCIHDFTSRTTSSAENTCAINCTEKFLKMAQRIGIRFQEVQELNIXXGCXXXXXXXNIIRNCLYCILILYI
Q9BX73	Seq32805-hybo	HAAC01031115	Membrane; Multi-pass protein	TM2 domain-containing protein 2 OS=Homo sapiens GN=TM2D2 PE=2 SV=1	TM2D2		signal, transmembrane helix	TM2 family membrane proteins	membrane protein	MFIITSSLIKILLLFNFYKCVQTICENSTTCSEEIYXSSSPLIYCSFLPDEFISCDDPIQVNDTTRETLGYGCNRYGKIRYEDVQFTKVFCHALEGIECYGNRTFLRGNVPCIKYTGHCFVTTLLYSVVLGFFGVDRFCLGHTGTAVGKLLTLGGLGIWWFVDIILLVIGELQPADNSNWNPYY
Q6UX40	Seq19397-hybo	HAAC01018138	Membrane; Multi-pass protein	Transmembrane protein 107 OS=Homo sapiens GN=TMEM107 PE=2 SV=1	TMEM107	Transmembrane helix		TMEM107 family	membrane protein	LDITECNKMNAAGSFIPVRFLALISHFVILVTVFWSLDITLKTCLLTGYTDQEYADQERKLTIGFSISIALFIFEMLSFLSGVSMFHSSVAMISIITHVSASISLSMFVLEYWTCDRFWYIFGFCSAFPASLELVTLMLFMICKKRY
Q9NPI0	Seq26257-hybo	HAAC01024662	Membrane; Multi-pass protein	Transmembrane protein 138 OS=Homo sapiens GN=TMEM138 PE=2 SV=1	TMEM138	Transmembrane helix		TMEM138 family	membrane protein	MFVSRYRPVVYLQIFFILIDIFVNTSSSFLLRKSKVVTLVAFVIQDVCMILALIVLFLVFFNTFVFQAGLVFLLIRKFKATILTILLYFALSVVLHIITMRRTSNFEINFIWTDALQALYTLQRIGSITYYFSYKRAILKLAHPKYYRDTEWLRKEFDHVQ
Q8NBT3	Seq12378-hybo	HAAC01011586	Membrane; Multi-pass protein	Transmembrane protein 145 OS=Homo sapiens GN=TMEM145 PE=2 SV=2	TMEM145	Transmembrane helix, integral to membrane, glycoprotein			membrane protein	PKLKIMNSLRLLFWVVLILFGYFQFNVICLIVEGNLITIQDWSFIARFCYLSQDGAMTFNFEYPQDACCQEIILYFDDQWPHVYPHPEMTCKEKVAVTIPKNNQIMNLDLVSNSNCSLYSQISDQPLLKCYGKRTIKASRARWWYIVVAKCQSKQVTVILIISFV
Q8N9A8	Seq32798-hybo	HAAC01031108	Membrane; Multi-pass protein	Transmembrane protein 188 OS=Homo sapiens GN=TMEM188 PE=2 SV=1	TMEM188	Transmembrane helix		TMEM188 family	membrane protein	MAAVGAFTSMDQAEDLKAFERRIVELLDSLGPTANKWKFVFISTCFIAIVTAFGWLFDQQITEISFVQSLLNHKLFSLSCFGLLVMLLMGVHKRILIQSIILSRCRTILQDFNMSCDDRGRLILKPRPIKENESYYSRFYQGHG
Q5SNT2	Seq11992-hybo	HAAC01011224	membrane, nucleus	Transmembrane protein 201 OS=Homo sapiens GN=TMEM201 PE=1 SV=1	TMEM201	Transmembrane helix; Spindle-associated protein 1	Isoform SAMP1 may define a distinct membrane domain in the vicinity of the mitotic spindle.		membrane protein	FGFYDELDYLTFCYQVLIIILIGISLLTFFKILWSKIFSSVNINCWFCGKVSKIEKSCSNWWFCLECEQWNGFKEDGDYYQIIPEMYETPVH
Q9P0N5	Seq38645-hybo	HAAC01036113	Membrane; Multi-pass protein	Transmembrane protein 216 OS=Homo sapiens GN=TMEM216 PE=1 SV=2	TMEM216	Transmembrane helix, integral to membrane	DISEASES: Joubert syndrome (neurological); MECKEL syndrome (kidney)		membrane protein	ILFYHNHLMQVKRKLVVDLSSLPLQILLHLNVYFFGFYWICELLLYIYKGIILPYPDNGGTLTTEIVLLAFLGIIETFRIFFGYKGNLGERKQTLTWSVVLAIPILVSQFYLIFWQTYILRIEVILCGILLVMVILEVILSFACIWSFQRHESFIRR
Q5T0N1	Seq37462-hybo	HAAC01035294	unknown	Tetratricopeptide repeat protein 18 OS=Homo sapiens GN=TTC18 PE=2 SV=2	TTC18	binding protein		TPR repeats	unknown function	TYYERSLAYVEQTNDLHCVLMRLAAIYLHRKKDYHRAKSTYLQLCKSWPSCITWLGVGIASYKLEETLEAEQALNEANILDNMNPDVWSYLTLVCLKCNRLTEAEQCYKYSCKLGFSYDDAELESIVKDGVLLANLDI
Q7Z4L5	Seq22909-hybo	HAAC01021471	Cytoplasm › cytoskeleton › cilium axoneme	Tetratricopeptide repeat protein 21B OS=Homo sapiens GN=TTC21B PE=2 SV=2	TTC21B	ciliary structural protein	May negatively modulate SHH signal transduction and may play a role in retrograde intraflagellar transport in cilia. Ciliary dysfunction leads to a broad spectrum of disorders, collectively termed ciliopathies.	TTC21 family, 19 TPR repeats	ciliary function	PALLAMSTCFMLLKQSPKARNQLKRLAKMTWNPEEAEDFEKVWLSLADIYIQSAKYDMALELLKKCLTSNESCAKAWEYCGFIMEKEQNYREASIKYEKAWKYSNESNPAIGYRLAFNYLKSQRYVDAINICNQVLDKYSNYPKIKKAFWIKLDLLFDPKYQVCFKNPIKIFLGKNFRDHA
Q86TZ1	Seq12988-hybo	HAAC01012150	unknown	Tetratricopeptide repeat protein 6 OS=Homo sapiens GN=TTC6 PE=2 SV=1	TTC6	binding protein		TPR repeats	unknown function	TNRGVVNMVSRDNVNAMYDYKMAIQLNQSFETAYFNAANICFLNHQFSQALLYYDNVIKCNQKDEVAFISRGVCKIVLNRNEEALHDINQAISINPYLSYAYYNRGMFFELIGKLKESESDYSKALELQPGDALIYKRRSVVRGKLGESVSSVKDFHEALILQTSKK
P61082	Seq44012-hybo	HAAC01040719	cytoplasm	NEDD8-conjugating enzyme Ubc12 OS=Homo sapiens GN=UBE2M PE=1 SV=1	Ubc12 ( Ube2M)	ligase, Ubl conjugation pathway	Accepts the ubiquitin-like protein NEDD8 from the UBA3-NAE1 E1 complex and catalyzes its covalent attachment to other proteins.	ubiquitin-conjugating enzyme family. UBC12 subfamily.	PTM enzyme, signaling	MIKLFSLKNQQTDPNRGSGGGKRASAAQLRVQKDLSELQLPRTCQTEFADPDDLLNFKLTIQPDEGFYKNGIFVFTFKIGPNYPHEPPKVKCETMVYHPNIDLEGNVCLNILREDWKPVLTINAIVYGIQYLFLEPNPDDPLNKDAAEVLRQNRRLFEQNVQRTMRGGYIGSVYFERCMR
P11441	Seq30728-hybo	HAAC01029090	cytoplasm, cytosol	Ubiquitin-like protein 4A OS=Homo sapiens GN=UBL4A PE=1 SV=1	UBL4A	member of the BAT3 complex	Component of the BAT3 complex, a multiprotein complex involved in the post-translational delivery of tail-anchored (TA) membrane proteins to the endoplasmic reticulum membrane.	ubiquitin-like domain.	protein transport	MELTIKILGGEEYNVTVDQTQPILYLKKLVEKKYGIPTTQQKLVYIGKTLGDEKTISECGIRCKSKINLIVMKNVTDSSSKYTSEDFWKTLEAVLLKYHSHSVAQNIISQFEKDYKHLIATMSLDDIERIASRSLKLLTNFFLVFSN
Q16739	Seq14724-hybo	HAAC01013764	Golgi, Multi-pass protein	Ceramide glucosyltransferase OS=Homo sapiens GN=UGCG PE=1 SV=1	UGCG	glycosyltransferase, sphingolipid metabolism	Catalyzes the first glycosylation step in glycosphingolipid biosynthesis, the transfer of glucose to ceramide. May also serve as a "flippase"	glycosyltransferase 2 family	lipid metabolism	VNPKINNMIQCYDSIKYEYFWICDSNILLHKESLLEIGYHLKPDVGLVHQLPYVCHNDQSFGSCFEKIHFGTQHARWYLAFYALGIPCVNGMSNIIKKKFLDDVGGLRPFSKYIAEDFFIGMSFSSRQIKILLSTEPAMQSTTGVTVEKFINRMT
Q9NVA1	Seq25101-hybo	HAAC01023513	cytoplasm, vesicular	Ubiquinol-cytochrome c reductase complex chaperone CBP3 homolog OS=Homo sapiens GN=UQCC PE=1 SV=3	UQCC		cytoplasmic membrane-bounded vesicle	CBP3 family	vesicular protein	MTSRCTYYAMRAARSCNLFQVSLRRFSFSPALLYTSVSENTISYQVGSAIGKLRNSFTKYVMKSLVSKNLYESCADKIPYNEFFKVCGLPDTMQSWFYIMELHVWMVLVRLKPCGTQGKNISYKMVEIMWEDIEQRIRLIGVTGTTDLKESMEEFNQQFHGLIIAFDEALLSHDTVLASALWRNMFVEKSKSDPENIALLVEYIRKQIHHLESLDSETLLNNGEISWLPLITPLKDF
Q9UDW1	Seq21502-hybo	HAAC01020228	mitochondria	Cytochrome b-c1 complex subunit 9 OS=Homo sapiens GN=UQCR10 PE=1 SV=3	UQCR10	ubiquinol-cytochrome-c reductase activity	component of the ubiquinol-cytochrome c reductase complex (complex III or cytochrome b-c1 complex), which is part of the mitochondrial respiratory chain.	UQCR10/QCR9 family.	cell metabolism	MVTSPVLTKAYNLLFKRSSTFAVTIIVGAFLFERTFDPIMDGIWERRNQGKLWNHIKSKYESPAEN
Q14146	Seq22494-hybo	HAAC01021061	nucleus, nucleolus	Unhealthy ribosome biogenesis protein 2 homolog OS=Homo sapiens GN=URB2 PE=1 SV=2	URB2	preribosomal-associated protein	unknown, rRNA biosynthesis ?		biosynthesis	ESIPSQNSLELYTQKRNNLVSSIVLTADXQKMHTLLTLLSDAYVESLTNEEGSNIVLIWTIILKSKWSKEKKTVLWNFLPKVIMVSIHLLSKAHKCDQVVSSLKQLIAVVNITKNSLMSQYISCIFHVFPTLHSVLKLLNNERFTEIFGLMFELVSQLLFNHQTVISSTVHSLLNCANDLLHNLITYINNDGKEDEDTNRCCEQMARLYREMGSHKSLICKYSPYLIINYVKTTQVATINQKMKTCLDNGIFCIFDTCTEYEFSLLNVLLEKSEKENYIVLRRNFEKHHKYQGKA
Q8NEZ2	Seq33494-hybo	HAAC01031798	endosome, membrane, nucleus	Vacuolar protein sorting-associated protein 37A OS=Homo sapiens GN=VPS37A PE=1 SV=1	VPS37A	Component of the ESCRT-I complex (endosomal sorting complex required for transport I) which consists of TSG101, VPS28, a VPS37 protein (VPS37A to -D) and a FAM125/MVB12 protein (FAM125A or -B) in a 1:1:1:1 stoechiometry. Interacts with TSG101, VPS28, HGS.	Component of the ESCRT-I complex, a regulator of vesicular trafficking process. Required for the sorting of endocytic ubiquitinated cargos into multivesicular bodies. May be involved in cell growth and differentiation.	VPS37 family	vesicular trafficking	XCLIMSWFFTKSSSEPYNSFPVTTPLQQQRLNQIKSLAQHLNVIEVQRDIEYRVTFPVAGNTINFNILLPPNFPNEKPIVTVSPKLKHPWVNEQMIIVDAPGLKTFYVHSDLGKVVKQIIKEFKTNPPQFSNSFSPSTNLTSPSGFNQQLINPVKEVKLNVIPDRPPHYSENHKVIASNKCTYDEAIQPCDIQTDINNVMEKLKHFSKIELENVCNNEDLLLEYIEEMKTITDLQVQRTKLLEENENIAVMNLKFETQIEDKQVDLKELIEESDDLYHKFQNKSQKQTELLQMYEIGHISTNLRISILEVEEDSENIADQFLSGSLNLESFLEKFLDKRKLTHIRRAKEEMLKSVFV
P49754	Seq22492-hybo	HAAC01021059	cytoplasm, vesicular	Vacuolar protein sorting-associated protein 41 homolog OS=Homo sapiens GN=VPS41 PE=1 SV=3	VPS41	metal-binding protein, zinc	Required for vacuolar assembly and vacuolar traffic.Golgi vesicle transport, intra-cellular protein, vesicle-mediated transport	VPS41 family, clathrin repeat, RING-finger domain	protein transport	GVEVYDINAKERFTHIPRDQTSARDELFHCNLSWKDDTCFFVAWGNSIKVCIVKERPPNDIRGLPRHFVEIAHIFEIDYFASGIAPFGNEMAVLAYSFDKEDGAAPTKGTAKRPQLLVIKPEGMYKFEEASIDCLSIRGFEEYKCNNYFLEKVEEEQLFYIVSPKDIVIARPRDLDDHISWLMENKKFEEALQKAENQQRELKRLSVLEIVKAYLNYLFANNKFEEAAKLCDRKLGRCKELWEEQIYKFIEKKSLKMVTRYIPRSNPQLDNTIY
Q9NPG8	Seq03628-hybo	HAAC01003395	Membrane; Multi-pass protein	Probable palmitoyltransferase ZDHHC4 OS=Homo sapiens GN=ZDHHC4 PE=1 SV=1	ZDHHC4	acytransferase, metal-binding zinc, The DHHC domain is required for palmitoyltransferase activity		DHHC palmitoyltransferase family. DHHC-type zinc finger.	PTM enzyme, signaling	CNHCVARFDHHCTWVNNCIGQHNYIYFFFFLLTLVSICGISSFITAVVFLHIIEKRNLHQSIYSNSSGIVLQPTFGVILNFLIGEYPVMSFLLIYLLFLFIVLTCFVLFHLFLVVTNRTTNEIFKSRSSYSIARSNAKVDVMQIKKSDISNNRKPALNVNGYFFSVYSKGIFSNILESLRP
Q9ULC8	Seq32939-hybo	HAAC01031249	Cytoplasmic vesicle membrane; Multi-pass protein	Probable palmitoyltransferase ZDHHC8 OS=Homo sapiens GN=ZDHHC8 PE=1 SV=3	ZDHHC8	Acyltransferase, metal-binding zinc	Palmitoyltransferase involved in glutamatergic transmission. Mediates palmitoylation of ABCA1. involved in schozophrenia?	DHHC palmitoyltransferase family. ERF2/ZDHHC9 subfamily.	PTM enzyme, signaling	VSKLIMERRQKKKRPCGTKQIPVFVALIVLTGTSSLYFVFILPYLIKTYHFMIAIMNGVITFMVYLMFARATFTDPGAFPKAPESEDDENDLRQPLYRNTEIKGITVKMKWCETCRFYRPPRCSHCSVCNNCVEVFDHHCPWVDNCIGKNNYRYFFFFVFLLTLHIVSVIVLTGLFFYQNRGKNLKENIIPIIILVIGSLAAFPVMGLTGFHIGLVSLGRTTNEQVTGKFGSGHNPFDLGCWVNCCLVLFGPLPPKYRGYKAPKRRKPKKQLTTQPIQLPNNQLPKNEPLHTQHIQIELEPVLEPMPRSIVKGGGWTGIQTSNVPSKNNDRVLATYEVSV
