# Supplementary material for: RNAseq versus genome-predicted transcriptomes: a large population of novel transcripts identified in an Illumina-454 Hydra transcriptome
Source: BMC Genomics. 2013 Mar 25;14:204. doi: 10.1186/1471-2164-14-204 (PMC3764976; doi:10.1186/1471-2164-14-204)
Supplement: Additional file 4 — Table containing the sequences and annotations of the 170 novel evolutionarily-conserved genes identified in Hydr-bo but not predicted in the genome (Excel file). [file 1471-2164-14-204-S4.xlsx]

## Sheet: Class-I
	Class-I: RNAseq only, with human RBH-orthology
PCR lane	Accession	Sequence	Total length (nt)	Coding length (nt)	Hydra-bo	AEP-454*	Hydra ESTs	genome-predicted transcripts	Hydra Genome	Forward primer sequence (5'-3')	Reverse primer sequence (5'-3')	Expected amplicon length (nt)	PCR status	PCR lane	Swissprot AN	Protein Name	Phylogenetic Tree (Fig-S4)
1	HAAC01019660	AGACATTACAATTTACTTAAAATAAAAAAATGGGAAGATTGCTTAAAAAAGATATAGGAAAGCTTTTGAATAGCGTTGCCACAATATTTTTTGATTGTGATGGTGTTCTATGGAATAGTCATGGGATAATTCAAGGAGCAGTAGAAACAATTCAAAAACTTAAAGAAATGAATAAGAATTTGTTATTCATTACTAACAACAGCTCATATTCAAGAAAAGTAATATTGAACAAGTTTCAACAATATGGGTTCAATGTGAAACTTGAGGAGATATTGTCATCTGCATATATTGCTGCTGTCTACGCAAAAGATATAGTTCAAGCAGAAAAAGTTTTTGTTATTGGATCAACAGGAATGAAGGAAGAGTTAGAAGATGTTGGAATGAAATATGTTTCCTTTG…	963	898	Yes	Yes	No	No	Yes	TGGGATAATTCAAGGAGCA	CAATCTGTTAGGCTTTCCG	464	+	1	A6NDG6	Phosphoglycolate phosphatase (PGP)	Yes
2	HAAC01024752	GCAGAAATAATATTAAATAATTGGATATTTATTGAAGACACATACATTATGTTGATAAAACAAATATTTCGAAAAATTCGTACTCAGTGTTTTATAATTGATAGATATTTTTATGACAGGAGAGATGCTTTCAAAGAATTTTTAAAGAAGCCAGATGTAAAGCAAATATTCATTACTCAATGGCAAGAGGAATATAACACATTTCCTGAGGATATGAGAAATGATGAAGAATGCAAAGCCGAACTTCATCAACGAGTTGATGATCTTTGTGAGAGATTATGGGAAATATCTGATATGCGTAAAGATGAAGCCGAAAAAGAACTCTTAAGTATAATAGAAGATGGATGGTTACAAGACAATGCAGGATTTTTAGTAAATCACTATATTTCCTTAATGCAA…	689	688	Yes	Yes	Yes	No	Yes	gaaGCCAGATGTAAAGCAAA	CTGGGCACCTCTTTGACTA	532	+	2	Q9C093	Sperm flagellar protein 2 (SPEF2)	Yes
3	HAAC01015714	AGAATGGAAATGTGTCTTGGTTAACAGACCTTAAATTAAAAAAATATGGAGTTTTTAATTCAATCTTTGATTTTCATTCCAATGAAAATGACGTTCAGCATTTTCGTAACCATAAAATTTGTGATAAAGAAGTAAATATGGATGAAAGTTCTCATAATATATGTAATGTAGAAAATGTTTGCTTTGCCACAGCTGTTTCTAATGAAAGTAACAAGTTTAAAGAATTATCAAATGAGTTAGAGTTGAAATCGTTTGATGATCTTCATTCGTTAATTGAATCACTAACATCTCAAGTAAAAATCAATTCAGAAATATTGCTACAAGAATTAACTATTAGAGAACAACTTTCAAGACATAACGAACTACAAAATACTTTTATTGCTACATATATGAATGTAG…	628	625	Yes	Yes	No	No	Yes	agAATGGAAATGTGTCTTGG	CGCCGTTCTTATTTTGTTC	450	+	3	Q9UHY8	Fasciculation and elongation protein zeta-2 (FEZ2)	Yes
4	HAAC01026420	CTATGCTGAATATTAATGCTACAGAAGAAGTGATTAGACTTGGGAATGTACGAAGAAGACTTAATCAGTTGAGCCCAGATATACTTATGTGTACAAATGCGCTTCAGCAAAGTTATTTTCATTTATGTCTAGAGATAGGTGCATACTCTCTTCTATTAGTAACATCATTGTTTACAAAAGATTGTGAATCTCAAGATTTAATGGCATTATTTGATTGTGTTTCACAGTACCTTGTTTGCGACTTGGTTTATCTTGCTAACTATGTTTATCAAAAGGATCCTGTGACAAGTGTATGGAACAAGGGTTTGTTTTATTGTTCATGTACCAATGAACTGTGGCTTTTGTTAATACATATTTTAGATACAATTTCCAAAAAACTAAAAACTCAGTCATTTTGGT…	744	742	Yes	Yes	No	No	Yes	TGCGCTTCAGCAAAGTTAT	GTACTGCCTGCCAATTACC	518	+	4	Q6ZRQ5	Protein MMS22-like (MMS22L)	Yes
5	HAAC01024933	GAAAGGATATAAAATGAAAAGTTTGTTACAAGAAGTTTTACCTATTAATGACAAAATTGATCTTCCTTTTCCTTCTAATTTTTCCACCCAACCTGAGAGTGTTCAATATGGCTATCGCTTATATTACGAGCTTATAAATCAACAAAAGATAGCCGTAATGTATTTGATGGAAAATCAAGACCTCTATTGTTCAAGTGATGTCCTTCATAAAACCTTTTCTCAAATTAATACTGCATTTCTCGATGGTTATTACGAAAATGTGACAGAAGTTGTTTCTGATCTAAGATTGATAATTGAAAATGTTTATCGAAAAAATGGTTTTAATCATTATTTGAGTAAGCACGCACGAACATTAGAAACAGTTTTAGAACAGAAATTAGCACTACTTCCAAGGCAAAT…	969	967	Yes	Yes	No	No	Yes	AGCACTACTTCCAAGGCAA	GCATGAGAAGCAACACTGA	575	+	5	Q5HYC2	Bromodomain protein KIAA2026 (KIAA2026)	Yes
6	HAAC01024115	TTTTCTTCGATCTTCACCTTAGATTTTTAAATGTAAATATGTTTTGTCTGGAAAATATCAAACTTTCAATAGTTTTAGAGCTAGCGCTTCTTTTAATTGCTCCAGTGATTTTTCTAATAATGTCAGATTGTTTTTTGATAATTTTGTGTTTACCTTTTTTGTTGTTAATGATGATATTTATCTTAACTTTATATTATGCTATATCTCTGCAAAAAATAAATTTAGTATTAATTAAAACTGTTTTACTTCTTGAATCAAAGTGGATTCTGCTTTTGTATTGGTGTTTTCTTGTATTTTTTTCTCTTGTTGTTGTTTATTGGTATGCCTTGACTGCACAAAGCAATAAAATACCAAAAACAGTGATACGGAAAATTTTTCATTTTATTGCACTTTTTATTT…	900	898	Yes	Yes	Yes	No	Yes	GCGCTTCTTTTAATTGCTC	ATGGTGTTAACCAAAACGG	520	+	6	Q9UPQ8	Dolichol kinase (DOLK)	Yes
7	HAAC01011912	TATGTAACATAAAATTTAAATAGGGAATGTAATAAATAACGACTAAAAATATCTGAATGCTAAGTGAAACTGAAATGAAATTTGTAAATCAAAACATAATCAAGGAAATATGAAACAAAGTAATATTCAGCATTCATAGTTTATAAAATGCAGAACATATCGTCCACATATTTTAAAGTAGAGCAACTTTTGAGTGAAATTCAAGAACTTGTGGCAAGCATTCTAAGTGTTCATTCCAAAGAATCAGTTCCACTTAATGATGACAATTTGCTGGTACATAGATTATGCATGGCGCTTGAAAATATTTTTCGAGCTGGTGCTAAAGAAAAGTATAGTTTTACTGGCGCAAAGAAAGATTTTTGGAATTTTCTTAGTGAAAGTTTGCCCAAGGAAGAAATT…	532	385	Yes	Yes	No	No	Yes	TGAATGCTAAGtGAAACTGAA	TGAAGCATGTCTGCCAA	466	+	7	Q9BQS8	FYVE and coiled-coil domain-containing protein 1 (FYCO1)	Yes
8	HAAC01018007	GCTCAGGCTTAATTACACTTTGGGAAATTCCATTCGAAATACATTCTGGAGATCATTTAATACATTCTGGAGATCATTTAAATCAAGAAATTAAAGTTTTTAGAGAAATAAAGGAACTCGTAGGTGAAAAAATTTCTGAACTTTGTTGGCATGAAAATTTAAAGTTATTTATCGGGACTCAATCTGGTACAGTTGCATCTTTTAATGTAGGCTCAAACGTATTTGTATCAAAATTTGAAATATTGATGAAATCTGGAAGTCACATAGTACAATTGGATGTATCATCTGGTAATCTTCTTATTTCATCCACAACAAAAGCTTTGATATACTCTTTGGATAGTGGTCAGTTTTGTCAAATAGGAAAAAAGGCACGAACTGGACTTTATGGCTGCTGTTTCC…	846	844	Yes	Yes	No	No	Yes	ttatCGGGACTCAATCTGG	TTGATCATTCCATGCAAAA	477	+	8	Q9UPZ3	Hermansky-Pudlak syndrome 5 protein (HPS5)	Yes
9	HAAC01012624	TTTTGCGACATTCTGGTTTAAAGACTGGTTTATATACGTCTCCACATTTGGTCGAAGTTCGTGAAAGAATTCAAATAAATGGGAAACCTTTGGATAAAACAATGTTTGCAACTTACTTCTTTAAGTGTTATGAAATGTTGCAGAAAAGTTGTGTTCATCAAGAAGATAAGCTGCCTGGTTATTTTCGGTTTTTAACATTAATGGCATTTAAAGTATTTCTATCTGAAAAGGTTGATGTTGTAATTCTTGAAGTTGGCATTGGCGGAGCATATGATTGCACAAATGTTATACAAAATCCTGTTGTTTGCGGTATTTCAAAACTTGATTTGGATCATACAGCTGTGCTTGGTCGCACAATATCCAAGATTGCATGGCATAAATCTGGCATAATGAAG	395	391	Yes	Yes	Yes	No	Yes	CTCCACATTTGGTCGAAGT	TGAAATACCGCAAACAACA	350	+	9	Q05932	Folylpolyglutamate synthase (FPGS)	Yes
10	HAAC01018168	AGGTATGTTTTATCGAACGATGCTTGCAGTATTTTTCAAAAGATTTGGCATTGTTGTTATGTGCTAGCTTTTGTAGCATCAGTGTGACCATTGATCCAAAGATACCTGATTGTGTGAAGAAAGACATTCAAAGATTTCTTGAGTGTTCAAGTTTATCTTTATTGTTTGATGAGATAAATAATTCAAAGTATCTTCTTTCTTTAAACGAATCTCAAGTTTTACATGTTTCATTAAATTCCGAAGAAAACAGTTATTCAATAGTTCAAGGAAATATCACATCATATACCACACCATTTGCATTTAACTGTATTAGGTCACTTGAAGAAATGAAATTTAATAATCCAATTAAAATGAGACAATTAATTGAAAATTATAAAGTTAAGATTATTCAAGATATTA…	738	631	Yes	Yes	Yes	No	Yes	tGGCATTGTTGTTATGTGC	ACCCTCCCATCTTTTCAAT	507	+	10	Q9HAS0	Protein Njmu-R1 (C17orf75)	Yes
11	HAAC01007448	TACGATAATTATTGTCATTACAATCACGTGGTAAGTTCTTCATTTCATTGGTGTTATAATAAGATTCCATTATCTTATTCCTACGTTCAACACAAATATTGGAATGTTGGCTTATTTAAGTATTTTGATACGAAACAAATACCAAACTTCTTACTAGCTTTTCCAGTAATTCTTATTGTAGTAATAGGTTTAAAAAAGTTTGCATCGCTTCAAAATTCTTACCTCGCTATAAAATCACTAGGGTTGATAGACACAGAAAACTCACATGTAGAAGGAGAATCGCTAAAAAATCCATCAGACATCTTTGTTTATTTAACACATTGTTTGTTTCTAACTTCTTTTGGTTTGGTAGCTTTTCATGTACAAATATTAACAAGAATGTTGTTTTCATCGTGTCCT…	560	535	Yes	Yes	No	No	Yes	CaaatattggaatgttgGCT	tgtttaaaCTTACGTCCAAGG	450	+	11	Q9NUD9	GPI mannosyltransferase 2 (PIGV)	nd
12	HAAC01031415	TATACGGGAAATAATCCAAGAATATTTCTTTTATTTATATGGAAATAGTGACTCAATAGTTGAATTTATAGAAAATTTACATACTTCTAGCTATATATGCCCTCATCCAAGGGTAATCTCAAATTTGATTGCTGTATCGTTAGCAGCCATTTATTCACTCTATGAAGAAGAAAACATACAAGAACAATATAAAGATACAGCACTCTGTTGTTTTGAAGCTGTCTTCAATACTATATTAAAATATGATGACTGGGTATTGTCACTATCTATATATTTGCAAGCTATTCCCTTTCCGCAGCAAATATTCAAAGAAAAAAAATTTTCAAGTTTGCTTAAAAGGATTGTTTGGAAATTTGCCACAGACAGTAGATGTGATATTCACAACTTGATTTTCCCAAT…	1199	1147	Yes	Yes	No	No	Yes	TATATGCCCTCATCCAAGG	CCCTTCATATGACTCCTGC	470	+	12	Q8IY22	C-Maf-inducing protein (CMIP)	nd
13	HAAC01036702	TTTAAAATATTTACAGCACACCCTAGCTTTTTCTGGGATTGAAGGCTGTTGATTATCTGAGTTTTCTTCCTTGACATCCACTAAGAGATGGCTCTTCCACAATTGCAGCAAGTTGATCAGTTGAAGACTTTTCTAACAACATACAATAAACTTGCAGAGACATGTTTTCTTGATTGCATACATGATTTTACTTCCAGAACAACAAGTTCAGCTGAGAACACATGTGCTATCAACTGTACAGAAAAATTTTTAAAGATGGCTCAAAGAATTGGTATTCGTTTTCAAGAAGTGCAGGAACTAAACATAWCTKSTGGATGCAAWWYAARGATRYCAATRYATAATATTATAAGAAATTGTTTGTATTGTATCTTGATTTTATATATATAATTTTTAAAAACCT	400	298	Yes	Yes	Yes	No	Yes	CCCTAGCTTTTTCTGGGAT	TGCACTTCTTGAAAACGAA	300	+	13	Q9Y5J7	Mitochondrial import inner membrane translocase subunit Tim9 (TIMM9)	nd
14	HAAC01039611	TTACTTTTTGTTTAAAAAGTTAAATAAAGAATCAACACTGGAGATTTTTAGGAATTGTTGGCCGATTCTTGACAAAAAATCAGAACAAGAATTTCGTAAACAGACAATAGATTGGATTACTAGAATCAAAAAGGATGATCCAGAATGTAATTTGCCTAATATAACTCCTTCTTTGCTTATAACTCCTTCAGGAGAGAAGTTTTATCAGTTCTTGTTTTATTTTTCGGTATATACTCTGAAGCAAAAAGCAAAAGCTATATCAAAAAAAGATGACTTACTTCCTTTATGGGTT	292	289	Yes	Yes	Yes	No	Yes	GAATTGTTGGCCGATTCT	AGCTTTTGCTTTTTGCTTC	259	+	14	Q7Z4H7	HAUS augmin-like complex subunit 6 (HAUS6)	nd
15	HAAC01020743	TAGATGGTATAGACTGTTGTTTGGAATTGGCTTCTACTTTGTTATGGTATGGGGGGTTAACAAAAGCAGAAGAGAAAAAGCGAAAGAAGCATTTGAAGAACTGTTGCAGAAATTTAATGCTCACTCAAAATTCGCATTAATTAGTCATGTTTATGAAAGCAGCCATCATGCTGGTATGGAAGCGTTGTGTATCAGTTTAATGAACAATTTGCTAATGACTGAGTACCCAGATTTTGAACAGTGCCAAAACATTTCATCTTTGGCATTAAAATATATTGAATTTGTTGTTGGTGAAACTCACATTCTATTGGACTCAGATAGGTTGCTTGCTGGTTTAAATTTTCTTCGATTTTGGTTTCTAAAAGATCCTTTGCATGTAAACAAGACTGGTATTTGGAG…	929	661	Yes	Yes	Yes	No	Yes	ATCATGCTGGTATGGAAGC	GAAATCGTTTACCGTCCAA	500	+	15	Q92990	Glomulin (GLMN)	nd
16	HAAC01021290	AAGCCTGTATTTATAATTACTATCATCCAAAGTCATTGTCATTGGATCATGTGGCAAAATGTCTTTACGACTTGTATCAAAGTTTTCCAGTAAAGTTTCTCAATTTTTGCGATGTTCAAGTACAAAAGCTATAGGAGTGATGTCAAATGATATAGAGAATCCAAATGAGATAAACTTTGAGAAACTGTTAATGGAATCTAAGTTGATAAATTTTGGGCGTCCTGATAACAAATGTGTCGTAGGTAAAATTATTAGTAGATGTAATGATGATCTTTATGTTGATTATGGGGCTAAGCACGAAGCTGTTGTAAAGATACCTGTTCATCAATCTGTTCTAAAAGAACTTGAACATGTTAAAACTGAAGAATATTACAAGGAAGGAGATTTAGTTCGTTTAAT…	566	457	Yes	Yes	Yes	No	Yes	TTGTCATTGGATCATGTGG	GTCCAAGAAGAATGGCATC	450	+	16	Q9Y2Q9	28S ribosomal protein S28, mitochondrial (MRPS28)	nd
17	HAAC01039301	WTWAGAAAACTTTATTGCATAACATATTTCATAAGAGTATGACATACTGTGCTAGAGAAGATTGCCAAAAATACAAAGATCATTTTGAGTCAGGTATTTATGTTTGCTCTCAATGCGAAAATCCTTTGTTTCATGGAAAGTCAAAATACAAACATAGTTCTCCTTGGCCAGCTTTTACACAACCTATGCATGATTGCAGTCTTAGAAAGGAAGTAGAGACTGAGAAGCAGACATCTTCTGACAAACCTGCACTAAGGCTCTTTTGTGGAAAATGTGACAATATTGTTGGTCATGAATTTATTGGTGATGGACCTCAAAATTCTTCAAGATTTTGAGTTTTGTCAGATGCTCTTAAATTTGTATCAATTTAAACTGAAGTAACTAAAAGGAATTAAACGG…	478	331	Yes	Yes	No	No	Yes	TATGTTTGCTCTCAATGCG	AACAAACCCCATTCACAAG	398	+	17	Q9NZV6	Methionine-R-sulfoxide reductase B1 (MSRB1)	nd
18	HAAC01031410	CGAGTCATTGCTATTTGAAGATCTTTGCAAATCATTCATGGAGAAGTTTGTTGAAAACATGTTTATTGTCGATGGTTATATTTGTCAGGAAGATAAAGCAAAGTTTGGAATTTTAGTTCAGCATCATGAAGGTAGAGATTGGTTTGGCAGATATATTGATTTACAGAGAAATGTGTCCCAAGCTGTTGATGAGTTTACATTTTATAGGCTTGTTCAGTACTTTGCAATTGTTTTGTTTGAATGTAACATGGCTGATGATTTTGGTCCTGCGACTTCTGTAATGAACATGTCTTTTACATATCACTTCACATCAGTTATGATTCCAGGTCGGTTCGGCCAACCTTCCAAGCAATATGTTTATGAATATCTCAAAGATCAGTCTATCTGGAAATCACCAAG…	729	679	Yes	Yes	No	No	Yes	GAAATGTGTCCCAAGCTGT	AAGTCTCCGATAACGCTCA	461	+	18	O60268	Uncharacterized protein KIAA0513 (KIAA0513)	nd
						* (Hemmrich et al., 2012)

## Sheet: Class-II
	Class-II: RNAseq only, Hydra-bo novel transcripts, confirmed on genomic sequences
	Accession	Sequence	Total length (nt)	Coding length (nt)	Hydra-bo	AEP-454*	Hydra ESTs	genome-predicted transcripts	Genome	Forward primer sequence (5'-3')	Reverse primer sequence (5'-3')	Expected amplicon length (nt)	RT-PCR status	RT-PCR lane
	HAAC01024843	ATCTTTAAAGCATGAACTTCCATTGCAAGCGCAAAAGATCGGGGGTAGACTAAAATGTTTTTCCGAATATTCTTGAGACTAAAGTTGATTCACAATAGCATTAGTCTAGTCACGGTAGTCTTGTTATCACTTATGTAAATAATGCTGAGACAAGCTTCAGCATTATTTACAAAACAAGTCTCAGCATTATTTGCAAAACCTTAGACTAGTATCATGTATGCACATGTGTGGTGGCAACATTTTTTTTCTGACAAATGTTGTAGATTTATCAGTATACGTATCAGAGTTCAAAAGGATACTATCTGCTATTAAGAAATTAGAAATAGCTACGAGAGTTTCTATATACTGCTTGCAAACATCCGAAAACAGGTTGTTTGCAAATTTACTTACCAGCTCTCA…	1045	277	Yes	No	No	No	Yes	TACTGCTTGCAAACATCCG	GATTAGTAGCGCACTGACG	582	-	26
	HAAC01004236	CAACCAACGTATAACAAAATTCTCCAAAGAAATTGCGCAAAATGTCTCACCGAATTTCCTTCATTGGTTTAAAGAAACTAACGTCAAAATTTTCTTTGTTGGTTTAAAAAAGTCAACGTCTAAAGGCTTGACCTGCTTTTTTGGAGGAAAGCAAATGAGTGTAAACTACAGAATGTTATCAAGTACAACATAGTTATTCAAAAGCAAAAGTAGGGAAATATTGTTAGTTTTAAGATAAAGCTCGAAGATTTTTGGATTTTGCCTCTTATGCAAGAAAGTGGTTGCCATGTATGGTGCCATATGTAAGTTGGCTACCATGGGTATCCATTAATGGTACTATATATACATTGTTGCTATTTTAACTAATTTTGCAAAAAATAAAAACTTTAAATATTAAAA…	725	190	Yes	No	No	No	Yes	TCTCCAAAGAAATTGCGCA	TCTCTTTCGGCGAAAAATGT	558	+	27
	HAAC01002083	CGGTCTCATCACCAAGCACCGCGGAAGAGCATCAAATAAGAAGTTCACACCTCTCTAACTAATCTCGCAAAACTGCTCAGAGATATGGAGTTCAAACTACGGATCCTTTTTTTTTCGAGGCAATTGCGCTACTCTGCGCCATGGCTACTCAAATCACAATAACAATTAGGAGATCATTATTATTTGTAAATTTGCAGCTATATCAGCTGTATAAAGAGAATATTTGAACCAATCAGATTTAAAAACTATAGTTTAGGATTTCTAGAATTTGTTACCTTCACCTTTTTTAGTTTATATTTTTATTGCATAATTCCGATTTGGGTTTTTTTTTGGCATAATAGAATAAAATAATGGAACAAAATAAGAAACTCAAAACACCGGTTAAAATTGATATTAAAA…	1135	157	Yes	No	No	No	Yes	CGCAAAACTGCTCAGAGAT	TCTGATTGTCCGCTCTGAA	535	+	28
	HAAC01007757	CAAACGAGTACGCATTCTATTATATTTTATAGTGACTCACAGTGGGACAGAATCGCTTCAAAGTGGACATTTGACGAAAGTAAAATAAAGCGTTACAAAAAATTGTTAGGTGGTAATTTGTAAATGAGTCTTTGCGCAGTGGGCCAGGCGGTGGACAAAAGTAAAAATTACATTTTCAAAAATTACATTATCATATACCATTTATTGCTTAAACGTTCAGCTTTTATAAAATGTATACATTTTTGTATAATTATCATGCCGTATTCTTCTAAGCTGTTGAATAAAATGCTTTTTCTTATTATTTTTTTAGAAAAACATTTTTCCAATTTTTTTTTTAGTTTGATAATATTTTTTGTGTTACCAAAAAGCTAAGAATAGATTTTAAATTTAATATCTCTT…	584	247	Yes	No	No	No	Yes	GACTCACAGTGGGACAGAA	ACTACGGACCGCAAGATTA	531	+	29
	HAAC01036665	ACGGAAGCAGTAATAGATATGCTATCTGATGTAGAAAATTATAAGATGATTTTTTGAGTATTTTTTTTTGGAGTTTGTTGTTTTTTTTAATCTTTGGAAAGGATCTTTCATAATTTTTAGAGAACAATCGTATAAATAAGTTAAATGCATCATGTGCATCCTTGCATTTGGTTAAAAGATCCCAATAAATTGTTGTCAATAATTGACGAAATTTTATTGTCATCCAAGTATCATACAAGTAGTTTTTTTTTTTTTGTCATCCACCGCATCATACAAGTAGTATTTGCAAGAACTAATTATTTAACCAAGTCCGGTTATACCGATATCGGTACTACCTTATTGGAAGCACTAGAAGTTCGTATATCAGGTGGAATATCAGAGTTCTATATAATTTAAACG…	575	250	Yes	No	No	No	Yes	CGGAAGCAGTAATAGATATGC	GCTACAAACCTTACCGCAA	519	+	30
	HAAC01010587	GTCGGAGAAGGTGGTCAGTTGAGAGGGTGGTAAGCAGGACATTTCTATTTAAATTCTACATGCAAATTAAGGTTACAAATACTTTTAAAGAAAAAGGAAATTTTGTTGCTTTTGTGAAGAAGTTTTGACACAGAATCATGTTACGATTTGATGCTACCAATATCAAAATTAAAAACAAAAGTGCAGATTTAGCTTTTGGTGTGCAATTGTTTTAATCTCATTCGGAATGTGCTGGAAGGTTTTCATACATTATTCCTAAACAGTGCAAGCATGAAAGCACATGAAAGAAAATGTGCAAAGTAAAAGTTAGTAAGTATACAGTGAATGAAGTGGTTCAAAGTGGTGGTGGAAAGTGTAGAATTAAACACTTATTCCCTATCATAGATAAGTTGAAAATGT…	711	193	Yes	No	No	No	Yes	AAGGTGGTCAGTTGAGAGG	TACACAAGGGTTTGCCAAC	505	+	31
	HAAC01006844	GACGTGTGGATAAGTTGCTATTATTGACTTGGTAGATTGGCATAGTTGATTTAGAGCTGGTAAAACTTGTGAACATATACAACAGAAGTGTGAACAACTGCGAATAGATTGAATAGATTTCGTTGTTGAAATATTTCTGTAGTTTGCATTTCAGATTTAAAAAGTTTTGATTGAAGCTGAACAAAAGCATTCTTAGATAAATTACTGCATAGTGAGTTGGTATAATATTTGTCCAATACTTAGTGCCAAACTTGGCAATACACACCAACATCTAAAGGCTGAAGAATGCGTGACATGAGTTGATAAGCATACGAGCTTGACATTGTTTTTAATACATAGAAGAGAAACCTGATATCTAATGTGTGTGCTGTGGCCATTAAGTACTAAAATGGGTAACAG…	641	271	Yes	No	No	No	Yes	AGAAGTGTGAACAACTGCG	AATTCTGCTGGAGTTGCAC	500	+	32
	HAAC01009334	TCTTAATTACCGTAAAAAAAGTAGAAACTTTTTCCTGGCCTAAAGTATAATAAACCTCTTCAGATATCTTTGATCAGGAAAAGAAAAAGTATTTTTAAACGTTAATGTTCTCCTGTTCTATTACATTGGTGCTAAATAAAAATCATTTGTTCTGCTGTTCTACTACATTGGTGCTGGTCACTTCTACATGTTTAAAACTTTATTTCATTTGTTCTGCTGTTCTACTACATTGGTGCTGGTCACTTCTACATGTTTAAAACTTTATTTTTTTTACAGCACAACAAAACAATCATGCAAGGAACCGATAAGAAAAAACCTGGTACCAGGAAATAAATCTTCTTTGACAATTAAAAACTCCAGAAGACATTTGAGCTGAAATCAAGTGGTGTTAACCAGAAG…	522	187	Yes	No	No	No	Yes	AGAAACTTTTTCCTGGCCT	TGCTCAGCAACTGTCTTTT	500	+	33
	HAAC01012872	TTTAGTCAAAGTCAAAAATTTAGTCAAAGCCGAGAGGACTTACAATAGCTCTTGCTTCAGTCAAAATATCAATCCATAATGAGAGGTCGCGGCCACGATAACTAATTAGTTGTTGAATGAGAATAACTTGGTCATTGGTACTGAAGTTGATGTAAACAAACGACTTACTTCGCCAAAAACTCGGAGAATTTTGTACCAAAAGGCAAGAAATACAGTAGTTTCAAATGATTTTGAAAATTTTATTAAGGACTGAGCTTGATTTAGCATGTCAGCAGTAAGGTTAAAATCCTAAAGAGTACAATTGAGGACAATAATTTCTTGTGGTCTACTTGCATTTAATTTAATAGCAGCAATCCGAGCTGACCACATAGTACCTGAAAACTTGTAAAGAGAGATTCC…	687	160	Yes	No	No	No	Yes	GCGGCCACGATAACTAATT	GCTGGGACGTAAAAGAATGT	498	+	34
	HAAC01010678	ATTAAATGTTCGAAGAATAAGGTTACCACAAATCCAATTTCATCAGTTGCCAACGAAATGTTGTGAAGCGCGTTTTTAGCGTTGTCGCAACAAAATCCCTCGTGTCTTACGTCATCTCGGAATGGGAGGAATGAGATCCTCTATATGAAGTTTCAACAGATTTCTTTCTTGCATTTATTCTGATGCTTGAATGTCGGAATAGGCTGCGTAAAATCTTATAGACTTACCATTAGTTTACATCACAGTCGGTAGTTCCGCACTAAAGATTTTGATGAACTATCTGCAGGGCTGAATGACTGTTCAAAAGTTTTCAAATGCTTGTAAAACTACTGATAAACATATGATTCTCCAATCAGCATTGACCAAAGGAACTAGTGCTGTGAGCGTGCGATCAAAGTT…	594	220	Yes	No	No	No	Yes	CGTTGTCGCAACAAAATCC	TGAGATCGCTGTAAGCAGA	491	+	35
	HAAC01004377	AAAGAATTAATAATTACATGTATATAACACTAAGCTTGTGATTTCGAAAGATTTTATCAATATAGAATTGACTAAGAAAGGATTCATTATTCGTTAATGGTTTAAAATTATAAGATAACACAATAATTTAGTGAATTAAATTTGAAAAACTCAGAAAAAAAATCTTCTTAAAACATAAAAAGAAAATTTATTATTAAAATAAATAGAATTTAACTTTAAGCAAATGTTTTCTTAACTTGAATTAAGTTGCTTAATATTTCTTATTTTTGAGTAACTATTTTGAAATTCGACAGGAAGAAAGTTCCAAGAATGATTTGACTGCTATTTGATTGAATTAACACAATGCTATACTATACATACATTTAATAATATGTTATTAGTAAAATTGTTATTCTTAAG…	546	181	Yes	No	No	No	Yes	ACACTAAGCTTGTGATTTCGA	TTCTGCGTTTTGCTCAACT	485	+	36
	HAAC01009794	CCGCGTTACAATTCTGACCAGATTTAATGAAAACTGGACACATTTTTAGAGCATCAGAAGAATTTCAAGATATCATTCAAGACCAAGCACCCGGCTTCAGTTATGTTAGTCTGGCCAAACATCATAACTGATGCCGGGTGTTGGGTCTTGAATGTATAATTTACATGCTTTGGAACTGCTTGGACCGGTTGACACAGAATCAAAAGTAAACAATTCATCTTCCAAGGAGAAGATGTTCATTAGTATTTTCTTCAGGATATTAAAAAGTTTCTTAGATATTCCAAATCTTTTTTAATTCAGACCCACGACTTTGCCTTAAGATTCTTTCTGACCACGTTTTTTGTGGTGTGCTCACTCACTGAGAGATTTTAAGCCATTTTTTATTGACCTTAATGAGTT…	536	163	Yes	No	No	No	Yes	CGCGTTACAATTCTGACCA	AAGAAGAAGCATGGCAGTG	479	+	37
	HAAC01026860	GACTGCATGTTTTAAACAAATATTTGCCAAATCTATTTTACATTTTTTTTCGCGGAAGTAGGCATTATTTTAACAGTAAAAAAAAATTAGGGAAAAATTGTTTAAAAAATGGCTTTTACTTAACAAGAAATAATGGAAAAAACTATTCGACACGTAAAAGAAATGGAAACATTATCTAAAGAGCAAGAAAAAGTATTTGTAGACTTTAAAAATTTTGTAGACTTAATTTAAAAATACCTAATGCACGTTTAGGTAATTCGAAATAAAATTATGGGACAGTGATAAAAAAAATTAACTTATTTAAAAAAAAAAGCGAAGTAAACGAAGGCTTCTTGCACGAGACAACAAGCATTCATAAGAACAAAAAGAAAAGTTAGTCGATTAAACGGAAAAAGATAT…	750	175	Yes	No	No	No	Yes	TCGCGGAAGTAGGCATTAT	ACGCAGCTGTTTCCTATTG	478	+	38
	HAAC01008113	TTTCGAGTTTTTTTCACTGAATAGGATTAATAAAAAGATTCTTTGAAATTAATATTGAAAATTCTCCTTTTTTCTTAAAATGTTCTTACGTTTCTTAAAATTAATCTTAGGGCAGTGTTATATTCAATTCATTTTCAAAATATATATCTAGTAGAATTTCTTAAATCTTAAGTTTTAAAGAGGCCGTAACAATCATTTTTTTTTAATTAACTTTTGTATACTTAAATGTCGTTTTGAAATGAAAAATAATGGATCAGTATTGGAAACACCTTCATGTTTTTGTGATTACTTGAATCTTGAGAAACTCCATAAAAAGGAACCTTTTGTAATTCCTGTTTAACTATCTTTATTCAATAAGGTGCTAATAAATTTTTAATTAAAGCAGTTGCTTTTGTTTTT…	719	190	Yes	No	No	No	Yes	AAAGAGGCCGTAACAATCA	TGCAAAGTCATTGTAGCTTCA	477	+	39
	HAAC01011816	GGAAAATTAATTAATTAAATTACATGGAACGGGCGTGTTCCGTTAGCCCATCAACAGCTAGTTGGGCTAGCTCGTGCATGACGAAAGATGATGCGCTGTGGTAATTACTGTGATAGATGATCGAATTTTGCTTTGAAGCAGTTGGCACTAATAGAACTGACATCTTCGTTTGGTTGTGTATTCCATGGGTGGGCGACGCGGTTGTTGAAAAATTTGAATCGAATAAGGCAATTGTTATCCATTCTACGATGAAAGCGCTTGCAATGACTGTAGCTTGGTGGGATGTTTAGCTTGGTGGGATGTTTATATTTTTGGAAGAGGTTGCAGCGTAAACGTCTATCGAGTAATGAGGTGAGTCCAAGTTTAATGCATCTTGCCTCGAAGTTGAAGTGCTTTATT…	804	226	Yes	No	No	No	Yes	GTTGCAGCGTAAACGTCTA	ACCTGGTTGATGGAACTCA	476	+	40
	HAAC01008560	GAAAGTGAAATTTATTTTTATAGTATAAAATAAACAGGTTGTTTTTAAATTATATAAATTAAGAAATGGCTGATGCAAATAGAAGATATCGACATTGGTTGTTAACGTATAACAACCCAATATTTACAGCAAATGACTTGATACATGCATTTGAAATGATGAATTTTAAATATGTATTTCAGTTGGAAAGAAGAGAAAAGGGTACGCCTCATTTTTAAATTTATTTACAAACGGAGAGGATGTATATGCGTGCATTAATAAGATCATTTAAAGATAATATTGGATTCCACCCTCATGTTCAAGCGGCTAGGCGTTGGAAACAAACATTGCAATATTGTGAATTGCAAAATTCCTGAATCTAAGACTAGTGAAACATATATCTAGGACTAGTGAAACATA…	714	181	Yes	No	No	No	Yes	AGAAAAGGGTACGCCTCAT	TTCCCACTTTCTGGCAAAC	474	+	41
	HAAC01016506	GATGACTTTTCTCTATTATTTAACCAAAAGGTCAGAAATAATCTCTTCCTTTATGCAAATCATTTCCTTTTCCAGTTCAAAATGAAACTCAAGACAAATATGCCGAATTTTCGGTCCACGAATCACAGGAAGTGCAGATACAAAAGCGCATTGAATCTCTACATAACTCAAACGACCCTTGCGATGATCACGTGATGACCACGCGATGACCCTCATGATGACTATGATGAGCATAAATCAAATAGCAATCACAGCACAGCGATCCTGCATGGAAACGCAACAACTTGGAGTTTATCAACCATAATTTGTCAAATCCATCCAAAATGAATATAATGAAAAAATTGACTTCTTATCCTCAGAGTAACGTGATTCTAGAAGCAAACTTTGTCGAAGTCATCA…	534	217	Yes	No	No	No	Yes	TGCAAATCATTTCCTTTTCCA	TCTATCCTTTCCTTGATTGCT	471	+	42
	HAAC01000111	ATTAGGTAATTTAAAAAGAATTGGATTTATGAAATATTGTCATTGGTTTATAAAATATTGTAGCGTCAGTTTTTTAATGTTATGTGAGAGTCTGTCACGCATAAACCATTTCGTTATTTTGTATTCATTGACTACATTAAAGAGGGGTTCAAAAATATGTCCCTATGAGAACAAAACAGATTGGAGTCAATCGCTAACAAAATAAATTTTTATTAGTTTGAGGTAAAAAATAAATTATTTAACTAAAGAGGAAATAATAATGGTTCTTAAATAAAGCATAGAGGAACATCACATTATACATTATAATTTGTACAAAAGAGAAAGAGACATCTTTGTAATGATGTGACAATTCTTAGCTGTAAGAACAGTTTATAGTACATTAAAAATGTTCTTTTATTT…	587	202	Yes	No	No	No	Yes	GTCTGTCACGCATAAACCA	GCTTGCGCTTTTTCATTCC	468	+	43
	HAAC01004700	ATACCATGTGATCTACCCAATCCCATGATAAAAGAGGACGCGTATTATTTCTTGTTAAAAATGAATGTTTCCCGAATGTGTAGTTTTAAAATATGCATATGCATAAATATGCAAACATGTTGGAGCAACGTTACAAAATATAAACATTGCATGGCATTTGGCAAACGTACTACAGATATTCTTTAAGAAAGCTGAGTTCAACATGTGGAAAGTTAAACTTACACTCCACCATTCAATACAATTCATAGATTATGTTGATATAATGACACAGACACAAACAAAGTCTCAAGATGACAAAACAAGAAGAAGAACAAGAAGAATACGTAAGAAGGTCTTATTAAAGTTTGAAAGTCTGAACTTTTGAAAAAGTATTTGATAACTTGGAAGGACCTCCTTGAT…	825	190	Yes	No	No	No	Yes	ATGCAAACATGTTGGAGCA	GAGGAAGCTGCTGAAATCG	453	+ (tbc)	44
	HAAC01009125	CAAATTAACTCTCCAACAATGTTCAAACACCTCAATGATCTCACTTCCAGACCTACTTCTACCCTGGTTGCTTTGAAAAATCTTTGAAGACCCTTAAGAACTTTGTTCAGCCATCCACATACTTGGACCGCAACGTTACTGACCCAATGATTTATCGGAACGCTTATTTTGCATCTCCCAAAAACATTACTCTAGCAATGCTGACTTGTAAAAGAACACATATCAGAGTCCTTGGCATTCGAAGAGTCAAAAAAGCACAAACTTCAACTTGGACAGTTGGACAAATTTACAATGAGGTAGTAAATATAAAACGAATAGCAAGAAGAAGACATATACTCTCTTATCGCCGAGCCCCGGCGTTTACATTATCACTGTTTGTTAATATTACTATTTAAAAAT…	604	247	Yes	No	No	No	Yes	TGATCTCACTTCCAGACCT	TCATACTGTTGAGCGTTTGT	453	+	45
	HAAC01015044	GCTATTCTCAAGTAAGGGATTATCCACAAGTTACGTAACGTAAAATCAATAAACAAAACAAAAAAGATCAAAGGTTTTCCGTCGCAGAGTCTAAATTTTAAAGTAAAATCAAAATACTCCATTAAGTTTAATGAAAATCGCCGCGTAAAAGAGCTTAACATCTCCTACTTCCGTTTTTTAAATAAATTTTGTGTCGCGTAATTTATGGACGATCCCTAACTATAATTAACCAAAACTATAAAGAGAAAGACGTCTTACGACTAAAGCATAACTAAAGAGCCGAATGAGCTTTTCATATGCAAATAATTATTTGTGTATGAAAAGCGCTGAATTAGAGCAGATAATTTCAATGATATCAGTAATATATACGACACAATAACGAAATAAAAAAGCCAGCTT…	561	163	Yes	No	No	No	Yes	TTCCGTCGCAGAGTCTAAA	GCCCCGCTAATTTGATCAA	450	+	46
	HAAC01008529	GCGTATTTTATGTTTGTTAAACTTGTTACAATCTTCTTATTGTTACTAATTGTGCTTAATCGTTTTTTCAAAACTTCAGTACTTCAAAATATAACTGAAGTATATTTGTTTGTTGTTCGACTCCTCATTATAATTACTAGGTATGTTTCGTGTTTTAAAAAAAGATTTTGTGAATTTGTAAAAGTTTGAATTTTTTGGTATTGGATAAAAGAAAAAACCGATTATACTCAAAAACGTGGCGTTTTACACAAGAACACAGCATATTAAGACAATTTTTTATTAAATGTTTCAATAGCAACGTTGTAACCAAACAATTTTTTTTTATGAATGTAAAAAAGTTTTACTTGTTACTATGTAATTAAATCCTGCATTAATGTTACAATATGATGTTTACTTTGG…	526	187	Yes	No	No	No	Yes	TGTTGTTCGACTCCTCATT	TTTAGACAAGCTGGATATTGA	407	+	47
	HAAC01008431	ACGATAAAAAATTGAATATGAAGTTAGTTTTGAACTATATTTTAGAACAAAAATATGTTATTTGAAAATTTTGATGAATATTTATATAGTATTTTGTCGAAGTAGGATTGAATTGTTTAAAGAGATAATCCCCTATTTCTTTTATACATGAACACTAGAACTTGGTGTAAGTTGATTTTTAATATGCTCCAAGTATACGTAAAAGGCTTCAAGGCTTGCAAGGAGAAAAGGAATTGCTCATCACTGTTTTTGTATTTAATTGGGATGCACCGAATCCGGTTTTTGGCTGAAAACGCAATCCAAACGTTCAGCCATGATGTTTTTCCGAACTCCGATCGGTTTGGCAACATAACTATTGCTAATTTAAAATACAAACATTAGTTATTGAACTTGAAGTGA…	522	232	Yes	No	No	No	Yes	TGTCGAAGTAGGATTGAATTG	TAAACTCTTTTGGGGCTCG	365	+	48
	HAAC01007484	GTTGAAATTTGCATTAAAAGGATGTTAGTTATGATAAAAAGTATATACAACATATTATGATCGACAAACATTGTTCAAAAAGTATAGAGAAAGGGTGAGAAATAAAAACTCGAAAAAATCAAGAAGAAAAAAAACGAAAAAATTAAGGAAAAGTAATAAAAGAGCTTCTTATTAAACGCATGATGTAAAAAAGTAATGTACAAAAACAAGAGGAAGCTATAAAAAGTAAAGAAAGTAACGCACATAAACAAGACAAATCAATAAAAAGTACTTAAAAAAGGAAAATGGCTGCAAGTTCCATAACTGCAAGCAAATTGAATGAGGTGAAAACCAAAATGAAGGTTTTCAAGCCAAAACTACAAATTGCCATTTTTAGTTATTTCTTCAGATATTTTTTCA…	554	169	Yes	No	No	No	Yes	TGATCGACAAACATTGTTCA	ACAAGCTCTAAAAACACCTGA	360	+	49
	HAAC01041330	GTTGAAATTTGCATTAAAAGGATGTTAGTTATGATAAAAAGTATATACAACATATTATGATCGACAAACATTGTTCAAAAAGTATAGAGAAAGGGTGAGAAATAAAAACTCGAAAAAATCAAGAAGAAAAAAACGAAAAATTAAGGAAAAGTAATAAAAGAGCTTCTTATTAAACGCATGATGTAAAAAAGTAATGTACAAAAACAGAGGAAGCTATAAAAAGTAAAGAAGTAACGCACATAAACAAGACAAATCAATAAAAAGTACTTAAAAAAGGAAAATGGCTGCAAGCAAATTGAATGAGGTGAAAACCAAAATGAAGGTTTTCAAGCCAAAACTACAAATTGCTATTTTTAGTTATTTCTTCAGATATTTTTTCAGGTGTTTTTTAGAGCTTGT…	537	178	Yes	No	No	No	Yes	ATGATCGACAAACATTGTTCA	ACCTCATTCAATTTGCTTGC	250	+	50
						* (Hemmrich et al., 2012)

## Sheet: Class-III
	Class-III: Long Hydra-bo RNAseq only short ORFs (< 100 AA)
RT-PCR lane	Accession	Sequence	Total length (nt)	Coding length (nt)	Hydra-bo	AEP-454*	Hydra ESTs	genome-predicted transcripts	Hydra Genome	fragmented protein (pseudogene)	parental protein (Blastx)	annotation (similar to)	Forward primer sequence (5'-3')	Reverse primer sequence (5'-3')	Expected amplicon length (nt)	PCR status	RT-PCR lane
26	HAAC01033420	CTTGATTACATGCAGCAATAAACATAACTAGCATTAATTAACAAGTTAGATCATCAAGTTAGAAACATCACTTACTTGTTAGAATTAAAGAAAATATTTGACAAAAAAATTGTACAACACTTATTAGAAAAATCCAATCGTAGATTTTGTTTGAATCTTAAAATAAATTTATGACAATTAACATTATAAAGTATTTATACATAAGATAGTAATTAAAAAAAGAAGAACTAAACGACTTCACAATCAAAATGAACAACAGAATAATTTCACATAAACAGACTACATAACACAATTTCAAACAGAATTATTCACAATAATTAACAAAACTTTGTCACAATTAACAAAACAGTATGACATTAAGTAATAATATGTGCCCAGCATTTAACACGACAGTATGAC…	1720	250	Yes	No	No	No	0.92	Yes	XP_001630975.1	predicted protein [Nematostella vectensis]	ACTGTGTACCACATCTAACA	AGGATTCGTTAATTGTGGCA	562/609	+	26
27	HAAC01033369	GAAATATAGATAAAAAGAGAATTTTATGTTAACTACCGAAATACAGCAAAAGCATCGTACTAAACGACTTTCTACGAGCGACTGCGAGTCAATTCAAGAGGAAGACGATGAATTAAAACTTGCTATAAAAAAATAAAGACGGAAGATCGAATGAAGAAACTTCAAAAACTAAGATTCTGGATCAAGGTTACCTACAGGGTGACCAAGATTATCTACAGTTTGAAAAAATGAAGTTACAGCTAAGTTAAAGATTGATAATGCATTAAAACCTGATTCAATAAAAAAAGCGGAGCCAACACCAAATAAAAAAGGCTTCAAAAACTCAACCATAATAAAAGAAACCTCACCAGTATTAAAAACAAAAGGTAAATCAGATCAATATCGCAATAATGAGAAATC…	1302	160	Yes	No	Yes	No	1	not detected	None found		GGCACCGAAGAATGTGATT	TTTTTGTCTGCATGGGTCC	598	+	27
28	HAAC01007304	TAATTTACCCTTCTAATATATTGCGTAAAATCGTATATTAACATCGTATATGCACTATTGTGTATAGGTGATAATGGCATGCCTCATTTGCTGCACTGAGGACAACAACTTGATTATCTCCAAAAGAGTCGCTGGTCTGCAAAATGCTAGTACATTGCGGGGAAATGGATTGGGTTTGAAATTGGGAAACGATACTGAGAGTTTCATGACCCATACTAACTGTATCAAAACATATTGTTCAAAAGCACATACTCAAAAATTTGTTGCTAAGCATCAACATGAACACGAGCAAACTCTGCTTTTAGAGTCAGCTGAAAAACGTTTGAGAGGGAATGATTCTTTTAACTTCCTTTTTAAATGCTAATTCTGTGGAGAAGAATGCTTGTTAGAACGAGACAA…	1277	289	Yes	No	No	No	1	not detected	None found		AATTGCAGCGAAACACTGA	CACCTCTCGCCTTGATTTC	597	+	28
29	HAAC01007817	GGACTTTTTTTTGCGCGATATTAATAATGGCAGAACTTCGCTTGAACTGGTGGTGTGTTGTGTAAACATAAATGATTTATTAACAAATGGCTTTGGATGAAAATAATACAACGTAAATTTTTATATATAAAAAAGAAGTGTATGGAACGTCTGAACACATAAAATATATTTACGAAAAATGTATTATGGATAACTATTATTGTTTGTTTACTAGTGGTAACTTTCCTGATTAACTATATTTCAGAATTAAAAAACCAAAAGGCGAAAATTTTATTTAGAACTTTACACAACAAAAGCGTTATTTAGATTTTTATACTGAGAAACAAATTGAACCAAAAACCTTTTCTCTTACTCATTGTTCAAAAAACCAACCTCTTATTCATTGTTCAAAAAACCAAC…	1292	163	Yes	No	Yes	No	1	Yes	XP_002160157.1	zinc finger, H2C2 domain containing protein [Hydra magnipapillata]	AACTTCGCTTGAACTGGTG	AACAACTTCCACGCCATTC	589	+	29
30	HAAC01026731	ATAGATGTCAAAAAAGTATTGTGTATATGGAAAACTAACTATCAAAGTACCAAAAATAATAAAATAGAATGTTATCTGTCTACTTGCATTTTGGTACAAAAAATGGCAGAAATCAAACTCTGATAACTTTAATATAAGCAGTAATGAATGGCAAGGTGGAATTTTTTCACTGTTCTTGTTTCAATTTTATATACGAAAACTGATTTTTACTATTATGAGTTTGCATATTGGATGTAACATAGGTGGCATTTTTTTGATTCTTCTGGCATATGCAGACGTTATTGTCCTTATTGCACCATCTTGATTTGTATTGCAAAAATTACTAACTGCATTAAATGTTGAAGCCACTGCTATTAATATGTCATTTAATACCAAGAAAACAGTGTGCATGGTTTTTAA…	1997	232	Yes	No	Yes	No	1	Yes	XP_002154980.1	TRAF-interacting protein [Hydra magnipapillata]	CTTCTGGCATATGCAGACG	TAACGCAGACAACAAGCTG	586	+	30
31	HAAC01033694	AAAATTTTAAAGTATCTACAATTTGAATATGCTTGCCAAAAAAAATTATTCTAATTTTGCTTGTACTTTGTGCAATAACAAACATATTATCAAAAGAAGTGTATTTGACAAAGGCTTTAAATGGTTTATCTTTGCTATCGCCTACATATTCGTACAACGGTAAATCTATAAATTTACGCAATCCTTCTACTCGCATGGTACGATTATCGAAAGCAGCATTGTGCGCAAAGATGGGACAAATCAAATGAGCGTTGTTTCGAGCAATATTTTTGTTACATAAGTCAATCGTCAAACCATAAACATGTCCAGAAAAATGGTCATGATCGATCACTAAATAATCTTCTAAAAGTAGACAAAAAAAAATGACAATGTATTATTAATTGCTTTTGCTTTCCGACT…	1392	274	Yes	No	Yes	No	86% (ESTs:99%, sf-1 strain:98%, Buzgariu, unpublished)	Yes	XP_002170152.1	ATP-dependent DNA helicase PIF1 [Hydra magnipapillata]	TTTGCTTTCCGACTTGTCC	GAGAACGGGTTACAACGAC	579	+	31
32	HAAC01012040	TTTTAACAATAAACTAACCAATGACATTGTTTGTCTTAATGGCTATTCTATTTTCGTAAAGACCGTGTGAAAATTGGAGGAGTCACTGTTTATTGTCGAAATGGTATTAAGTCCGAACAAGTTACGATTACTCAAAACAATAATGATATTGATATTATCTGCGTTGACTTTGGAGCCCTCAAACTTCGTTTAATTACATGCTACCGTCCACCTTGTATTCCAAAATCTCGTCTCTATGATGTCAATTATAAATGGTTTGTGCTACTCAGTTTCAATTTATTATTGTGGGTGATTTTAACTTACCTTTAAAATTTATTATTCTGGGTGATTTATTATTGTGGGTGATTTTAACTTAAAATTGACTGGCTAAATTACATCTCACCGAACGAAAAATGTCAT…	2393	244	Yes	No	No	No	1	Yes	XP_002162061.1	RNA-directed polymerase from mobile element jockey-like	TTGTTGTCGTGCAATGGAA	GTTGCCATGTTTCTGACCA	556	+	32
33	HAAC01008526	TTGTTTAACTTTTACTAAAGGTTATAGTTTTTAAAGTGATTTTAAGGCGCCTTTTAAATTAAAAATAATTAAAGAGATAATTACAGTAAACATAATTTGAAAAATATTTTATTATTTTGATTAAAAAACATATTGTATTTTTAAAAACATATTTAAAACAAAATATATTTTTAATTATAAATATTGACAAAAGGAAGCGAATTCGTTTTTTATCATTGTGGTACATAGAATACCTTCACTTAGAGTAAAGCATACTTAAAAACAACGTTTTCTTCTATGTATGCTTTCTGTTTCTAAATGGACCAGGTAAGGAACATAATGAAGAGTAAAGAAAAGAAAGGTAAAAGAGGAAAACTGTGATTTTGTATCAAGACATTTTTCATCAAAATCTCATAAACC…	1612	166	Yes	No	No	No	1	Yes	XP_002159236.1	zinc finger, MYM domain containing 1 [Hydra magnipapillata]	ACGTCAGCTCTATGTCCAG	GCATCGATTTCTTGCTTGC	556	+	33
34	HAAC01010870	TGTTTTAATTATAGTTTAAAAGATATATTTGCAAGGAACAATTATAGTTTAAAAGATATATTTGCAAGGAACAAAATGTCTTTTTGCAGTGAGGTAGGTATGTTTTTTTTGATGTTTTTAATATGACACGTTAAGGTATTTTCACTTTTTAGAATTTGCACGTTTGTTCAAATTCTCAACTAGTATATGTTCATCCTTATTCCAAATGAGAGTTTTTTCATAAAATAGCGGTGATTAGAGCCAAGGAACAAAAGTGTTCAAAAGTTGTAACAATGTAATAGTTCATAAAGTTGTAACCATTAAAAGTTATAAACATGCAAGAAATCTGCAGTGTGTCAGCATTCGCCCAATTTCATTTATGTTAACTGTTTAAAATACATTTCAAGGTGGTGCTCAAGA…	2267	193	Yes	No	No	No	1	not detected	None found		AAATCTGCAGTGTGTCAGC	CTATTTGCTGAGGCTTGGG	550	+	34
35	HAAC01016483	GTTTTTATGCTCAAGAAAACGCCTTTATTCTATAAATAGTCTTTTGTCTTTAAGTTCCCTCCTCTTAAGATAAATGTAAAAAAATAAAATAAATAAAATAAAAACATTCATTTTTTTATAATACAATTTTGACCTATTATCAAATATATTTTAACATTTTAAATTTAGAACATAACAAATTAGATGATAAAAAAATATAAATACGATGAGGCCATAAACTTTGGCCGAATGAGCAATGTGGTACCGTTTTCCTACTTAATCTAATGGTTGTATTTCGGTTTCTAAAATTACAAAACAGAAGCTACACTACCTTTTTAGTTCAACATTTTAACTCAGGTCTACCGCTAAGACTAACAACAGCCGTTAAAATCGCTAAAAAAAACTTTGTCGATGATATGC…	1256	187	Yes	No	No	No	1	not detected	None found		TCGTGTTTACCGGTGGTAT	GCAGTACGTACCAACAGTG	543	+	35
36	HAAC01026354	AAATTTTCATACTGTGAATATATTACGTAAAATAATCGACTTTGATGTCAACTAGATTTTAATTTAAATGGCTTTTTAATTGATCATTGTTGGCAATGTTTTTGTACGGTTTAAGTGTAATTATAAAATGTTTACGCGGGTTTAAAAAGTTATTTTTGAGGGTTATGAATTAATAACAACCTCAGCAAAGACTGTTGTTTGAGAAGTCTGTGCTGAGTTTAAATGTTGCAAGCCAGCTTGTGATGACTGGGCTGTGAGTGGCAAAAAGAGAAAAGTGTGGGCTGATGCACAATGAGTGCTGTTATTCAAATTAGTAATACAACTGTGGAAGACCCAAAATTGTTGCGAGGAATAAATATGACTTTAATATGGAAACTAGTGAAAGTGACTGGTGAAAAG…	2040	190	Yes	No	No	No	1	Yes	XP_003377902.1	putative integrase core domain protein [Trichinella spiralis]	AAACCACCTAGTGCAAAGC	TCGTGGTTACCTGCACTTA	538	+	36
37	HAAC01001392	GGTATTAAAATCATTGCTGGCATAGTTTATCATTACATCGTCTGCAAATTCAATGTCATCGCAGTGATTTAGACATTCGTTAAAGTTATTAAAATAAATTAAAAATAATAATGGACCAAGAATAGAGCTTTGAGGTACCCCACAAGTCACCAGTTGTTTATCATATAGCTCATCGTGATACTTGACAAGTTGGTAACGACCAAATAAGTAACTTCAAACCACTCTAACTCGGATTTATTGTCACCTTTAATGCCGTATGTAGTTAGCTTTGAGAGGAGTATATTGTGGCTAATAGTATCGAACGCCTTTGAAAGATCAATAAACACTGAACCAACCATTTTTCCGCTATCTTTATTTTTTCGTAGAGCATCGACAAAAATACCTGTTGCTAATTCTGTA…	1373	256	Yes	No	Yes	No	1	Yes	XP_003230832.1	zinc finger MYM-type protein 1-like, partial [Anolis carolinensis]	GCAGAAGTTTTCGACCAGT	AGATCCTTGACCTTGACCC	513	+	37
38	HAAC01011479	ACTCTTTTAACAATAAACAAAACTTTATAAAATAACAGAATTGAAAAAAAAAATCGGATCTGATGATTCTGAGTGCAGAAAATAACCGTTCTACGGAGACTGTCGGCGGCAGTGCCGTCGCGATCAGAGCTGCCTCTTGAATAATCTCAGGATAACTATGAGTTGCATCGTTTTCTGCTAAATTTGAAGAACGGTCAAATTTCTCTACACCAGCAATAAAATTTGATGTTTGCAGTTTTTTTGTGGTGATATAAAGTTCACGAAGAAGACATTCAATTTTTTTACTTATTCCCATTGCGTATCAGTCAATGTTACGGCTGGGTTAGCCATGTCAGTAAAAAAAGGTTTTAATTCAATGATACGCTTAATCGTCAAATAAATACTGCCCCAGCGTGTAGC…	1387	295	Yes	No	No	No	1	Yes	XP_003241957.1	hypothetical protein LOC100575449 [Acyrthosiphon pisum]	AAACCACAACACTCCGTTC	AGCAAAACAGCAGAAGGAC	505	+	38
39	HAAC01003137	CCTTCTTTTAGTATAGGAAATGGTGTGCGACAAGGTGGTGTTTCATCACTGTTACTGTTTAGGTTTTACATTAGTAATCTTGTATTTAAAATTTCAAATATATGTATTGGTTGCAATATAGGAGGGATTTCTCTCAATATTCTTGCTTATGTTGATGACGTAGTACTTATAGCTCCATCATGGTTGTCTCTACAAAAATTATTGAATGCAATTAATACCGAAGCCTTATTAATTAATGTCTTTTAACACAAAGAAGACAGTTTGTATGGTTTTTAACCCTAAGCAAAAATCAAAAATTGTGTCGTTGTCATTTCCAAAATTGAGTGTAGCAGGTTGCAATCTGGAATTTGCTGACAGCTTTAAATACCTTGGTCATGTTGTGAGAAATGATCTAGCAGA…	1254	244	Yes	No	No	No	1	Yes	EHJ77256.1	hypothetical protein KGM_04388 [Danaus plexippus]	AGCTCCATCATGGTTGTCT	GTCTCAAAAGTTGGGAGCC	505	+	39
40	HAAC01027457	AACTAGGATATCAAGTCTGTGTCAAGTTTGTTCTGTAAATTGAGCTAGTTAATCTATTCTTTTGTTCTTGTTTTTTTTAATTGTAATATGTAATTTGTTTTTTTACATATTACAATTAAAATCAAATTTTTATTGTAATATGTAATTTGTTTATGTCAGATTGTTTTGGTAATGATTATTTTATAAAATTTTTGTAATATCTAATGTCAAATTGTTAAATGAGGATAAAATGTCTTTTATCCTCATTTGTCTGATTGTTCTATTCATTGTATTTTGTAATCTTTTTGTGTTATATTTCTTTGTAAATTAAGATATGTGATTTGTTTTATGTCTAATTGTTAATTGTGATGTATCTTTTGTTTAGTGTCAGATTGTTTTGTTGGTTGTATTTTGTATTCT…	2323	169	Yes	No	Yes	No	1	not detected	None found		GCCTAATGTCGGGTTGTTC	ATACCACAGGCGACAAAAC	499	+	40
41	HAAC01024316	AGAAAGCTTACCATTTGTATTTTGGTTGAAGTTGGGAGATCAAGAACAACCTTGGGCTTCTCACATTTGTTGTACTTTTTGTACATTTGCAATACCAATGATTTGAAGGGAACCAACTGATTACGTTGCCAATTGTAACTTTTGCATAGTACCCTCCATAGATCATGACATCACAAAAAAGAGAACAAAATCCAATATCTAAATATTCCAAGTGTCTTGAAACTAGTGCCTTACGGTGAAGATCTTCCCGTTCCGGATCCACCAGTCAACATACAGACTGAATTCAGTGATGATGATGCCAATGACAATGAAGAACCTCTAGAGCCATCAACTTCGAAAAATGTATCATTTATATTTACTGCAGTTGACGATGATTCATATAGAATCTCTCAAAATGAA…	1722	271	Yes	No	No	No	1	Yes	XP_002154330.1	predicted protein, partial [Hydra magnipapillata]	CAAGAACAACCTTGGGCTT	CGGTTCAAACTGACTGTGT	497	+	41
42	HAAC01009619	TTTATTGGAAAAATATATGCGAAAGTTACTTATTGATCCTATACATATTTAAATCTTTAGTGGCTGATTCTTTCAAATCAAATGTGTTTAAAACAATTATGTATCAGTTGATTCAACTGCTTGTAGATATTAGATGGATCTTTTCAAACAAAGTGCCAATGCCTCAAATACGGAATATATACAAGAATACATCTAAAAGAAGATTTGTGAACTTGCAACAATCTGATACAGTATCAGCGTAAATATAATTGTTTACGTAATAAAACACTATCTTATAACTTCATTATAATTCTGAAATAAGTTCTAACTTTTTTAGAAAGGCAGTTCGAAAGCATCATTTGAAAACATGGAGGAAAGAGATTGTTTTTATGACAATGTGCTTTACGTTTCTGAGGTGTT…	1399	238	Yes	No	No	No	1	not detected	None found		AGAAAGGCAGTTCGAAAGC	TTTGCCACCGGTATTAACG	497	+	42
43	HAAC01013443	CGGGATTCGGAGAAACCGATGACAAATTTTATTAATAAACTTTACGTCACAAAACATTATAAATTTCTTCCAATAAATAATTAGATGAGTTAAATCAATTTCAAATAACCACAAACTAAATGTCTATAAAGTAATAGAAAACAATTCTATTTAAACTCCATAATAAAAATTTCGGCAGTTTCATCACGTTTAAAAAAAATACTAAGTATTCAGCTCTCCTACGCAATAAACACTAAAAGCCGAACTTTTATTCTTTCGTTAAAAAAAAAAAAAAACAGCGTGAGTGATATCGATTATTTTGATGTAATAAATATATTTAAAAAATTTATTATCAAAGTGTTATATATACTTCTTTAAATCTTGCTATGCGCAAATTGTTCATATTGGATGTTCTGCACA…	1764	181	Yes	Yes	Yes	No	1	Yes	XP_002162143.1	membrane-associated ring finger (C3HC4) 1 [Hydra magnipapillata]	GCAGCAGATCGGAATTGAA	AGCTTGGTTTTCTGTCAGC	483	+	43
44	HAAC01024359	TTTTGCCTTTTTTTTGAGGTCACTGTAAGTAGATAGTTCATCAAAATCTTCAGCGCGAAACAATTGACTGCTGAACTAATGGTTGGCCTATGAGTAGGACATGAATAAACAGATTTTATGTAGTTTGTTCCAGGTTTCAGAGATCAAAATAAACGCAAGATTGGATAGAATGGCATCAGAGTTCCAGCATGCATTGTTGATGTTTAGAATCTGTTGAAACGTCACAAAGATGATCTCATTCCTCTCAGTGTGGTAATGGAAGACACAAGTTAGATGGTAGAGAACCTTCATGTCATCTTTCCAGCCTCCTTAATCTCAGTTTTACTGTTGCTGAAAGCAGCTTTCAATTACCATAATTGCTAATCAAATCTAGCACAAAGAAGTACTCAATGTTTTGTG…	1895	208	Yes	No	No	No	1	Yes	XP_002167678.1	hypothetical protein [Capitella teleta]; tyrosine kinase receptor [Hydra magnipapillata]	CCAATTAGGTGCTGCTGAG	CAATGGACGATGTGGACTG	479	+	44
45	HAAC01025338	TTAAAAAAATTGTTGTATCATGATGATCATGATACAACAATTAGTCTCTCCAATAACAATTGTAATAAACTACTACTAGTAGTAGTATATTACAATTGTTATTGGAGAGTCTTGTTGTATCATCATGATACAACAGTAAGTAGTATATTGTAATTGTTATTGGAGAAAAAAGTCTAGTTTTTACCTAGACTTTTTTATAAAAAGATGCACGATAATCATCTTTTTTTTTTAATGATTAACTGTTAATCTTTCAACTGTAACAAATAATATAAATTAAATATGGTCATATTTAACTAATATATGTTAGCAACCTTATTCAACTTTTATGTATAATAAATGTAACGTAAATAATCAAGAACATTTGTTATATTGTTTTAGCTGCCCAAAGCAGTCCTACGG…	1412	202	Yes	No	No	No	1	not detected	None found		GGTGAATTCAGACAGCAGT	AAACCTTACCAGCTGCAAC	475	+	45
46	HAAC01005330	GCAATATAAATTTTTTTTTGTAATATAATTTATTCCGCGTGTATCGTATCTCGTATAAAAATTGTTATCGTAATATAAATTTATTTCTCGTATATCGTAATATAATTTTTATATCGTTATATTATTACATCGTAATATAAATTTTTCGAATTAATAATATAATTATATTTAACGTATGCTATACCTTACGACATACTTACAAAAAACAACAAAACAATATGGTTGAAAAAATTGATCCTAATGGTTATTCTGCTGCCAAAAACATAGCACCATCAGTTGCCCACCTTGATATCTGGATAACGAAACTCATGAACATCATCTCAGAACAGAAAGCAACTATAAACTCGCAAGGTAATCTAATTAAAAAAAACTGAACAAAAAGTAGAAATTATAGAAAAA…	3531	289	Yes	No	No	No	1	Yes	XP_002166158.1	RNA-directed DNA polymerase from mobile element jockey-like [Strongylocentrotus purpuratus]	TGCTGCCAAAAACATAGCA	TCTACTACAATAGCCCGGC	466	+	46
47	HAAC01025491	AAATATAGTTATTGTTAGTTAAGTTTGTATCGAGCTTTGTAATCTTTTTAATAAAAATTTGTTTTCATGGCAGCACTTTGATATCACTTCTGTTCTTTTATTTAGCAGTTCCTCAGATTTTGCATACGATATAATAGTAAATTTCTCATACAAACACAGTGGGCACCTTTTGGAAATACTTGAGCAAGGGGGTACAGAATTCAAAATTGTTTTCAAATCCCAGAAGTAGTTTGATAGAATGGTGGACATTTTTTATTTAACATTACTGAATGATGATTTGTGATTGTTCTATCTAGTTTTCCATTTACCTTCTGTTAATCCAATATAAACTTTGTAGGGTTGGTTTTTAGCTACTATGATGCATTTGTATATGATGTTTGTGGACTTGCACTTACCATT…	1292	241	Yes	No	No	No	1	Yes	XP_002165057.1	hypothetical protein [Hydra magnipapillata], ankyrin-2-like [Strongylocentrotus purpuratus]	TGTTTTCATGGCAGCACTT	TGTATGGTTCAACCCCGAA	460	+	47
48	HAAC01015979	GTTTATAATTATTATAACAAACTCTTATATCAAAAAAGTTCGATATTTGTAGCTGTTAAAACACGATTTAATTAATAAACGTGCAACTCATCTTCAGTAAAAAATGTACTCTTTGAACCTGTAGAAAATAAATATTTGTCAGTTCTATTATTAAAACGGACGGTGACCATTTTGCATGCCATCGGCAAATTATTCCAATCGTTGACAATACGATTTGTCTAGAAGTTATGACGAGCATTATTATATTAGATTTTTGATGGTGATCTGCAATTTGGTAGATTATGCCAATTGATCTCAAAACCGTTTTCTAGTTTGAACTGTTCGATCATTTTGCCACGTCGTCTGTTTCCAAAGTAGTAAAATTGAGACGCCGACAGTTCTCATCATAAGGTAATCCTA…	1363	223	Yes	No	No	No	1	Yes	XP_002155512.1	hypothetical protein [Hydra magnipapillata]	TGACCATTTTGCATGCCAT	AATTGCAACCTGAACACGT	457	+	48
49	HAAC01001336	TTAATCATCGGAGTTCAATACATTTTTAAATTACATTTTTCATGGAAATGCAGTTGCAAATTTATGTACAACAATATTCGATGAATGTGCAACAAAATTTCGATGAATGTGCAACATGACAATACCATTTAAACAACCACCCCTCATAGTATTTCTAAATGAAGTTTTAATTCTTTTAAGAGCTGATAATGGTCTTTCGCATGTACATGTTGTGACTGGTAATGTGCAAAGGATTCAAAGTATAGTGGAAATATTGGGAAACCTATGGTCATCACATTTTTGTAATGAATCTGAAATGGTTTTAGGAGCACTTTGAAAGTGATTATTCTAGTATACTTCCCACATATCTAACTCAGCATAAAGATAGCTTGGTTCTGGTCAATCGTTTTGGTATGTATG…	1731	265	Yes	No	No	No	1	Yes	XM_002160739.1	a repressor of PKC inhibitor	ACCAGCTTCATCGTAACCT	ACCGCATAGAGGACAATGA	454	+	49	1/2 primer is pseudogene specific
50	HAAC01005416	TGTATTTCTTGTTTTAAGAAAAATATTTCAATGTATTTCTTGTTTTAAGAAAAATATTTCAATGTATTTCTTGTTTTAAGAAAAATATTTCAATGTATTTCTTGTTTTAAGAAAAATATTTCAATGTATTTCTTGTTTAAAGAAAAATATTTCAATGTATTTCTTGTTTTAAGAAAAATATTTCAATGTATTTCTTGTTTTAAGAAAAATATTTCAATGTATTTCTTGTTTTAAGAAAAATATTTCAATGTATTTCTTGTTTTAAGAAAAATATTTCAATGTATTTCTTGTTTTAAGAAAAATATTTCAATGTATTTCTTGTTTAAAGAAAAATATTTCAATGTATTTCTTGTTTAAAGAAAAGTATTTCAATGTATTTCTTGTTTAAAGAAAAATATT…	1326	202	Yes	No	Yes	No	1	Yes	XP_001637327.1	predicted protein [Nematostella vectensis]	AGAGCGTGATAAGCTTGGA	GATCCGTCAGTGCCATAGA	351	+	50
						*(Hemmrich et al., 2012)

## Sheet: Class-IV
	Class-IV: Genome-predicted only
	RT-PCR lane	Accession	Sequence	Total length (nt)	Coding length (nt)	Hydra-bo	AEP-454	Hydra ESTs	genome-predicted transcripts	Hydra Genome	Clytia EST	Forward primer sequence (5'-3')	Reverse primer sequence (5'-3')	Expected amplicon length (nt)	gDNA amplif.	RNA amplif.	amplicon size on gel	RT-PCR lane
	1	XM_002161462.1	ATGGCGTTTACCGAACAAGACATCACCCAGGCCTTGCAGAGCCTGATCGACCCGAACACCGGCGCCACCTTTTCCAGCGCCAAAGCATTCAAAAACATCAAGCTTCAAGGCACTGACGTGCACCTGGACTTGGAGCTGGGCTACCCCGCCAAAAGCCAATGGCCAGCGCTGGTGGAACTGGTAAGCCAGGCAGCACGCACGGTAGCTGGCGTGGGTACCGTGACCGTTACGCCCAAGCTCAACATCGTGCCCCATGCGGTGCAGCGTGGCGTGCAGTTGCTGCCCGGTGTGAAAAACATTGTGGCTGTGGCATCCGGCAAGGGCGGCGTGGGCAAGAGCACGACTGCGGCCAACCTGGCATTGGCGCTGGCGGCCGAGGGTGCGCGCGTCGGTTTGCTC…	1092	1090	No	No	No	Yes	Yes	Yes	CGAACAAGACATCACCCAG	TTCCAGTTAGTCTGACGCA	600	+	(-)		1
	2	XM_002166465.1	ATGTGGGACTACATCATCATCGGCGGCGGATCGGCAGGCTGCGTGTTGGCGGGGCGCCTGAGCGAAGACCCTGACATACAGGTTGCCTTGCTGGAGGCCGGGCCGGCCGACAAGAGCGTGCTTATCCACTGTCCGGCCGGAATAGCGGCGCTGGCCCGTAACGGACAGGCCAACTGGGCCTTGAATACCACCGTACAAGCCGGTCTGAATGGGCGCAGGGGCTACCAACCTCGAGGCAAAGTCCTGGGGGGGTCCAGCTCTGTGAATGCCATGATCTACATCCGTGGCCAGAAAGAGGACTATGACCATTGGGCCTCCGAAGGCAACCCCGGCTGGAGTTATGACGAGGTATTGCCCTATTTCAAGAAGGCGGAAGACAACACCCGTGGCGCGGATGCT…	1602	1600	No	No	No	Yes	Yes	Yes	GTGGCCAGAAAGAGGACTA	AATGTCGATGTGGTCATGC	599	+	+	tbc	2
	3	XM_002164442.1	ATGTCCCAACTCCCCACAGTCGGCCACCTCATCGGCGGCAAGATCATCACCACTGGCGATCGCGCGCAAGACGTCTTCAACCCCGCCACCGGCAAAGCCGAGAAGCGGGTGCTGCTGGCCCCCAAAGCCACGGTAGAAGAAGCCATTGCCAACGCGCAAGCCGCATTCCCCGGCTGGCGCAACACGCCCCCGCTCAAGCGCGCCCGCGTGATGAGCAACCTGAAAGTCTTGCTGGAAAAGCACGCTGAAGAACTCTGCGCCCTCATCACCGCCGAACATGGCAAGGTGCTTTCCGACGCCTTGGGCGAACTGCAGCGCGGCATTGAAAACGTGGAATACGCGTCTTACGCGCCCGAGCTGCTCAAAGGCGAGCACAGCAAAAACGTGGGGCCCGCTATC…	1506	1504	No	No	No	Yes	Yes	Yes	GCATCACGCCCTTTAACTT	CCTTCACACCTTGTTCCAC	594	+	(-)		3
	4	Hma2.227194	ATGATAAAATTATCCCAGGTTCGTAACCAGTTACTTATTTTTAATTCTGATAACACAATAAACGATGAAGAGCTGTTATTACTTTACGACGTTAATAAATCTAATAACTTAAATTTGTCTTACCAAAGTTATCCAAGATTTAATTTAGACAACATGTCAGTGGATGAAGCTAAAAGCGAATTTCGTTTTTTATCAAAAGATATTTACGAAATGATTGATCTTCTTAACATTCCCGAGAAGATAACGTGTTATAATGGCATCACCATTTCAGCTGACGAAGCCTTTTGTATTTTTTTAAAACGTTTTGCTTACCCCTGCAGTTATCAAGATATAATTCCACGATTTTCAAGACCAGTACCACAATTATGTATGATTTCAAACTATATTATGAATTTATTG…	918	916	No	No	No	Yes	Yes	Yes	TGCTTACCCCTGCAGTTAT	GATGGTGGTTGGCAATCAA	591	(-)	+	~750	4
	5	XM_002166067.1	ATGTCACGCATCACCATACCTACCTCGCCTTTTGAAGGCCAGCGCCCCGGTACTTCGGGCCTGCGCAAAAAAGTCACCGTGTTCCAGCAGCCCCGTTACCTGGAAAACTTTGTTCAAGCCCTATTCGATGTGCTGCCGGATGCTGCCGGCTTGACGCTGGTGGTGGGGGGCGATGGCCGCTTTTACAACCGCGTGGCCATTCAAACCATCTTGCGTATGGCAGCAGCCAAGGGCTATGCCCGGGTACTCGTCGGGCAGGGCGGCATTTTGTCGACCCCTGCAGTCAGTGCTGTGATCCGCCGCCATGGCGCCAGTGGCGGTATCGTGCTGTCCGCCAGTCACAACCCCGGTGGTCCGGAGGGCGACTTCGGCATCAAATACAACGTGGCCAACGGCGGC…	1632	1630	No	No	No	Yes	Yes	Yes	ATCACCATACCTACCTCGC	GCGTCAAAGTCAAACAAGC	581	+	+	~580, 450	5
	6	XM_002161400.1	ATGCGCCACGTGCACACCACGGGCGTTTTCAAATCCGACCGCACCGGCACCGGTACGAAAAGCGTGTTCGGTTACCAGATGCGCTTTGACCTTAACGAGGGCTTCCCGCTGGTCACGACCAAGAAAGTGCACCTGCGCTCCATCATTCAGGAGCTGCTGTGGTTCCTGACCGGGTCGAGTAACAACAACTGGCTCAAAGAGCGCGGCGTCACCATCTGGGACGAATGGGCGAATCCTGAGACCGGTGACTTGGGCCCGGTCTACGGTGTGCAGTGGCGCAGCTGGCCCACGCCGGACGGCGGCCACATCGACCAGATTGCGGATGTCATCAAGACGCTCAAAAGCAACCCCGACAGCCGCCGCATCATCGTGAGCGCCTGGAACGTGGCGGAGTTGAGC…	798	796	No	No	No	Yes	Yes	Yes	TTACCAGATGCGCTTTGAC	GTGGTTGCTGTAGATGTGG	568	(-)	+	~750	6
	7	XM_002160016.1	ATGTCCCCAATTACTGCCATCTCCCACTACATCCAAGGCCAGGTCACCCCTGGCACCAGCGGCCGTGCCCAGGATGTCTTTAACCCCGCCACCGGCCAGGTCACCGGCTCGGTGGCGCTTGCCAACGGGGCAGAGGTCAACGCCGCGGTTGCTTCAGCGCAAGCGGCATTCCCGGCTTGGGCAGACACACCGCCTATCCGCCGCGCGCGCATCATGTTCAACTTCCTGCAGTTGTTGAACGAGCACAAAGACGCCTTGGCCCGCATGATCACCGCCGAGCACGGCAAGGTGTTTACCGATGCGCAGGGCGAGGTGTCCCGGGGTATCGACATCGTCGAATTCGCGTGCGGCATTCCGCAGTTGCTCAAGGGCGACTTCACCGACCAGGTCTCCACCGGC…	1515	1513	No	No	No	Yes	Yes	Yes	CTGCCATCTCCCACTACAT	CTTGAGCAAAACGGCAATG	566	(-)	+	~400	7
	8	Hma2.232569	ATGAATATCACACAAACCCCTAATTTGAAGCCAGATAGATCCAAACTCCCTTTTGTTGAGAGATTTCGACCTAATGTACTTGATGGGATAATGTCACATTGTGAAAATATCAGAGTTTTAAAAATTTATCTAAATAGACCTGATATTCCACACTTACTATTTTATGGCCCTCCGGGAACAGGTAAAACATCGACTATTGAAGCTTTTGTTAATGAGCTATATGGACACGATTTGGTCGAATTTATGACGATGAATATCAACGCATCTGAGGAAAGAGGCATTGAAGTTGTGCGTAACAAAATTAAAGATTTTGTGTCAACAGATCCAATTAGATTTGGAAAAAATGGTTCGCCAAAATACAAGTTTGTTATTTTGGATGAGGCTGATGCAATGACTCTT…	1011	1009	No	No	No	Yes	Yes	Yes	GAGGCTGATGCAATGACTC	CGCGCAAGTCAGTAAGTAA	556	+	(-)		8
	9	XM_002165880.1	ATGTTTTGTGATTTCGGTGACAAACATGTTGTAGCAGACATAGACGGGGAGCCAATAAATAGCGGTATTGTTGAATCTATAATTAAAAACAAATTTAGGACATTTGACCTTCATAACATTTATTCTGGTGATGTCATATATTTTGAGGGAAATGTTGATGGTTTGATATCAAAAACGGATCGCGAGCCAAATCTGTACATTGTTAATATTATAAATGCCCATGAATTTGAACTAAGGGAATTTTTAGAGATTCATAAACAAATGAGCCATGGAGAACGCCAAATTGTGATATTGCGTACTGATCCGATTGCTTTTCCCGATTCAAAACCCGTTAATTTAATTTTTAAGCAAATTAAGCTTCCTGTGACTTTTATTTTTAGATCTTTGGAAGAATCGCTA…	1343	1342	No	No	No	Yes	Yes	Yes	CATAGACGGGGAGCCAATA	CTATCGCATCAATTCCGCA	548	+	+	~600	9
	10	Hma2.210555	ATGGCAAAGAAATTATCATTTTTAATTAGAATAGAGCGCAGGGAGCATATTTTTGACACAATCCCACCAGTATTCAAGTCAAAGTTTCTTAGATTAACTTGTGTTATTGACTGTTTTGAGATATATATTGAATCACCTGGGCCATTTTTAGCAAAGGCTCAATGTTACAGCAACTATAAAAAACACTTTAAAAGTGTTATCAATTTTGTTTCAAAATGTTGGGGTGGAACAGCTTCAGACAATCAGATTGTTCGTGAATCAAATTTTACGTCTTTAAAATACCATTGTCCTAGTGATCAAATTTTAGCTGATAAAGGTTTTACCCTACTAGATGATTTTGCTGCAAATTCTAGTTCTGAACTTTTAATTCCAGCGTTCACAAAAAATAAACTACAACGC…	630	628	No	No	No	Yes	Yes	Yes	TAGAATAGAGCGCAGGGAG	CACAGCTTGCTTGAATCGA	542	+	+	~550	10
	11	XM_002164103.1	ATGCGGCAGATGCAAGGCGGCGGCAAAGGCGGAGCTTTCAGCTTCGGCAAGAGCAAGGCCCGTTTGTTGGACGAAAATACCAATACCGTGACTTTTGCCGACGTGGCAGGCTGTGACGAAGCCAAAGAGGAAGTGAAGGAAGTCGTCGACTTCCTAAAGGACCCCAGCAAGTTTCAGAAACTCGGCGGACGCATACCTCGCGGTTTGTTATTGGTGGGCCCTCCCGGTACCGGCAAGACTTTGCTGGCTAAGTCGATTGCCGGTGAAGCCAAGGTGCCTTTCTTCAGCATTTCTGGCTCCGACTTCGTGGAGATGTTCGTTGGCGTGGGTGCATCCCGTGTGCGCGACATGTTCGAGAACGCCAAAAAGAATGCACCCTGCATCATCTTTATCGATGAA…	1533	1531	No	No	No	Yes	Yes	Yes	TGTTCGAGAACGCCAAAAA	GATAGGCCGTATTCTTGCG	534	(-)	(-)		11
	12	XM_002166538.1	ATGGGCTCCTTCATGGCCGTAGCACAAGGTTCTGACGAGCCCTTGCGCTTCATCGTGTTGCAGTATTCCGGCGCGCCCAAAGCACAAGCTCCCGTGGTTCTGGTGGGGAAGGGCATCACGTTTGATAGCGGCGGCATTTCCATCAAGCCGGCGGCTGAAATGGATGAAATGAAGTTCGACATGTCGGGTGCTGCCAGCGTGTTGGGAACATTCCGGACTCTGGCAGAGCTCAAGCCGGCTATCAACGTCATCGGTTTGATTCCCGCCTGCGAGAACCTGCTTAATGGAAAAGCCGTCAAACCGGGCGATGTGGTGACCAGCATGAGCGGGCAAACCATTGAAATATTGAATACCGATGCAGAAGGGCGCTTGGTCTTGTGCGACGCTCTGACTTATGCG…	804	802	No	No	No	Yes	Yes	Yes	TAGCACAAGGTTCTGACGA	AGGTCACCACTGATCTCAC	529	(-)	(-)		12
	13	XM_002163375.1	ATGGGCACGGTTAAGAAGACTGCGCTCGACGAATTCAGTAACCCGCGCAAGGCCGGCATCATTGCCGTGGACCTCGACGAAGGCGACTTCCTGATCGGCGCAGCACTGACCGACGGCAAGCACGACGTGATGTTGTTCAGCGACGGCGGCAAGGCTGTGCGCTTCGACGAAAACGATGTGCGCCCCATGGGTCGTAACGCCCGCGGCGTGCGCGGCATGATGCTCGATGAAGGCCAGAGCGTGATCGCCATGCTGGTCGCTGAAGACGAGCAACAAAGCGTGCTCACTGCCACCGAAAACGGCTACGGCAAGCGCACCAATATCACCGAATACACCCGCCATGGCCGCGGTACCAAGGGCATGATTGCCATCCAGCAATCTGAGCGCAACGGCAAGGTC…	1488	1486	No	No	No	Yes	Yes	Yes	CCTGCGAACTTCAAGATCC	GCCACGGTTTTGTAGTCAA	527	+	+	~1100	13
	14	XM_002165523.1	ATGAGCAAACAATTCGACGTGATCGTCATTGGCGGCGGCCCCGGTGGCTACATTGCCGCCATTCGCGCTGCCCAGCTGGGCTTCAATGTGGCATGTATCGACGAGTGGAAGAACGCCGCTGGCGGCCCCGCTCCCGGCGGTACCTGCACCAACGTGGGCTGCATTCCTTCCAAGGCTTTGCTGCAATCGTCCGAGCACTTCAACCACGCCAATCATCACTTTGCCGAGCACGGCATCGAGGTGAAAGGTGTGAGCATGGATGTGGCCAAGATGATTGCCCGCAAGAACACCGTCGTGAAGCAGAATAACGACGGCATCTTGTACTTGTTCAAAAAGAACAAGATTGCGTTCTTCCACGGTCGTGGCTCTTTCGTCAAGGCTGCTGAAGGCGGGTACGAA…	1428	1426	No	No	No	Yes	Yes	Yes	ATCGAGGTGAAAGGTGTGA	TTGCCGTTTTTGATTTCGC	527	+	+	tbc	14
	15	XM_002166755.1	ATGTCTACAGCGGTTCATTGGAGTTTTGCTCATCGTTTACTTAGTGAAACATTAGTAGCATCTGCCACTAAAGGTCCACTAAAATGTGATATAATGGCTAATTATCGGCTAGCTGTGTTTCTAGTTTTTCGATTCCTAATTTTGACTGTTTCAGTAGATGCGTACATAAGGGTGTGTTACTATACCAACTGGTCACAGTATAGACGTGATAAAGCCAAATTTCAACCTGAGGACATTGATCCAAACCTTTGTACCCATATTATTTATTCATTTTCAAAAATCACTTCATACAACAAGCTTGATATGGTTGAATGGAATGATGATCAAATGTTTGCTCGAATTATGACTCTTAAACTCAAAAACCCAAACCTCAAAATATTGCTTGCCGTTGGTGGGTGG…	1293	1291	No	No	No	Yes	Yes	Yes	GTTGGTGGGTGGAATCATG	TGTAGCCAATCCAAGAGCT	525	+	+	~600	15
	16	XM_002165900.1	ATGTGCCTGCAATGGCAGCAGGACATGGATGCCGTGGCCGCACAGGTGCTGCAGGACAAAGACAGCATCACCGGCATCCTGCTGGCGTCTGCCAAAAGCACTTTCTTCGCCGGCGCGGACCTCAAAGCGGCCATGCGCCTGACCCCGGCGGACGCACCGCGCATCTTTGAAGAAATCGAGCGGGTGAAGCGCAACTTCCGCACCATTGAGACCCTGGGCAAACCGGTGGTCAGCCTGCTCAATGGCACGGCCTTGGGTGGCGGCTGGGAGGTTGCGCTGGTGGGCCACTACCGCATCGCAGTGGACGACCGCAAAACCCAGTTCGGCCTGCCCGAAGTCACCCTGGGCCTACTGCCGGGTGCCAGTGGCGTGACCAAGATGACGCGCCACCTGGGGCTG…	2082	2080	No	No	No	Yes	Yes	Yes	TGATCATCGAGGCCGTATT	GTGGCGATATAGCTCTTGC	523	+	+	~750	16
	17	XM_002165930.1	ATGGGCGTGGTGTCCCCCGTGGGTGACCAGGGCGCTGTGCTTCCCAAAGTGGCTGCGCTGAAAGCCGGCTGGGACTTCCAGTGCGCGGGTGTGCAGATCAACCGCTTCTGTGCCTCCGGCCTGGAGGCGGTGAACATGGCCGCGCAAAAAGTGCGCTCCGGCTGGGAAGACCTGGTGGTGGCCGGCGGCGTGGAAAGCATGAGCCGCGTACCTATTGGCTCCGACGGCGGTGCCTGGGCCATGGACCCCGAAACCAACAGCCAGACCTGCTTCGTACCCCAAGGCATAGGCGCTGACCTGATTGCCACACTGGAAGGCTTTACCCGCGCTGATGTGGATGCCTATGCACTCGAATCGCAACGCCGCGCCACCAAGGCACAGGCTGCCGGCTATTTCGAC…	1044	1042	No	No	No	Yes	Yes	Yes	TATGCACTCGAATCGCAAC	CGGCACCTTCATCTCTTTC	522	+	+	~700, 200	17
	18	XM_002169428.1	ATGCATAAACCCATATATTTAGATTATCAAGCAACTACCCCTTGCGATCCCAGAGTGCTGGATAAAATGTTACCATACTTTACTGAACATTTCGGTAATGTGCATTCCAGAAGCCATGCTTACGGTTGGCAAGCTGAAGAAGCAGTGGAAGACGCCAGATCAAATATTGCGGCACTTATAGGTGCTGATGCTAAAGAAATTATTTTTACCAGTGGTGCAACTGAGTCAAACAACCTTGCCCTTAAAGGTGTGGGGAATTTTTATAAAGAATCAAAAAACCACATTATAACTTGTGTAACTGAACACAAATGTGTGCTTGATGCTTGCCGGCATTTAGAAGAAGAAGGGTTCGAGATAACCTATTTACCTGTAAAGCCTGACGGCTTGATTGATTTAAAT…	883	883	No	No	No	Yes	Yes	Yes	GAAGAAGCAGTGGAAGACG	TACGGCGCACATATAATGC	520	+	+	~700	18
	19	XM_002169449.1	ATGTACATAAGTGGTGGTTCTTCTTCCATGGGAAGGTCTTTTAAGGAATCTCTTAAACTGCTTGAAGCTGATATTCATCATGCCAATACCTTGGCATCTGATTTTCCAAGGGAATATGATGGTGCTTGTCTTCAAATGAGAATGTCATACAGTCCAGCAGCACACTTGTTTCTTTTTCTGGTTCAATGGACAGATTGCAATCTTGCTGGAGCCCTTGGACTATTAAGAATCCTAATTTACAAGGTGTATGTGGATGGGACTACTACCATGTCTACACATGAAAGAAAAGCAAGTATTAGGGAATTCTATGCGGTCATATATCCGTCTTTGTTACAACTTGAAAAAGGTGTCACTGATGCTGAGGATAAAAAACAGAAGGTTGTATGCATGGAGCGGTAT…	545	544	No	No	No	Yes	Yes	Yes	AGTGGTGGTTCTTCTTCCA	CACATGACATGGTTGCAGT	515	(-)	+	~700,300	19
	20	XM_002154033.1	ATGAACACTCCCTCCCGCGTCAAGATCATCGACGTCGGCCCGCGCGACGGGCTGCAAAACGAAAAGCAACCCGTGCCTGCCGCCATCAAGGTCGAGCTGGTGCACCGCCTGCAGGATGCCGGCCTCAAGGAAATTGAAGTCACTAGTTTTGTTTCTCCGAAGTGGGTGCCGCAAATGGGCGACAACGCCGAGGTAATGGCGGGTGTGCAACGCCGCGATGGCGTGCGTTACTCAGTGCTCACGCCCAACATGAAGGGCTATGAAGCTGCGGTGTTGTCCCGACCCGACGAAATCGTGGTGTTTGGCGCTGCGAGCGAAGCTTTCAGCCAGAAAAACATCAACTGCTCGATCGAGGAGAGCATTGAGCGCTTCCGCCCGGTGGCCCAGGCCGCCAAAGAA…	909	907	No	No	No	Yes	Yes	Yes	GTCAAGATCATCGACGTCG	CGATATCCCGCATCAGTTG	490	(-)	(-)		20
	21	Hma2.213354	ATGTTAAAATTATCCCAGGTTCGTAACCAGTTACTTATTTTTAATTCTGATAACACAATAAACGATGAAGAGCTGTTATTACTTTACAACGTTAATAAATCAAATAACTTAAATTTGTCCTACCAAAGTTATCCAAGATTTAATTTAGACAACATGTCAGTGGATGAAGCAAAAAGCGAATTTCGTTTTTTATCAACAGATATTTACGAAATGATTGATCTTCTTAACATTCCCGAGAAGATAACGTGTTATAATGGCATCACCATTTCAGCTGACGAAGCCTTTTGTATTTTTTTAAAACGTTTTGCTTACCCCTGCAGGTATCAAGGTATGATTCCACGATTTTCAAGACCAGTACCACAATTATTTATGATTTCAAACCATATTATGAATTTATTG…	1038	1036	No	No	No	Yes	Yes	Yes	GCATCACCATTTCAGCTGA	TGCAGGGTCTCCATAAACA	482	+	+	~500	21
	22	XM_002165347.1	ATGACTACACCCGATTCCACTTCCCCTTGGCATGCGCGTGCCGCTTCACTGGTCACCGATGGGCGGCTCTTTATCAATGGCGAGCGTGTTCCCGCCAAGGACGGCCAAACCTTTGAGAAGCACTCGCCGTTGAACGGATTGGGTTTGGGCACCGTCGCCCGTGGACAAAAAGCTGACATTGATGCCGCTGTGGCGGCAGCCCGCGCGGCGTTTGCTGATCGGCGTTGGGCAGGGCAGTCGCCCAAGGCCCGCAAAAAGGTTCTCCAGCGTTGGTCGGAGCTGGTGATGACGGCCCGTGATGAGTTGGCATTGCTGGAGACCATGGATATGGGCAAGCCTATCTCTCACAGCCTGGCGGTTGACGTGCCTGCCACGGCCAACTGCATCGCTTGGTACGGT…	1503	1501	No	No	No	Yes	Yes	Yes	CTATTGGTTTCACCGGCTC	CTTCATGTCGTTACGCACA	473	(-)	(-)		22
	23	Hma2.210599	ATGATAAAATTATCCCAGGTTCGTAACCAGTTACTTATTTTTAATTCTGATAACACAATAAACGATGAAAAGCTGTTATTACTTTACGACGTTAATAAATCTAATAACTTAAATTTGTCTTACCAAAGTTATCCAAGATTTAATTTAGACAACATGTCAGTGGATGAAGCAAAAAGCGAATTTCGTTTTTTATCAAAAGATATTTACGAAATGATTGATCTTCTTAACATTCCCGAGAAGATAACGTGTTATAATGGCATCACCATTTCAGCTGACAAAGCCTTTTGTATTTTTTTAAAACGTTTTGCTTACCCCTGCAGGTATCAAGATATGATTCCACGATTTTCAAGACCAGTACCACAATTATGTACGATTTCAAACCATATTATAATTTTATTG…	966	964	No	No	No	Yes	Yes	Yes	AACGTTTTGCTTACCCCTG	CTCAACAGCAACACGAACT	473	+	+	~580	23
	24	XM_002169191.1	ATGATTATAGCTGGTGCCTCTGCTTATCCGAGATTTATTGATTTTCATAAATTTAGAAAGATAGCAGATAAAGTAGGTGCTTATTTTATGGTTGATATGGCACATTACTCTGGTCTAATTGCTGGTGGGGTATACCCAACACCATTACCATATGCAGATGTGGTTACCTCTACCACCCATAAAACTTTGCGCGGGGCACGAGGTGGATTGATTTTAACTAATCGTGAAGACCTAGCTAAAAAAATTAACAGTGCAGTGTTTCCAGGGTTACAAGGTGGTCCACTAATGCATGTGATTGCTGCAAAAGCAGTGGCCTTTGGTGAAGCATTAGAACCTGAATTTAAAGATTACGCTTTTCAAGTTGTAAAAAATGCTAAGGCTTTGGCTAACGTTTTGCTT…	765	763	No	No	No	Yes	Yes	Yes	AGGTGGTCCACTAATGCAT	TAGGAAAGCGTTGGCAAAG	470	+	+	~350	24
	25	Hma2.214067	TAGTAACTGAAGTCCATGAGCTTTCCAGTGATCATGAAGAAGCCGATACAAGGTTGATTTTACATGCATCCCATGCTTCTCTGTACTATCAAAATATTGTAATTAGAAGTCCTGACACTGATGTATTTGTGTTTGCTTTGTCAGCTTGCGTTCCGTCGATAGTATACTTCGATACAGGTGTTGGTAATAAACGTCGCATCATTAATGTACAAAAATGTAAATGTGATCTTGGTAATGATATGTCGAGTGCTTTGACCGGCTTTCATTTGTTTACAGGTTGCGATTCAACAAGTGCATTTTATGGAAAAGGAAAAGCAATAGCTTTCAAAGTCCTACAGAAGAAAGACAAGTATCTAGAAACTTTTAAAACTCTTGGTGATTCAATACCGCCCTCTGATA…	899	895	No	No	No	Yes	Yes	Yes	TGCGTTCCGTCGATAGTAT	TGGTGGGCTAATTACAGCT	468	+	(-)		25
	See RT-PCR results in Figure 8C
	Genes that do not appear to be expressed in Hydra but are expressed in Clytia: 1, 3, 8, 11, 12, 20, 22, 25
	1	XM_002161462.1	Q8TB37|NUBPL_HUMAN Iron-sulfur protein NUBPL					Required for the assembly of the mitochondrial membrane respiratory chain NADH dehydrogenase (Complex I). May deliver of one or more Fe-S clusters to complex I subunits
	3	XM_002164442.1	Q02253|MMSA_RAT Methylmalonate-semialdehyde dehydrogenase					Plays a role in valine and pyrimidine metabolism. Binds fatty acyl-CoA
	8	Hma2.232569	P40937|RFC5_HUMAN Replication factor C subunit 5					The elongation of primed DNA templates by DNA polymerase delta and epsilon requires the action of the accessory proteins proliferating cell nuclear antigen (PCNA) and activator 1
	11	XM_002164103.1	Q9Y4W6|AFG32_HUMAN AFG3-like protein 2					ATP-dependent protease which is essential for axonal development
	12	XM_002166538.1	P28838|AMPL_HUMAN Cytosol aminopeptidase					Presumably involved in the processing and regular turnover of intracellular proteins. Catalyzes the removal of unsubstituted N-terminal amino acids from various peptides
	20	XM_002154033.1	P35914|HMGCL_HUMAN Hydroxymethylglutaryl-CoA lyase, mitochondrial					Key enzyme in ketogenesis (ketone body formation). Terminal step in leucine catabolism
	22	XM_002165347.1	P05091|ALDH2_HUMAN Aldehyde dehydrogenase, mitochondrial					Genetic variation in ALDH2 is responsible for individual differences in responses to drinking alcohol [MIM:610251]. Allele ALDH2*2 is associated with a very high incidence of acute alcohol intoxication in Orientals and South American Indians, as compared to Caucasians.
	25	Hma2.214067	no hit on vertebrates, orthologs in Brachiostoma, Saccoglossus, Strongylocentrotus, Nematostella, Amphimedon,					CXC domain protein
